# Supplementary material for: Characterization of Rhizosphere Microbial Communities for Disease Incidence and Optimized Concentration of Difenoconazole Fungicide for Controlling of Wheat Dwarf Bunt
Source: Front Microbiol. 2022 May 9;13:853176. doi: 10.3389/fmicb.2022.853176 (PMC9125210; doi:10.3389/fmicb.2022.853176)
Supplement: Supplementary Table 1 — Sequence analysis of the samples after T. controversa infection. [file Data_Sheet_1.zip]

Archive with 4 entries (3 files):
- Supplemental tables 1-3/Table S1.xlsx
- Supplemental tables 1-3/Table S2.xlsx
- Supplemental tables 1-3/Table S3.xlsx
- Supplemental tables 1-3/
