# Supplementary material for: Characterization of Rhizosphere Microbial Communities for Disease Incidence and Optimized Concentration of Difenoconazole Fungicide for Controlling of Wheat Dwarf Bunt
Source: Front Microbiol. 2022 May 9;13:853176. doi: 10.3389/fmicb.2022.853176 (PMC9125210; doi:10.3389/fmicb.2022.853176)
Supplement: Supplementary Table 1 — Sequence analysis of the samples after T. controversa infection. [file Data_Sheet_1.zip › Supplemental tables 1-3/Table S1.xlsx]

## Sheet: Sequence
Table S1. Sequence analysis of the samples after T. controversa infection
Sample\Info	Seq_num	Base_num	Mean_length	Min_length	Max_length
NW7_I-2	34750	14419446	414.948	246	491
NW17_I-1	38436	15915050	414.066	386	450
NW1_I-1	40464	16952961	418.964	256	450
NW12_I-1	42657	17858596	418.656	337	449
NW33_C-2	44835	18685432	416.76	219	503
NW35_I-2	45326	18961489	418.336	274	452
NW46_I-2	48672	20202869	415.082	335	493
NW46_C-1	49043	20386940	415.695	261	464
YN18_C-2	49455	20651575	417.583	249	470
YN18_C-1	51616	21503604	416.607	310	495
NW14_I-2	51842	21761619	419.768	200	507
NW20_C-1	52910	21810279	412.215	365	446
NW14_I-1	53053	22176270	418.002	291	455
NW46_C-2	53538	22317749	416.858	222	494
NW11_I-2	53919	22541675	418.066	210	516
NW11_I-1	54232	22666897	417.962	245	457
NW12_I-2	54320	22715364	418.177	203	452
NW35_I-1	54843	22948650	418.443	269	527
NW1_I-2	54894	22996640	418.928	234	470
WJ30_2	55101	22888090	415.384	297	469
NW4_C-1	55171	23011048	417.086	336	516
NW51_C-2	55475	23083207	416.101	237	461
NW51_C-1	56116	23461914	418.097	246	472
NW13_I-1	56168	23487523	418.166	233	502
NW7_I-1	57774	24084586	416.876	212	504
NW33_I-2	58386	24419565	418.244	259	490
NW20_I-2	59174	24848966	419.93	317	461
NW14_C-1	60704	25329939	417.27	267	469
NW17_I-2	60775	25484725	419.329	225	478
NW13_I-2	63108	26362036	417.729	229	472
NW24_C-2	63937	26765757	418.627	233	494
NW4_I-2	64714	27125621	419.162	224	473
NW24_I-2	65837	27512522	417.888	339	521
NW4_C-2	66003	27551572	417.429	203	521
NW33_C-1	66060	27639797	418.404	249	516
NW1_C-2	66279	27572604	416.008	223	465
NW4_I-1	66745	27857031	417.365	230	495
NW24_C-1	67362	28221580	418.954	317	519
NW11_C-2	68571	28595396	417.019	203	450
NW24_I-1	68795	28718947	417.457	246	523
NW46_I-1	68915	28770624	417.48	247	464
NW7_C-2	69671	29042244	416.848	317	469
NW13_C-1	70009	29122511	415.982	238	508
NW33_I-1	70312	29445729	418.787	284	478
NW11_C-1	70514	29435599	417.443	295	489
NW17_C-1	70788	29371490	414.922	263	469
NW19_I-1	70899	29620365	417.783	230	490
NW20_I-1	70942	29687059	418.469	236	508
NW13_C-2	71211	29695017	417	249	470
NW19_C-2	71588	29911436	417.828	269	528
NW19_I-2	72015	30127576	418.351	222	526
YN18¬_I-2	72223	30162949	417.636	297	509
NW19_C-1	72427	30209613	417.104	232	461
NW17_C-2	72451	30173374	416.466	239	528
NW7_C-1	72619	30205667	415.947	216	465
NW20_C-2	72713	30316380	416.932	235	503
NW51_I-1	72923	30598261	419.597	230	519
YN18¬_I-1	73591	30725383	417.515	219	485
NW35_C-1	73767	30741546	416.738	202	469
NW12_C-2	73900	30715059	415.63	203	470
NW1_C-1	74387	30985471	416.544	232	507
NW12_C-1	74538	30860919	414.029	245	504
NW51_I-2	74616	31181328	417.891	220	511
NW14_C-2	74834	31306434	418.345	207	511
