# Supplementary material for: Characterization of Rhizosphere Microbial Communities for Disease Incidence and Optimized Concentration of Difenoconazole Fungicide for Controlling of Wheat Dwarf Bunt
Source: Front Microbiol. 2022 May 9;13:853176. doi: 10.3389/fmicb.2022.853176 (PMC9125210; doi:10.3389/fmicb.2022.853176)
Supplement: Supplementary Table 1 — Sequence analysis of the samples after T. controversa infection. [file Data_Sheet_1.zip › Supplemental tables 1-3/Table S2.xlsx]

## Sheet: Table S2
Table S2. The list of core OTUs of bacterial community in T. controversa infected and non-infected samples after fungicide seed dressings
Domain	Kingdom	Phylum	Class	Order	Family	Genus	Species	OTU	NK-1	NK-2	NK-3	IE-1	IE-2	IE-3	NL-1	NL-2	NL-3	NJ-1	NG-1	NG-2	NG-3	NJ-2	NJ-3	NH-1	NH-2	NH-3	NI-1	NI-2	NI-3	IF-1	IF-2	IF-3	ID-1	IA-1	IA-2	IA-3	ID-2	ID-3	IB-1	IB-2	IB-3	IC-1	IC-2	IC-3	Sum
Bacteria	Bacteria	Chloroflexi	c__JG30-KF-CM66	o__norank_c__JG30-KF-CM66	f__norank_o__norank_c__JG30-KF-CM66	g__norank_f__norank_o__norank_c__JG30-KF-CM66	s__unclassified_g__norank_f__norank_o__norank_c__JG30-KF-CM66	OTU1058	1	1	5	2	1	0	2	3	0	2	1	1	0	1	2	3	0	0	2	1	2	0	2	0	0	1	1	0	2	1	1	0	0	0	1	8	47
Bacteria	Bacteria	Patescibacteria	Saccharimonadia	Saccharimonadales	Saccharimonadales	g__norank_f__norank_o__Saccharimonadales	s__unclassified_g__norank_f__norank_o__Saccharimonadales	OTU4072	0	0	1	0	1	1	2	0	0	0	0	0	0	0	0	2	0	0	0	0	0	0	1	0	2	0	2	0	0	0	0	0	0	1	1	0	14
Bacteria	Bacteria	Proteobacteria	Deltaproteobacteria	Myxococcales	Phaselicystidaceae	g__Phaselicystis	s__uncultured_bacterium_g__Phaselicystis	OTU989	0	1	0	0	1	4	27	16	21	0	0	0	0	0	0	0	1	0	0	0	0	1	0	0	0	0	1	0	0	0	0	0	0	0	0	0	73
Bacteria	Bacteria	Patescibacteria	Saccharimonadia	Saccharimonadales	Saccharimonadales	g__norank_f__norank_o__Saccharimonadales	s__unclassified_g__norank_f__norank_o__Saccharimonadales	OTU935	0	0	0	2	3	2	8	4	13	0	0	0	3	1	0	0	1	0	0	0	0	7	10	19	0	0	0	0	1	0	0	0	0	0	1	0	75
Bacteria	Bacteria	Planctomycetes	Planctomycetacia	Isosphaerales	Isosphaeraceae	g__norank_f__Isosphaeraceae	s__uncultured_bacterium_g__norank_f__Isosphaeraceae	OTU1696	3	6	7	8	1	5	6	7	7	7	2	10	9	13	9	7	5	14	5	5	1	6	3	2	6	6	3	2	4	3	10	3	1	7	4	7	204
Bacteria	Bacteria	Patescibacteria	Saccharimonadia	Saccharimonadales	Saccharimonadales	g__norank_f__norank_o__Saccharimonadales	s__unclassified_g__norank_f__norank_o__Saccharimonadales	OTU930	0	0	0	0	0	0	8	4	8	0	0	1	1	0	0	0	0	1	0	0	0	1	0	0	0	2	0	1	0	0	1	0	0	0	0	0	28
Bacteria	Bacteria	Patescibacteria	Saccharimonadia	Saccharimonadales	Saccharimonadales	g__norank_f__norank_o__Saccharimonadales	s__unclassified_g__norank_f__norank_o__Saccharimonadales	OTU933	0	1	0	0	0	0	5	1	0	0	0	0	0	0	0	0	0	0	1	0	1	1	1	2	0	0	0	0	0	0	0	0	0	0	0	0	13
Bacteria	Bacteria	Chloroflexi	Dehalococcoidia	o__S085	S085	g__norank_f__norank_o__S085	s__metagenome_g__norank_f__norank_o__S085	OTU4990	0	1	2	1	2	2	2	1	0	0	0	0	0	0	0	2	0	0	0	0	2	3	1	0	0	0	1	0	0	1	1	1	0	2	3	1	29
Bacteria	Bacteria	Actinobacteria	Actinobacteria	Solirubrobacterales	67-14	g__norank_f__67-14	s__uncultured_bacterium_g__norank_f__67-14	OTU391	0	0	0	0	0	0	0	0	2	0	0	1	0	0	0	0	0	0	1	0	0	0	0	0	1	0	1	0	0	0	1	0	1	0	1	0	9
Bacteria	Bacteria	Chloroflexi	Chloroflexia	Thermomicrobiales	JG30-KF-CM45	g__norank_f__JG30-KF-CM45	s__uncultured_bacterium_g__norank_f__JG30-KF-CM45	OTU2005	10	7	9	2	4	3	8	1	7	6	10	4	3	8	10	7	8	8	4	3	6	10	18	10	6	11	3	5	12	8	6	15	5	4	3	5	249
Bacteria	Bacteria	Chloroflexi	Ktedonobacteria	o__C0119	C0119	g__norank_f__norank_o__C0119	s__uncultured_bacterium_g__norank_f__norank_o__C0119	OTU15	2	3	1	4	3	3	0	0	1	1	1	1	1	0	1	6	0	0	1	0	3	2	3	2	3	2	1	0	0	0	1	1	1	3	3	6	60
Bacteria	Bacteria	Proteobacteria	Alphaproteobacteria	Rhizobiales	Beijerinckiaceae	g__Roseiarcus	s__unclassified_g__Roseiarcus	OTU2316	7	7	13	3	5	5	4	5	6	5	6	3	5	4	4	3	3	1	6	3	5	1	3	4	3	5	7	4	2	12	4	6	5	7	14	4	184
Bacteria	Bacteria	Bacteroidetes	Bacteroidia	Flavobacteriales	f__NS9_marine_group	g__norank_f__NS9_marine_group	s__uncultured_Bacteroidetes_bacterium_g__norank_f__NS9_marine_group	OTU5192	0	0	2	0	0	0	0	0	0	2	0	0	0	0	0	0	3	4	0	0	0	0	2	0	0	0	0	0	0	1	0	0	1	0	1	1	17
Bacteria	Bacteria	Actinobacteria	Actinobacteria	Actinomarinales	Actinomarinales	g__norank_f__norank_o__Actinomarinales	s__uncultured_bacterium_g__norank_f__norank_o__Actinomarinales	OTU911	1	2	1	2	5	0	1	5	4	2	2	1	3	1	0	1	2	2	2	4	6	3	2	4	0	1	1	1	1	2	2	3	1	2	4	3	77
Bacteria	Bacteria	Chloroflexi	Chloroflexia	Thermomicrobiales	f__JG30-KF-CM45	g__norank_f__JG30-KF-CM45	s__unclassified_g__norank_f__JG30-KF-CM45	OTU4136	4	0	1	0	0	1	0	0	1	1	1	0	1	0	1	2	1	1	0	3	2	0	0	0	0	0	1	0	2	1	0	0	0	0	1	0	25
Bacteria	Bacteria	Bacteroidetes	Bacteroidia	Cytophagales	Microscillaceae	g__norank_f__Microscillaceae	s__unclassified_g__norank_f__Microscillaceae	OTU3677	5	3	12	11	27	13	0	0	0	3	5	1	12	0	0	1	2	2	6	2	1	0	0	0	3	7	5	3	10	2	1	1	1	3	7	4	153
Bacteria	Bacteria	Acidobacteria	c__Subgroup_6	Subgroup_6	Subgroup_6	g__norank_f__norank_o__norank_c__Subgroup_6	s__metagenome_g__norank_f__norank_o__norank_c__Subgroup_6	OTU2845	4	5	4	3	0	2	4	1	3	2	0	1	0	1	1	8	2	6	4	9	5	16	17	2	3	0	0	3	3	1	1	2	2	1	1	5	122
Bacteria	Bacteria	Proteobacteria	Alphaproteobacteria	Reyranellales	Reyranellaceae	g__Reyranella	s__unclassified_g__Reyranella	OTU5015	2	4	2	3	1	0	2	0	1	0	1	0	0	1	0	1	0	1	0	1	2	2	4	0	1	0	1	0	1	0	0	2	1	2	4	3	43
Bacteria	Bacteria	Proteobacteria	Alphaproteobacteria	Tistrellales	Geminicoccaceae	g__norank_f__Geminicoccaceae	s__uncultured_bacterium_g__norank_f__Geminicoccaceae	OTU234	11	2	7	3	5	5	10	7	6	7	6	2	4	6	2	7	5	7	5	8	8	5	7	10	6	3	4	4	7	6	3	6	12	9	11	3	219
Bacteria	Bacteria	Patescibacteria	Parcubacteria	Parcubacteria	Parcubacteria	g__norank_f__norank_o__norank_c__Parcubacteria	s__uncultured_bacterium_g__norank_f__norank_o__norank_c__Parcubacteria	OTU1616	0	0	0	4	2	4	0	0	0	0	0	0	0	0	0	0	0	0	2	0	1	0	0	0	0	0	0	0	0	0	0	0	0	2	5	3	23
Bacteria	Bacteria	Proteobacteria	Deltaproteobacteria	Myxococcales	Sandaracinaceae	g__norank_f__Sandaracinaceae	s__metagenome_g__norank_f__Sandaracinaceae	OTU1091	4	0	0	2	5	3	6	9	6	0	0	0	1	2	2	1	1	0	1	0	1	1	1	2	1	1	1	1	0	0	1	1	0	1	1	1	57
Bacteria	Bacteria	Acidobacteria	Acidobacteriia	Solibacterales	Solibacteraceae	g__Candidatus_Solibacter	s__unclassified_g__Candidatus_Solibacter	OTU4886	2	1	3	3	3	0	0	0	0	0	0	2	1	0	0	0	0	0	0	2	2	0	0	0	0	0	0	0	0	0	1	0	0	3	1	1	25
Bacteria	Bacteria	Patescibacteria	Saccharimonadia	Saccharimonadales	Saccharimonadaceae	g__norank_f__Saccharimonadaceae	s__uncultured_bacterium_g__norank_f__Saccharimonadaceae	OTU3038	1	2	0	0	1	2	12	4	14	0	1	0	0	3	2	0	2	0	1	1	1	1	0	0	0	1	0	0	0	2	2	3	1	0	2	0	59
Bacteria	Bacteria	Firmicutes	Clostridia	Clostridiales	Clostridiaceae	g__Clostridium_sensu_stricto_1	s__Clostridium_vincentii	OTU2705	2	0	1	0	0	0	0	0	0	0	0	1	2	1	0	0	0	0	0	0	1	5	0	2	3	0	0	0	0	0	0	0	0	0	0	0	18
Bacteria	Bacteria	Actinobacteria	Actinobacteria	Solirubrobacterales	67-14	g__norank_f__67-14	s__uncultured_bacterium_g__norank_f__67-14	OTU2749	1	2	1	3	1	3	13	7	10	4	4	5	1	1	2	0	0	0	1	1	1	8	7	5	1	0	2	0	4	3	4	5	3	3	2	3	111
Bacteria	Bacteria	Proteobacteria	Deltaproteobacteria	Myxococcales	Sandaracinaceae	g__norank_f__Sandaracinaceae	s__metagenome_g__norank_f__Sandaracinaceae	OTU1767	1	0	0	1	1	0	0	0	0	1	0	0	0	0	2	0	0	2	0	1	0	0	0	0	2	0	1	1	0	0	0	0	0	0	1	0	14
Bacteria	Bacteria	Acidobacteria	Blastocatellia	Pyrinomonadales	Pyrinomonadaceae	g__RB41	s__unclassified_g__RB41	OTU5149	2	6	3	3	1	2	0	0	0	0	2	1	0	1	1	2	0	1	3	5	1	0	0	0	1	1	0	0	0	1	0	2	0	0	2	3	44
Bacteria	Bacteria	Bacteroidetes	Bacteroidia	Sphingobacteriales	env.OPS_17	g__norank_f__env.OPS_17	s__uncultured_Bacteroidetes_bacterium_g__norank_f__env.OPS_17	OTU860	0	0	0	2	0	9	3	4	1	0	0	0	0	0	0	0	0	0	0	0	0	0	1	0	1	0	0	0	0	0	0	0	0	0	0	0	21
Bacteria	Bacteria	Proteobacteria	Deltaproteobacteria	Desulfarculales	Desulfarculaceae	g__norank_f__Desulfarculaceae	s__metagenome_g__norank_f__Desulfarculaceae	OTU2473	2	0	0	4	1	1	0	0	0	2	1	1	1	1	0	2	2	3	1	0	3	1	0	0	0	0	1	0	2	2	1	0	0	3	3	2	40
Bacteria	Bacteria	Gemmatimonadetes	Gemmatimonadetes	Longimicrobiales	Longimicrobiaceae	g__norank_f__Longimicrobiaceae	s__uncultured_bacterium_g__norank_f__Longimicrobiaceae	OTU295	0	0	1	2	0	1	0	0	0	1	0	0	0	0	0	0	0	0	0	0	0	2	0	1	0	0	0	1	2	1	0	0	0	0	1	0	13
Bacteria	Bacteria	Proteobacteria	Deltaproteobacteria	Myxococcales	Myxococcales	g__unclassified_o__Myxococcales	s__unclassified_o__Myxococcales	OTU5066	4	5	2	1	3	1	1	2	1	1	0	1	3	0	2	2	0	1	6	1	1	0	0	0	0	1	3	2	2	1	0	0	1	2	3	0	53
Bacteria	Bacteria	Bacteroidetes	Deltaproteobacteria	Chitinophagales	Chitinophagaceae	g__norank_f__Chitinophagaceae	s__unclassified_g__norank_f__Chitinophagaceae	OTU2611	2	2	3	4	1	4	0	0	0	0	1	0	0	1	0	0	0	0	3	1	0	0	1	3	2	0	0	0	1	0	2	1	2	0	0	1	35
Bacteria	Bacteria	Actinobacteria	Deltaproteobacteria	Microtrichales	Microtrichaceae	g__IMCC26207	s__uncultured_bacterium_g__IMCC26207	OTU3723	0	0	0	1	1	0	1	0	0	0	0	0	0	0	0	0	0	0	0	0	0	2	2	0	0	1	3	0	1	0	1	0	1	0	0	0	14
Bacteria	Bacteria	Acidobacteria	Deltaproteobacteria	Subgroup_6	Subgroup_6	g__norank_f__norank_o__norank_c__Subgroup_6	s__unclassified_g__norank_f__norank_o__norank_c__Subgroup_6	OTU336	0	2	1	0	1	2	2	1	2	2	1	0	3	2	2	3	3	3	0	2	5	4	2	2	2	3	0	0	1	2	2	0	2	1	1	0	59
Bacteria	Bacteria	Bacteroidetes	Bacteroidia	Chitinophagales	Chitinophagaceae	g__norank_f__Chitinophagaceae	s__metagenome_g__norank_f__Chitinophagaceae	OTU1844	1	0	0	3	1	0	26	36	29	0	0	1	0	0	0	1	0	1	0	0	0	1	1	0	0	0	0	0	0	0	0	0	1	0	0	0	102
Bacteria	Bacteria	Actinobacteria	Actinobacteria	Pseudonocardiales	Pseudonocardiaceae	g__Actinophytocola	s__uncultured_bacterium_g__Actinophytocola	OTU2423	1	0	0	0	0	2	25	9	9	0	1	0	0	0	1	1	0	0	0	2	2	17	12	38	0	1	2	3	0	2	1	0	1	2	0	1	133
Bacteria	Bacteria	Firmicutes	Actinobacteria	Clostridiales	Gracilibacteraceae	g__Lutispora	s__uncultured_bacterium_g__Lutispora	OTU115	0	1	1	1	0	0	0	0	0	0	0	2	1	1	0	1	1	1	0	0	1	1	0	0	0	0	0	0	0	0	0	0	0	1	1	0	14
Bacteria	Bacteria	Acidobacteria	Actinobacteria	Subgroup_6	Subgroup_6	g__norank_f__norank_o__norank_c__Subgroup_6	s__uncultured_Acidobacteriales_bacterium_g__norank_f__norank_o__norank_c__Subgroup_6	OTU3140	3	3	3	1	1	2	0	0	0	7	0	1	2	6	5	9	2	4	4	5	10	2	3	0	1	2	0	0	4	7	5	5	0	4	3	5	109
Bacteria	Bacteria	Proteobacteria	Gammaproteobacteria	Betaproteobacteriales	Burkholderiaceae	g__Duganella	s__uncultured_bacterium_g__Duganella	OTU884	0	2	0	2	1	2	2	1	0	2	0	0	1	2	1	0	0	0	4	0	0	5	1	1	0	1	4	1	0	0	0	1	1	0	1	0	36
Bacteria	Bacteria	Proteobacteria	Deltaproteobacteria	Myxococcales	Haliangiaceae	g__Haliangium	s__unclassified_g__Haliangium	OTU4360	7	1	2	1	1	1	6	19	10	3	7	3	4	3	3	0	9	5	0	3	2	5	1	3	4	5	9	8	8	4	3	2	5	10	4	3	164
Bacteria	Bacteria	Chlamydiae	Deltaproteobacteria	Chlamydiales	Parachlamydiaceae	g__unclassified_f__Parachlamydiaceae	s__unclassified_f__Parachlamydiaceae	OTU2037	8	7	14	17	5	14	0	0	1	12	10	16	11	14	9	29	14	23	17	10	20	0	0	0	7	33	5	31	5	4	15	9	1	23	6	26	416
Bacteria	Bacteria	Proteobacteria	Deltaproteobacteria	Rhizobiales	Rhizobiales	g__norank_f__norank_o__Rhizobiales	s__unclassified_g__norank_f__norank_o__Rhizobiales	OTU2116	1	1	0	2	1	0	0	0	1	0	4	2	1	0	1	0	0	4	2	0	2	0	0	1	1	3	3	0	2	1	0	1	0	0	1	0	35
Bacteria	Bacteria	Proteobacteria	Deltaproteobacteria	Rhizobiales	Rhizobiales_Incertae	g__Bauldia	s__uncultured_bacterium_g__Bauldia	OTU2488	72	60	39	34	31	31	23	33	28	37	53	35	41	30	39	50	62	46	53	61	67	26	23	27	43	28	50	42	45	45	28	21	46	57	50	37	1493
Bacteria	Bacteria	Patescibacteria	Saccharimonadia	Saccharimonadales	Saccharimonadales	g__norank_f__norank_o__Saccharimonadales	s__unclassified_g__norank_f__norank_o__Saccharimonadales	OTU900	0	0	0	0	0	0	31	21	27	0	0	2	0	1	0	1	0	1	0	1	0	1	0	0	0	0	1	0	0	1	1	2	0	0	0	0	91
Bacteria	Bacteria	Firmicutes	Saccharimonadia	Clostridiales	Ruminococcaceae	g__Ruminiclostridium_1	s__unclassified_g__Ruminiclostridium_1	OTU4231	1	2	0	2	1	0	0	0	0	7	2	1	0	2	5	1	2	0	2	2	3	0	0	0	0	2	0	1	1	5	3	0	0	2	0	0	47
Bacteria	Bacteria	Acidobacteria	Saccharimonadia	unclassified	f__unclassified_o__unclassified	g__Luteitalea	s__uncultured_bacterium_gp6_g__Luteitalea	OTU3133	1	0	0	0	0	0	0	0	0	0	0	0	0	0	0	0	0	0	0	0	1	7	8	0	0	0	0	0	0	0	0	0	0	0	0	0	17
Bacteria	Bacteria	Bacteroidetes	Saccharimonadia	Cytophagales	Hymenobacteraceae	g__Adhaeribacter	s__uncultured_bacterium_g__Adhaeribacter	OTU2101	1	0	0	0	0	0	0	0	0	0	1	3	0	0	1	2	1	3	0	0	0	0	1	0	1	1	4	0	0	1	0	0	1	0	0	2	23
Bacteria	Bacteria	Proteobacteria	Saccharimonadia	Rhodospirillales	Magnetospirillaceae	g__Magnetospirillum	s__uncultured_bacterium_g__Magnetospirillum	OTU2301	0	0	1	0	3	0	0	0	0	0	0	0	0	0	0	1	0	0	0	0	1	0	0	0	0	0	0	0	0	1	0	0	0	0	1	0	8
Bacteria	Bacteria	Proteobacteria	Deltaproteobacteria	Myxococcales	Haliangiaceae	g__Haliangium	s__uncultured_bacterium_g__Haliangium	OTU3555	0	0	1	3	0	2	2	2	1	2	1	1	2	1	3	3	4	0	2	2	0	0	2	1	2	0	2	1	0	3	0	0	0	0	1	0	44
Bacteria	Bacteria	Firmicutes	Deltaproteobacteria	Bacillales	Paenibacillaceae	g__Brevibacillus	s__unclassified_g__Brevibacillus	OTU1308	0	0	0	0	0	0	2	1	2	0	0	0	0	2	1	1	0	0	0	0	0	0	0	0	1	0	1	0	1	1	1	0	0	0	0	0	14
Bacteria	Bacteria	Proteobacteria	Deltaproteobacteria	Sphingomonadales	Sphingomonadaceae	g__Sphingomonas	s__unclassified_g__Sphingomonas	OTU5186	64	49	73	59	75	113	21	21	19	32	24	18	23	27	31	19	28	14	102	36	29	38	32	23	69	35	36	56	45	51	39	51	35	37	72	42	1538
Bacteria	Bacteria	Chloroflexi	Deltaproteobacteria	JG30-KF-CM66	f__norank_o__norank_c__JG30-KF-CM66	g__norank_f__norank_o__norank_c__JG30-KF-CM66	s__uncultured_bacterium_g__norank_f__norank_o__norank_c__JG30-KF-CM66	OTU3849	2	2	3	0	0	1	3	2	1	1	0	1	2	1	1	4	2	5	5	9	4	0	0	0	6	0	1	2	2	5	2	1	1	4	6	4	83
Bacteria	Bacteria	Chloroflexi	Chloroflexia	Thermomicrobiales	f__JG30-KF-CM45	g__norank_f__JG30-KF-CM45	s__uncultured_Thermomicrobia_bacterium_g__norank_f__JG30-KF-CM45	OTU762	2	2	0	2	2	0	1	0	1	0	0	2	0	1	0	1	1	0	1	1	0	0	0	3	1	0	0	2	1	4	0	0	1	3	2	2	36
Bacteria	Bacteria	Proteobacteria	Alphaproteobacteria	Rhodobacterales	Rhodobacteraceae	g__Rubellimicrobium	s__uncultured_bacterium_g__Rubellimicrobium	OTU3245	12	7	6	7	7	13	13	10	18	3	14	9	4	6	2	5	3	6	5	2	10	43	48	75	9	4	6	7	9	12	7	7	11	5	14	9	428
Bacteria	Bacteria	Proteobacteria	Alphaproteobacteria	Sphingomonadales	Sphingomonadaceae	g__Erythrobacter	s__Erythrobacter_atlanticus	OTU3116	2	3	0	1	3	2	0	0	0	2	1	2	1	0	1	0	1	2	0	0	3	1	0	4	3	1	2	0	1	4	1	4	3	0	3	1	52
Bacteria	Bacteria	Patescibacteria	Saccharimonadia	Saccharimonadales	Saccharimonadales	g__norank_f__norank_o__Saccharimonadales	s__unclassified_g__norank_f__norank_o__Saccharimonadales	OTU2383	0	1	0	1	0	1	0	0	0	0	0	0	0	1	1	0	0	0	1	7	0	0	0	0	3	0	0	0	0	0	0	1	0	0	0	0	17
Bacteria	Bacteria	Patescibacteria	Saccharimonadia	Saccharimonadales	Dojkabacteria	g__norank_f__norank_o__norank_c__WS6_Dojkabacteria	s__unclassified_g__norank_f__norank_o__norank_c__WS6_Dojkabacteria	OTU613	1	0	2	1	1	0	0	0	0	2	1	1	1	1	0	0	0	0	1	1	0	0	0	0	0	3	1	3	0	0	1	2	0	0	1	2	26
Bacteria	Bacteria	Acidobacteria	Saccharimonadia	Saccharimonadales	Koribacteraceae	g__Candidatus_Koribacter	s__uncultured_Acidobacteria_bacterium_g__Candidatus_Koribacter	OTU2924	1	0	6	1	0	1	0	1	0	0	0	0	0	1	0	0	0	0	0	0	0	0	1	0	0	0	0	0	0	0	0	0	0	0	0	0	12
Bacteria	Bacteria	Actinobacteria	Saccharimonadia	Saccharimonadales	Nocardioidaceae	g__Nocardioides	s__unclassified_g__Nocardioides	OTU4594	3	17	12	30	31	4	5	11	5	3	10	7	6	12	2	7	17	6	7	9	6	13	14	7	6	12	11	3	6	24	29	21	17	7	7	7	394
Bacteria	Bacteria	Actinobacteria	Saccharimonadia	Saccharimonadales	f__norank_o__IMCC26256	g__norank_f__norank_o__IMCC26256	s__unclassified_g__norank_f__norank_o__IMCC26256	OTU407	1	0	1	1	0	0	0	0	0	0	0	2	1	0	1	1	0	0	1	1	0	0	1	0	2	0	0	0	1	0	0	1	0	1	0	0	16
Bacteria	Bacteria	Chloroflexi	Anaerolineae	Saccharimonadales	Caldilineaceae	g__norank_f__Caldilineaceae	s__uncultured_bacterium_g__norank_f__Caldilineaceae	OTU2900	2	2	3	0	1	0	0	0	0	0	0	1	0	0	1	0	0	2	1	0	0	3	0	0	2	0	0	0	3	0	0	1	0	1	0	2	25
Bacteria	Bacteria	Proteobacteria	Deltaproteobacteria	unclassified_c_Deltaproteobacteria	f__unclassified_c__Deltaproteobacteria	g__unclassified_c__Deltaproteobacteria	s__unclassified_c__Deltaproteobacteria	OTU589	0	0	1	1	3	2	1	0	0	0	0	0	0	0	0	0	0	3	0	0	0	0	0	0	1	1	0	0	1	0	0	0	0	1	0	1	16
Bacteria	Bacteria	p__unclassified_k__norank_d__Bacteria	Deltaproteobacteria	unclassified	f__unclassified_k__norank_d__Bacteria	g__unclassified_k__norank_d__Bacteria	s__unclassified_k__norank_d__Bacteria	OTU1506	0	2	0	1	0	2	0	0	0	2	0	2	0	5	0	3	0	2	0	1	2	0	0	0	0	2	0	2	1	0	1	0	0	0	0	1	29
Bacteria	Bacteria	Bacteroidetes	Deltaproteobacteria	Cytophagales	Microscillaceae	g__Ohtaekwangia	s__metagenome_g__Ohtaekwangia	OTU1708	0	0	0	0	0	0	0	0	0	1	0	0	0	1	0	0	0	0	0	0	0	3	3	0	0	0	3	0	0	0	2	0	0	0	0	0	13
Bacteria	Bacteria	Bacteroidetes	Deltaproteobacteria	Flavobacteriales	Flavobacteriaceae	g__Flavobacterium	s__unclassified_g__Flavobacterium	OTU1915	0	0	0	1	0	0	0	0	0	0	0	0	0	0	1	0	0	0	0	1	0	6	1	0	1	0	1	0	0	0	0	0	0	0	0	0	12
Bacteria	Bacteria	Actinobacteria	Actinobacteria	Micromonosporales	Micromonosporaceae	g__unclassified_f__Micromonosporaceae	s__unclassified_f__Micromonosporaceae	OTU535	6	0	4	1	3	2	0	4	4	2	2	2	4	2	0	4	2	2	2	3	7	5	2	2	2	0	1	0	1	4	0	0	1	1	2	0	77
Bacteria	Bacteria	Acidobacteria	Actinobacteria	Subgroup_6	Subgroup_6	g__norank_f__norank_o__norank_c__Subgroup_6	s__unclassified_g__norank_f__norank_o__norank_c__Subgroup_6	OTU1080	0	4	5	1	1	1	1	1	1	1	1	3	4	5	5	0	0	5	1	0	4	0	0	1	1	3	2	1	4	2	4	1	0	2	2	2	69
Bacteria	Bacteria	Acidobacteria	Actinobacteria	Subgroup_6	Subgroup_6	g__norank_f__norank_o__norank_c__Subgroup_6	s__uncultured_bacterium_g__norank_f__norank_o__norank_c__Subgroup_6	OTU4095	6	16	10	11	10	10	2	3	5	6	4	13	8	4	8	19	4	22	5	15	12	12	6	2	13	6	1	2	22	10	5	4	1	4	7	16	304
Bacteria	Bacteria	unclassified	unclassified	unclassified	f__unclassified_k__norank_d__Bacteria	g__unclassified_k__norank_d__Bacteria	s__unclassified_k__norank_d__Bacteria	OTU1297	2	1	1	0	2	1	0	0	0	2	1	0	1	3	8	2	2	3	2	1	0	0	0	0	1	1	0	2	2	1	5	1	1	1	1	3	51
Bacteria	Bacteria	Patescibacteria	Saccharimonadia	Saccharimonadales	Saccharimonadales	g__norank_f__norank_o__Saccharimonadales	s__unclassified_g__norank_f__norank_o__Saccharimonadales	OTU686	0	0	0	0	0	1	1	1	0	0	0	0	0	0	0	0	0	0	0	1	0	0	0	2	0	0	0	1	0	0	1	0	1	0	0	0	9
Bacteria	Bacteria	Chloroflexi	Saccharimonadia	Saccharimonadales	f__norank_o__C0119	g__norank_f__norank_o__C0119	s__unclassified_g__norank_f__norank_o__C0119	OTU5199	1	5	3	1	2	1	1	0	1	1	0	1	0	0	0	0	0	0	4	8	3	2	3	1	0	1	0	0	1	1	4	1	2	0	1	3	52
Bacteria	Bacteria	Bacteroidetes	Saccharimonadia	Saccharimonadales	Microscillaceae	g__norank_f__Microscillaceae	s__uncultured_Sphingobacteriales_bacterium_g__norank_f__Microscillaceae	OTU1328	34	32	38	61	73	40	6	18	14	21	18	28	45	17	16	43	64	48	42	40	50	80	34	19	57	22	32	17	37	20	47	45	21	27	72	46	1324
Bacteria	Bacteria	Actinobacteria	Saccharimonadia	Saccharimonadales	Acidothermaceae	g__Acidothermus	s__uncultured_Actinoallomurus_sp.	OTU69	6	4	5	2	2	4	2	0	0	4	4	2	1	0	2	0	1	1	10	2	1	1	2	6	4	3	2	3	1	1	1	1	4	2	6	3	93
Bacteria	Bacteria	Planctomycetes	Saccharimonadia	Saccharimonadales	f__norank_o__norank_c__Planctomycetacia	g__norank_f__norank_o__norank_c__Planctomycetacia	s__uncultured_bacterium_g__norank_f__norank_o__norank_c__Planctomycetacia	OTU1559	1	2	3	1	2	1	0	0	2	3	0	1	1	2	1	5	3	3	1	1	5	0	2	0	1	2	0	0	0	1	1	0	1	4	0	2	52
Bacteria	Bacteria	Bacteroidetes	Bacteroidia	Saccharimonadales	Chitinophagaceae	g__norank_f__Chitinophagaceae	s__Chitinophaga_sp._BN130233	OTU1542	12	6	1	12	15	12	1	0	0	4	5	5	6	0	3	2	2	1	6	4	8	1	1	1	14	1	3	1	16	14	7	13	18	6	9	7	217
Bacteria	Bacteria	Patescibacteria	Saccharimonadia	Saccharimonadales	Saccharimonadales	g__norank_f__norank_o__Saccharimonadales	s__unclassified_g__norank_f__norank_o__Saccharimonadales	OTU440	2	3	1	3	1	0	0	0	0	0	0	1	1	0	0	0	0	0	1	0	1	0	0	0	5	2	1	1	0	3	0	2	2	1	0	1	32
Bacteria	Bacteria	Proteobacteria	Saccharimonadia	Saccharimonadales	Caulobacteraceae	g__norank_f__Caulobacteraceae	s__unclassified_g__norank_f__Caulobacteraceae	OTU1822	5	2	3	7	4	2	4	11	8	8	4	6	5	5	15	7	7	13	4	5	4	9	11	14	7	8	15	7	16	12	6	5	7	5	5	8	264
Bacteria	Bacteria	Actinobacteria	Saccharimonadia	Saccharimonadales	f__norank_o__Microtrichales	g__norank_f__norank_o__Microtrichales	s__uncultured_Iamiaceae_bacterium_g__norank	OTU4938	7	4	3	2	4	11	9	0	1	2	2	2	3	2	1	3	2	2	12	18	7	1	0	0	7	4	3	1	2	3	2	3	9	9	6	4	151
Bacteria	Bacteria	Actinobacteria	Saccharimonadia	Saccharimonadales	f__unclassified_c__Actinobacteria	g__unclassified_c__Actinobacteria	s__unclassified_c__Actinobacteria	OTU2407	0	1	0	2	1	0	0	0	0	1	1	0	0	1	0	0	2	0	1	0	0	0	0	0	0	1	0	0	0	1	1	2	1	1	3	0	20
Bacteria	Bacteria	Chloroflexi	Saccharimonadia	Saccharimonadales	f__A4b	g__norank_f__A4b	s__metagenome_g__norank_f__A4b	OTU3578	0	0	1	0	0	0	0	0	3	0	1	0	0	1	2	0	0	0	0	0	1	0	0	0	1	1	0	1	0	0	0	0	0	0	0	0	12
Bacteria	Bacteria	Proteobacteria	Deltaproteobacteria	Saccharimonadales	f__mle1-27	g__norank_f__mle1-27	s__unclassified_g__norank_f__mle1-27	OTU4546	2	0	0	1	0	1	0	0	0	0	1	0	0	0	0	0	1	1	1	0	0	0	0	0	0	0	1	0	1	2	0	1	1	0	0	1	15
Bacteria	Bacteria	Proteobacteria	Deltaproteobacteria	Myxococcales	Myxococcaceae	g__norank_f__Myxococcaceae	s__uncultured_bacterium_g__norank_f__Myxococcaceae	OTU1197	2	3	5	1	4	0	3	4	6	3	1	1	2	4	1	0	0	0	2	2	1	1	0	2	2	1	4	2	2	0	7	2	6	3	0	3	80
Bacteria	Bacteria	Proteobacteria	Deltaproteobacteria	Betaproteobacteriales	f__SC-I-84	g__norank_f__SC-I-84	s__uncultured_bacterium_g__norank_f__SC-I-84	OTU2105	3	1	3	3	1	2	0	0	0	0	0	1	0	0	0	0	1	1	1	2	1	0	0	1	0	1	0	0	0	0	0	1	1	0	2	0	26
Bacteria	Bacteria	Actinobacteria	Deltaproteobacteria	Rubrobacterales	Rubrobacteriaceae	g__Rubrobacter	s__metagenome_g__Rubrobacter	OTU529	1	1	2	0	2	1	1	0	0	1	1	2	0	0	0	1	0	1	2	0	0	0	2	0	3	0	3	0	0	1	1	1	1	2	1	1	32
Bacteria	Bacteria	Chloroflexi	Anaerolineae	Caldilineales	Caldilineaceae	g__norank_f__Caldilineaceae	s__unclassified_g__norank_f__Caldilineaceae	OTU3501	1	8	2	4	2	1	2	6	8	5	3	2	5	5	4	6	9	8	3	10	7	5	1	0	7	4	4	2	2	3	4	2	2	3	4	2	146
Bacteria	Bacteria	Gemmatimonadetes	Gemmatimonadetes	Gemmatimonadales	Gemmatimonadaceae	g__unclassified_f__Gemmatimonadaceae	s__unclassified_f__Gemmatimonadaceae	OTU1892	2	0	1	6	2	5	0	1	2	2	4	2	0	0	2	2	1	3	1	2	0	2	0	2	1	1	1	3	3	0	1	0	1	3	3	1	60
Bacteria	Bacteria	Chloroflexi	Chloroflexia	Thermomicrobiales	f__AKYG1722	g__norank_f__AKYG1722	s__uncultured_bacterium_g__norank_f__AKYG1722	OTU4257	0	0	2	0	2	1	0	0	0	1	0	1	2	0	0	2	1	1	1	2	1	3	5	5	1	0	0	1	3	1	2	3	0	1	2	0	44
Bacteria	Bacteria	Acidobacteria	Acidobacteriia	Solibacterales	Solibacteraceae	g__Candidatus_Solibacter	s__uncultured_Acidobacteria_bacterium_g__Candidatus_Solibacter	OTU4108	21	7	17	23	28	20	1	2	0	2	6	3	10	5	9	9	7	10	19	11	12	0	0	0	8	3	1	5	15	3	9	5	11	27	15	16	340
Bacteria	Bacteria	Gemmatimonadetes	Gemmatimonadetes	Gemmatimonadetes	f__norank_o__norank_c__Gemmatimonadetes	g__norank_f__norank_o__norank_c__Gemmatimonadetes	s__unclassified_g__norank_f__norank_o__norank_c__Gemmatimonadetes	OTU3190	0	0	0	0	0	1	2	2	1	0	0	1	0	0	0	0	1	0	0	0	1	1	0	2	0	0	0	1	2	0	0	0	0	2	1	0	18
Bacteria	Bacteria	Proteobacteria	Gammaproteobacteria	Diplorickettsiales	Diplorickettsiaceae	g__norank_f__Diplorickettsiaceae	s__unclassified_g__norank_f__Diplorickettsiaceae	OTU3499	2	2	4	0	0	1	0	0	0	1	0	0	2	3	4	1	0	0	1	1	0	0	1	0	2	4	5	2	2	4	0	0	0	1	3	0	46
Bacteria	Bacteria	Acidobacteria	c__Subgroup_6	Subgroup_6	Subgroup_6	g__norank_f__norank_o__norank_c__Subgroup_6	s__metagenome_g__norank_f__norank_o__norank_c__Subgroup_6	OTU1387	31	40	14	24	16	26	0	1	0	12	12	17	9	26	22	33	12	33	11	22	22	5	7	0	23	21	6	17	24	9	6	17	1	9	11	32	571
Bacteria	Bacteria	Acidobacteria	c__Subgroup_6	Subgroup_6	Subgroup_6	g__norank_f__norank_o__norank_c__Subgroup_6	s__unclassified_g__norank_f__norank_o__norank_c__Subgroup_6	OTU851	9	11	16	9	7	15	3	6	8	10	4	8	9	12	7	4	2	4	6	2	8	4	1	0	9	8	2	6	14	5	10	11	3	11	7	20	271
Bacteria	Bacteria	Proteobacteria	Alphaproteobacteria	Micavibrionales	f__norank_o__Micavibrionales	g__norank_f__norank_o__Micavibrionales	s__metagenome_g__norank_f__norank_o__Micavibrionales	OTU4058	2	3	0	2	5	2	2	1	0	1	1	3	2	1	1	0	1	0	1	2	1	1	3	1	1	0	1	0	1	0	3	0	1	2	6	2	53
Bacteria	Bacteria	Chloroflexi	c__Gitt-GS-136	Gitt-GS-136	f__norank_o__norank_c__Gitt-GS-136	g__norank_f__norank_o__norank_c__Gitt-GS-136	s__unclassified_g__norank_f__norank_o__norank_c__Gitt-GS-136	OTU3506	7	12	5	16	4	10	11	1	6	3	4	4	3	6	2	1	5	8	9	10	6	16	20	11	8	4	0	6	14	14	4	15	3	13	7	11	279
Bacteria	Bacteria	Acidobacteria	c__Subgroup_6	Subgroup_6	Subgroup_6	g__norank_f__norank_o__norank_c__Subgroup_6	s__unclassified_g__norank_f__norank_o__norank_c__Subgroup_6	OTU855	2	2	4	5	1	5	10	0	15	2	0	2	5	3	1	0	1	1	3	7	1	2	1	1	5	4	0	3	3	2	1	5	1	1	3	2	104
Bacteria	Bacteria	Chloroflexi	c__Gitt-GS-136	Gitt-GS-136	f__norank_o__norank_c__Gitt-GS-136	g__norank_f__norank_o__norank_c__Gitt-GS-136	s__uncultured_bacterium_g__norank_f__norank_o__norank_c__Gitt-GS-136	OTU4610	11	25	16	24	15	16	32	6	8	5	3	7	8	5	6	2	2	3	26	26	17	49	60	25	10	4	1	4	14	24	6	18	6	23	9	13	529
Bacteria	Bacteria	Bacteroidetes	Bacteroidia	Cytophagales	Spirosomaceae	g__Dyadobacter	s__uncultured_bacterium_g__Dyadobacter	OTU1629	3	6	6	2	3	7	91	21	51	19	5	9	11	24	10	7	2	5	3	0	2	8	15	5	7	15	10	16	6	6	10	14	2	2	0	2	405
Bacteria	Bacteria	Chloroflexi	Bacteroidia	JG30-KF-CM66	f__norank_o__norank_c__JG30-KF-CM66	g__norank_f__norank_o__norank_c__JG30-KF-CM66	s__uncultured_bacterium_g__norank_f__norank_o__norank_c__JG30-KF-CM66	OTU2260	9	9	10	4	9	5	1	1	1	4	4	8	3	3	2	13	8	4	19	20	22	1	1	1	15	4	2	3	7	16	4	7	11	16	13	15	275
Bacteria	Bacteria	Chloroflexi	Bacteroidia	Chloroflexales	Roseiflexaceae	g__norank_f__Roseiflexaceae	s__uncultured_bacterium_g__norank_f__Roseiflexaceae	OTU2251	46	43	45	48	53	40	2	2	2	25	17	26	32	16	16	17	24	18	41	34	51	17	28	11	40	22	15	18	47	49	20	23	12	29	30	41	1000
Bacteria	Bacteria	Chloroflexi	Bacteroidia	Pseudonocardiales	Pseudonocardiaceae	g__unclassified_f__Pseudonocardiaceae	s__unclassified_f__Pseudonocardiaceae	OTU25	16	5	34	6	0	5	0	7	1	7	3	1	3	8	5	14	11	6	3	4	2	2	2	7	4	6	6	7	7	5	18	2	10	9	5	3	234
Bacteria	Bacteria	Chloroflexi	Bacteroidia	Myxococcales	Archangiaceae	g__Anaeromyxobacter	s__metagenome_g__Anaeromyxobacter	OTU927	1	4	0	1	2	0	0	1	0	3	1	0	0	1	1	0	2	0	2	0	1	0	0	0	0	1	0	4	0	0	0	0	0	1	0	2	28
Bacteria	Bacteria	Actinobacteria	Actinobacteria	Myxococcales	f__norank_o__Gaiellales	g__norank_f__norank_o__Gaiellales	s__unclassified_g__norank_f__norank_o__Gaiellales	OTU658	4	3	4	2	1	1	2	3	2	2	3	1	2	2	2	1	2	0	1	2	3	3	1	8	1	0	1	1	1	2	8	0	4	2	3	1	79
Bacteria	Bacteria	Nitrospirae	Deltaproteobacteria	Myxococcales	f__norank_o__norank_c__Nitrospira	g__Nitrospira	s__uncultured_organism_g__Nitrospira	OTU2512	8	5	11	7	8	3	1	0	1	2	5	2	7	3	8	4	3	3	1	5	13	4	2	5	1	1	2	3	5	7	4	6	14	7	9	5	175
Bacteria	Bacteria	Verrucomicrobia	Deltaproteobacteria	Myxococcales	Chthoniobacteraceae	g__Chthoniobacter	s__unclassified_g__Chthoniobacter	OTU1639	0	2	0	2	1	1	2	0	0	3	0	6	5	9	5	3	1	2	2	1	2	3	0	0	0	1	0	1	0	0	2	0	0	0	0	0	54
Bacteria	Bacteria	Proteobacteria	Alphaproteobacteria	Myxococcales	Devosiaceae	g__Devosia	s__metagenome_g__Devosia	OTU2699	458	366	367	398	502	542	457	531	491	389	672	548	556	332	376	454	535	450	464	420	385	364	262	300	516	496	580	650	415	340	556	423	511	360	423	358	16247
Bacteria	Bacteria	Proteobacteria	Alphaproteobacteria	Myxococcales	Frankiaceae	g__Jatrophihabitans	s__unclassified_g__Jatrophihabitans	OTU3632	1	0	3	0	0	0	2	1	1	1	2	1	1	0	0	1	1	0	2	1	0	5	6	10	1	3	3	1	1	0	1	2	0	0	0	1	52
Bacteria	Bacteria	Proteobacteria	Alphaproteobacteria	Myxococcales	Subgroup_6	g__norank_f__norank_o__norank_c__Subgroup_6	s__unclassified_g__norank_f__norank_o__norank_c__Subgroup_6	OTU325	1	0	1	2	0	0	0	0	0	1	0	1	0	2	1	1	1	0	0	2	0	0	1	0	1	0	0	0	1	2	1	1	0	0	0	0	20
Bacteria	Bacteria	Patescibacteria	Alphaproteobacteria	Saccharimonadales	Saccharimonadales	g__norank_f__norank_o__Saccharimonadales	s__unclassified_g__norank_f__norank_o__Saccharimonadales	OTU1445	1	1	1	2	0	0	1	0	0	1	2	1	0	0	2	1	1	0	0	1	0	0	0	1	0	3	0	1	0	0	0	2	3	0	0	1	26
Bacteria	Bacteria	FBP	Alphaproteobacteria	Saccharimonadales	f__norank_o__norank_c__norank_p__FBP	g__norank_f__norank_o__norank_c__norank_p__FBP	s__metagenome_g__norank_f__norank_o__norank_c__norank_p__FBP	OTU986	0	0	2	0	0	0	7	0	2	0	0	0	1	0	0	0	0	0	0	0	0	0	0	0	0	0	0	0	0	0	0	0	0	0	0	0	12
Bacteria	Bacteria	Acidobacteria	Alphaproteobacteria	Saccharimonadales	Subgroup_6	g__norank_f__norank_o__norank_c__Subgroup_6	s__metagenome_g__norank_f__norank_o__norank_c__Subgroup_6	OTU1095	6	11	8	7	2	8	26	15	34	2	1	6	2	3	6	1	1	7	11	8	4	2	5	0	7	5	2	5	6	6	3	10	2	2	0	5	229
Bacteria	Bacteria	Acidobacteria	Saccharimonadia	Saccharimonadales	f__JG30-KF-AS9	g__norank_f__JG30-KF-AS9	s__uncultured_bacterium_g__norank_f__JG30-KF-AS9	OTU396	2	0	1	2	1	0	0	0	0	0	0	0	0	0	0	1	0	0	0	0	1	2	1	0	1	0	0	0	0	0	0	1	0	1	1	1	16
Bacteria	Bacteria	Acidobacteria	Saccharimonadia	Saccharimonadales	Chitinophagaceae	g__Parafilimonas	s__unclassified_g__Parafilimonas	OTU1774	0	0	0	0	0	0	0	0	0	0	0	0	0	0	0	1	0	0	0	2	0	5	7	0	0	1	0	0	0	0	0	0	0	0	0	0	16
Bacteria	Bacteria	Acidobacteria	Actinobacteria	Saccharimonadales	f__norank_o__Microtrichales	g__norank_f__norank_o__Microtrichales	s__uncultured_bacterium_g__norank_f__norank_o__Microtrichales	OTU903	3	1	1	0	3	2	0	1	1	0	1	1	0	0	0	0	1	0	0	1	1	1	1	1	1	0	0	0	0	1	1	0	1	0	0	0	24
Bacteria	Bacteria	Acidobacteria	Actinobacteria	OLB14	f__norank_o__norank_c__OLB14	g__norank_f__norank_o__norank_c__OLB14	s__uncultured_Chloroflexi_bacterium_g__norank_f__norank_o__norank_c__OLB14	OTU3569	1	2	3	2	1	0	2	1	0	3	0	2	1	1	2	3	6	0	2	5	2	2	3	0	1	1	2	2	1	3	0	1	2	0	0	3	60
Bacteria	Bacteria	Proteobacteria	Actinobacteria	Betaproteobacteriales	f__SC-I-84	g__norank_f__SC-I-84	s__uncultured_bacterium_g__norank_f__SC-I-84	OTU716	0	1	0	2	0	3	0	0	0	0	1	0	0	1	0	1	2	0	1	3	3	1	0	0	1	1	0	0	2	2	1	3	0	2	1	1	33
Bacteria	Bacteria	Proteobacteria	Verrucomicrobiae	Pedosphaerales	Pedosphaeraceae	g__norank_f__Pedosphaeraceae	s__unclassified_g__norank_f__Pedosphaeraceae	OTU1279	1	2	5	3	3	10	47	14	44	27	9	15	19	26	18	17	5	19	1	5	0	1	0	0	14	19	9	17	5	4	7	5	0	8	6	14	399
Bacteria	Bacteria	Proteobacteria	Anaerolineae	SBR1031	f__A4b	g__norank_f__A4b	s__uncultured_gamma_proteobacterium_g__norank_f__A4b	OTU2996	0	0	0	0	0	0	0	0	0	1	0	0	0	0	2	0	0	0	0	1	0	0	1	1	0	0	0	2	0	1	0	0	0	0	0	1	10
Bacteria	Bacteria	Proteobacteria	Deltaproteobacteria	Myxococcales	f__Blfdi19	g__norank_f__Blfdi19	s__uncultured_bacterium_g__norank_f__Blfdi19	OTU241	2	0	5	0	0	0	0	0	0	2	0	0	1	2	3	0	0	0	1	0	0	0	0	0	1	3	1	1	1	0	0	0	0	1	0	0	24
Bacteria	Bacteria	Actinobacteria	Deltaproteobacteria	Myxococcales	Catenulisporaceae	g__Catenulispora	s__Catenulispora_acidiphila_DSM_44928	OTU2452	0	0	0	0	0	1	0	0	0	0	1	0	0	0	0	2	0	0	0	0	0	0	2	2	0	1	0	0	0	0	0	0	0	0	0	0	9
Bacteria	Bacteria	Patescibacteria	Deltaproteobacteria	Myxococcales	Parcubacteria	g__norank_f__norank_o__norank_c__Parcubacteria	s__uncultured_bacterium_g__norank_f__norank_o__norank_c__Parcubacteria	OTU4947	1	0	2	2	1	1	0	0	0	1	0	0	0	0	0	1	0	0	4	0	2	0	0	0	1	0	1	0	0	3	0	0	0	0	1	1	22
Bacteria	Bacteria	Proteobacteria	Deltaproteobacteria	Myxococcales	Oligoflexaceae	g__norank_f__Oligoflexaceae	s__metagenome_g__norank_f__Oligoflexaceae	OTU2483	0	0	0	0	0	0	5	0	2	0	2	0	0	0	0	0	0	0	0	1	0	0	0	1	0	0	0	0	0	0	0	0	0	1	1	0	13
Bacteria	Bacteria	Proteobacteria	Deltaproteobacteria	Myxococcales	Oligoflexaceae	g__norank_f__Oligoflexaceae	s__uncultured_bacterium_g__norank_f__Oligoflexaceae	OTU3123	0	0	0	0	0	0	0	0	0	0	0	0	0	0	0	0	0	0	0	0	0	9	4	5	0	0	0	0	0	0	0	0	0	0	0	0	18
Bacteria	Bacteria	Proteobacteria	Deltaproteobacteria	Myxococcales	Alphaproteobacteria	g__norank_f__norank_o__norank_c__Alphaproteobacteria	s__metagenome_g__norank_f__norank_o__norank_c__Alphaproteobacteria	OTU3727	1	1	0	1	2	0	5	4	4	0	0	0	0	0	0	0	0	0	0	0	0	0	0	0	0	0	0	2	0	0	0	0	0	0	0	0	20
Bacteria	Bacteria	Chloroflexi	Deltaproteobacteria	Myxococcales	Chloroflexaceae	g__FFCH7168	s__uncultured_bacterium_g__FFCH7168	OTU4124	0	1	3	4	1	1	1	0	0	0	3	1	1	0	1	4	0	3	3	0	2	0	0	0	2	1	1	0	5	3	0	1	3	0	3	3	51
Bacteria	Bacteria	Chloroflexi	Deltaproteobacteria	o__norank_c__TK10	f__norank_o__norank_c__TK10	g__norank_f__norank_o__norank_c__TK10	s__metagenome_g__norank_f__norank_o__norank_c__TK10	OTU1054	18	13	30	33	45	18	43	40	64	16	25	20	31	25	24	41	38	24	14	35	50	11	15	8	35	26	24	11	29	56	13	28	29	33	26	19	1010
Bacteria	Bacteria	Chloroflexi	Verrucomicrobiae	Chthoniobacterales	Chthoniobacteraceae	g__Chthoniobacter	s__uncultured_bacterium_g__Chthoniobacter	OTU3538	0	0	0	0	0	1	0	1	1	1	0	2	5	2	9	1	1	3	0	0	0	4	1	0	0	1	0	0	0	0	1	0	0	0	0	0	34
Bacteria	Bacteria	Verrucomicrobia	Verrucomicrobiae	Chthoniobacterales	Chthoniobacteraceae	g__Chthoniobacter	s__uncultured_bacterium_g__Chthoniobacter	OTU3539	0	3	2	4	0	6	0	0	0	1	0	1	0	1	0	2	0	0	4	0	0	0	0	0	3	0	0	0	1	0	0	0	0	1	1	0	30
Bacteria	Bacteria	Proteobacteria	Alphaproteobacteria	Azospirillales	Azospirillaceae	g__Skermanella	s__uncultured_Azospirillum_sp._g__Skermanella	OTU1407	0	1	0	0	0	0	0	1	1	0	0	3	0	0	0	1	2	4	0	1	2	1	0	0	0	1	1	0	1	0	0	2	0	1	0	0	23
Bacteria	Bacteria	Proteobacteria	Alphaproteobacteria	Rhodobacterales	Rhodobacteraceae	g__Amaricoccus	s__uncultured_bacterium_g__Amaricoccus	OTU2759	3	6	2	3	4	4	2	3	1	2	4	2	1	2	3	2	2	2	4	3	4	5	8	17	5	6	6	1	5	5	5	6	6	4	6	2	146
Bacteria	Bacteria	Bacteroidetes	Alphaproteobacteria	Chitinophagales	f__37-13	g__norank_f__37-13	s__metagenome_g__norank_f__37-13	OTU1573	2	0	0	1	0	1	0	7	5	0	2	2	4	0	0	4	0	0	1	1	0	0	0	0	1	2	0	0	2	0	0	0	0	0	0	1	36
Bacteria	Bacteria	Proteobacteria	Alphaproteobacteria	Myxococcales	Polyangiaceae	g__Pajaroellobacter	s__unclassified_g__Pajaroellobacter	OTU1262	3	0	0	0	0	0	0	0	0	0	1	0	0	0	0	1	1	1	0	1	1	1	1	0	2	0	0	1	1	1	0	0	1	0	0	0	17
Bacteria	Bacteria	Proteobacteria	Alphaproteobacteria	Myxococcales	Desulfarculaceae	g__norank_f__Desulfarculaceae	s__unclassified_g__norank_f__Desulfarculaceae	OTU926	0	0	1	0	0	0	1	1	0	0	1	0	1	0	0	0	1	0	0	1	0	0	1	0	0	0	0	0	1	0	0	0	1	3	1	1	15
Bacteria	Bacteria	Proteobacteria	Alphaproteobacteria	Myxococcales	Rhodanobacteraceae	g__Rhodanobacter	s__unclassified_g__Rhodanobacter	OTU4492	1	4	2	0	1	0	0	0	0	0	1	1	1	0	0	1	0	0	0	5	1	0	0	0	0	0	2	1	4	0	0	1	0	0	0	2	28
Bacteria	Bacteria	Bacteroidetes	Deltaproteobacteria	Myxococcales	Chitinophagaceae	g__Flavisolibacter	s__uncultured_bacterium_g__Flavisolibacter	OTU3191	16	11	14	16	23	24	34	44	47	30	28	30	22	22	27	35	38	32	13	22	7	44	31	33	27	30	33	26	29	14	28	37	37	10	12	12	938
Bacteria	Bacteria	Chloroflexi	Chloroflexia	Myxococcales	f__JG30-KF-CM45	g__norank_f__JG30-KF-CM45	s__unclassified_g__norank_f__JG30-KF-CM45	OTU835	13	7	6	6	8	5	27	29	30	24	14	13	13	17	27	18	24	17	9	11	9	14	28	26	6	20	16	14	13	15	5	10	13	12	10	6	535
Bacteria	Bacteria	Chloroflexi	Chloroflexia	Myxococcales	Subgroup_6	g__norank_f__norank_o__norank_c__Subgroup_6	s__unclassified_g__norank_f__norank_o__norank_c__Subgroup_6	OTU3532	1	1	0	0	1	0	1	0	4	1	0	3	2	0	1	1	0	2	1	0	3	3	1	0	3	0	0	0	1	1	0	2	0	0	1	0	34
Bacteria	Bacteria	Chloroflexi	Chloroflexia	Myxococcales	Rubritaleaceae	g__Luteolibacter	s__uncultured_bacterium_g__Luteolibacter	OTU868	1	3	1	0	0	0	1	0	1	3	0	0	0	3	10	0	0	0	1	0	1	0	2	0	0	0	0	1	1	0	1	0	0	2	0	0	32
Bacteria	Bacteria	Acidobacteria	Chloroflexia	Isosphaerales	Isosphaeraceae	g__Paludisphaera	s__unclassified_g__Paludisphaera	OTU1203	0	0	1	0	0	0	1	0	0	2	0	2	0	2	1	0	0	0	0	2	2	1	0	0	2	1	0	2	0	2	1	1	0	2	1	2	28
Bacteria	Bacteria	Acidobacteria	Chloroflexia	Gemmatimonadales	Gemmatimonadaceae	g__Gemmatimonas	s__unclassified_g__Gemmatimonas	OTU214	4	1	0	1	0	5	5	6	4	0	0	0	0	0	0	0	1	2	0	1	0	1	0	1	0	2	1	0	0	0	0	0	0	4	1	0	40
Bacteria	Bacteria	Acidobacteria	Actinobacteria	o__unclassified_c__Actinobacteria	f__unclassified_c__Actinobacteria	g__unclassified_c__Actinobacteria	s__unclassified_c__Actinobacteria	OTU3625	1	7	1	1	0	1	0	2	0	4	0	3	1	1	0	0	1	1	62	2	1	1	1	1	2	3	7	1	2	2	0	4	3	2	5	2	125
Bacteria	Bacteria	Chloroflexi	Actinobacteria	Caldilineales	Caldilineaceae	g__norank_f__Caldilineaceae	s__uncultured_bacterium_g__norank_f__Caldilineaceae	OTU414	4	5	5	4	10	6	1	0	0	0	0	3	0	2	2	8	6	6	5	10	9	1	1	2	10	3	1	1	2	2	2	3	0	9	0	6	129
Bacteria	Bacteria	Chloroflexi	Actinobacteria	Betaproteobacteriales	Burkholderiaceae	g__Rhizobacter	s__unclassified_g__Rhizobacter	OTU2078	4	1	6	2	11	8	3	5	8	4	5	8	11	2	1	3	4	0	3	2	4	13	15	17	7	7	14	8	6	0	11	6	10	5	9	5	228
Bacteria	Bacteria	Chloroflexi	Saccharimonadia	Saccharimonadales	Saccharimonadales	g__norank_f__norank_o__Saccharimonadales	s__uncultured_bacterium_g__norank_f__norank_o__Saccharimonadales	OTU4491	0	0	0	0	0	0	0	0	0	1	1	1	0	0	0	0	0	0	0	0	0	0	0	1	0	2	0	2	0	0	0	1	0	0	0	1	10
Bacteria	Bacteria	Bacteroidetes	Saccharimonadia	Saccharimonadales	Chitinophagaceae	g__norank_f__Chitinophagaceae	s__uncultured_bacterium_g__norank_f__Chitinophagaceae	OTU938	0	1	0	0	0	1	2	0	1	0	0	0	0	0	0	0	0	0	0	0	0	7	0	3	1	0	1	0	0	0	0	0	0	0	0	0	17
Bacteria	Bacteria	Bacteroidetes	Saccharimonadia	Saccharimonadales	Sphingobacteriaceae	g__Pedobacter	s__uncultured_Bacteroidetes_bacterium_g__Pedobacter	OTU1106	40	28	25	11	6	11	27	66	40	49	65	27	25	26	36	35	52	42	11	26	27	15	18	15	17	28	26	29	26	21	30	19	28	26	23	40	1036
Bacteria	Bacteria	Proteobacteria	Saccharimonadia	Saccharimonadales	f__unclassified_o__Rickettsiales	g__unclassified_o__Rickettsiales	s__unclassified_o__Rickettsiales	OTU2725	0	0	0	0	0	0	3	3	3	0	0	0	0	1	0	0	1	1	0	0	0	1	0	0	0	0	0	0	0	0	0	0	0	1	0	0	14
Bacteria	Bacteria	FBP	Saccharimonadia	Saccharimonadales	f__norank_o__norank_c__norank_p__FBP	g__norank_f__norank_o__norank_c__norank_p__FBP	s__metagenome_g__norank_f__norank_o__norank_c__norank_p__FBP	OTU2119	1	1	4	2	0	1	7	1	14	2	1	0	2	2	2	1	0	1	1	1	0	0	0	0	0	3	1	1	1	0	1	1	0	1	0	1	54
Bacteria	Bacteria	Proteobacteria	Alphaproteobacteria	Saccharimonadales	Caulobacteraceae	g__norank_f__Caulobacteraceae	s__uncultured_Caulobacter_sp._g__norank	OTU3859	3	0	5	2	2	1	5	2	0	4	2	3	2	2	2	4	2	3	2	1	5	1	1	2	2	1	4	3	1	0	1	0	0	3	3	2	76
Bacteria	Bacteria	Acidobacteria	Alphaproteobacteria	Thermoanaerobaculales	Thermoanaerobaculaceae	g__Subgroup_10	s__uncultured_soil_bacterium_g__Subgroup_10	OTU364	0	0	1	3	0	0	0	0	0	0	0	0	1	0	0	0	0	0	1	0	1	3	1	0	0	1	0	0	0	1	1	0	2	0	0	0	16
Bacteria	Bacteria	Proteobacteria	Alphaproteobacteria	Betaproteobacteriales	Nitrosomonadaceae	g__Ellin6067	s__uncultured_bacterium_g__Ellin6067	OTU1657	30	22	33	12	21	18	2	6	4	21	9	6	12	17	14	29	18	16	19	20	26	13	26	20	15	11	21	16	20	19	12	16	21	25	11	13	614
Bacteria	Bacteria	Bacteroidetes	Alphaproteobacteria	Cytophagales	Microscillaceae	g__Ohtaekwangia	s__uncultured_bacterium_g__Ohtaekwangia	OTU2787	0	1	0	0	0	0	0	0	0	0	1	0	0	0	0	1	0	0	1	0	1	7	5	1	0	0	0	0	0	0	0	0	0	0	0	0	18
Bacteria	Bacteria	Bacteroidetes	Alphaproteobacteria	Rubrobacterales	Rubrobacteriaceae	g__Rubrobacter	s__uncultured_Rubrobacter_sp.	OTU1121	0	0	0	2	0	1	0	1	2	1	0	1	0	1	1	0	1	1	1	3	1	1	0	0	0	0	0	0	0	1	0	0	0	0	0	1	20
Bacteria	Bacteria	Bacteroidetes	Alphaproteobacteria	Rhodothermales	Rhodothermaceae	g__norank_f__Rhodothermaceae	s__metagenome_g__norank_f__Rhodothermaceae	OTU3218	0	0	0	0	0	0	0	0	0	0	1	0	1	0	0	0	0	0	1	0	0	1	1	2	0	0	0	0	0	0	0	0	0	0	0	0	7
Bacteria	Bacteria	Bacteroidetes	Actinobacteria	o__unclassified_c__Alphaproteobacteria	f__unclassified_c__Alphaproteobacteria	g__unclassified_c__Alphaproteobacteria	s__unclassified_c__Alphaproteobacteria	OTU3689	0	0	0	0	1	0	0	0	0	0	0	0	0	0	1	0	1	1	1	0	0	0	1	1	0	0	2	0	0	0	0	0	2	1	0	0	12
Bacteria	Bacteria	Bacteroidetes	Anaerolineae	o__unclassified_c__Anaerolineae	Anaerolineae	g__unclassified_c__Anaerolineae	s__unclassified_c__Anaerolineae	OTU4167	2	3	4	1	1	1	0	0	0	3	0	1	3	4	2	4	0	2	7	8	3	0	0	0	3	3	0	1	4	0	3	1	0	1	3	2	70
Bacteria	Bacteria	Chloroflexi	c__norank_p__BRC1	o__norank_c__norank	f__norank_o__norank	g__norank_f__norank	s__uncultured_Desulfocaldus_sp.	OTU1124	1	5	2	2	0	2	4	6	6	10	1	11	15	15	10	9	6	11	2	3	8	6	2	2	8	3	2	8	3	7	10	14	4	4	2	12	216
Bacteria	Bacteria	Chloroflexi	Saccharimonadia	Saccharimonadales	Saccharimonadales	g__norank_f__norank_o__Saccharimonadales	s__unclassified_g__norank_f__norank_o__Saccharimonadales	OTU1741	0	2	0	1	0	0	0	0	0	2	0	0	0	24	2	0	0	0	0	0	0	0	0	0	0	0	0	0	0	0	0	1	1	0	0	0	33
Bacteria	Bacteria	Proteobacteria	Saccharimonadia	Saccharimonadales	Burkholderiaceae	g__unclassified_f__Burkholderiaceae	s__unclassified_f__Burkholderiaceae	OTU3342	8	6	4	9	13	7	13	8	2	6	4	4	6	6	4	5	6	3	1	7	4	8	8	12	2	9	7	5	6	4	9	9	9	5	4	5	228
Bacteria	Bacteria	Proteobacteria	Saccharimonadia	Saccharimonadales	f__Blfdi19	g__norank_f__Blfdi19	s__uncultured_Cystobacterineae_bacterium_g__norank_f__Blfdi19	OTU316	1	1	2	1	1	2	0	0	0	0	0	0	0	0	0	0	0	0	1	2	2	0	0	0	0	0	0	1	0	1	0	0	0	1	4	6	26
Bacteria	Bacteria	Bacteroidetes	Saccharimonadia	Saccharimonadales	Chitinophagaceae	g__Segetibacter	s__uncultured_bacterium_g__Segetibacter	OTU3401	0	0	0	0	0	0	0	0	0	0	0	0	0	0	0	0	0	0	0	0	0	2	11	17	0	1	0	0	0	0	0	0	0	0	0	0	31
Bacteria	Bacteria	Bacteroidetes	Saccharimonadia	Saccharimonadales	f__norank_o__norank_c__Gitt-GS-136	g__norank_f__norank_o__norank_c__Gitt-GS-136	s__uncultured_bacterium_g__norank_f__norank_o__norank_c__Gitt-GS-136	OTU992	11	26	16	26	7	21	43	10	15	5	9	11	13	16	9	5	7	6	24	26	20	90	161	48	22	10	4	10	38	41	14	29	11	17	8	19	848
Bacteria	Bacteria	Bacteroidetes	Actinobacteria	Saccharimonadales	Microbacteriaceae	g__Agromyces	s__Agromyces_ulmi	OTU3052	8	3	4	9	3	2	1	4	2	4	5	1	2	0	0	2	1	4	3	2	2	9	16	38	2	4	0	0	3	1	0	4	4	6	1	4	154
Bacteria	Bacteria	Bacteroidetes	Actinobacteria	Acetobacterales	Acetobacteraceae	g__Acidisoma	s__uncultured_bacterium_g__Acidisoma	OTU3915	1	1	2	0	2	2	1	1	0	0	0	0	0	0	0	0	0	0	0	1	1	1	0	1	0	1	0	0	1	0	0	0	0	0	0	0	16
Bacteria	Bacteria	Bacteroidetes	Actinobacteria	o__unclassified_c__Actinobacteria	f__unclassified_c__Actinobacteria	g__unclassified_c__Actinobacteria	s__unclassified_c__Actinobacteria	OTU3291	0	1	2	2	2	0	0	1	0	0	0	0	0	0	0	1	2	0	1	1	0	0	0	0	1	1	0	0	2	1	0	1	1	1	2	1	24
Bacteria	Bacteria	Chloroflexi	Chloroflexia	Thermomicrobiales	f__JG30-KF-CM45	g__norank_f__JG30-KF-CM45	s__uncultured_Chloroflexi_bacterium_g__norank_f__JG30-KF-CM45	OTU1836	0	0	0	2	0	0	1	0	1	1	0	0	0	0	1	0	1	0	0	0	0	1	2	4	0	1	0	0	3	1	2	1	5	0	2	2	31
Bacteria	Bacteria	Chloroflexi	Chloroflexia	Pseudomonadales	Moraxellaceae	g__norank_f__Moraxellaceae	s__metagenome_g__norank_f__Moraxellaceae	OTU2099	0	1	0	0	2	1	3	2	0	0	1	0	5	0	0	0	1	2	0	1	0	0	1	1	0	1	3	2	1	2	1	1	0	0	0	0	32
Bacteria	Bacteria	Chloroflexi	Chloroflexia	SBR1031	f__A4b	g__norank_f__A4b	s__unclassified_g__norank_f__A4b	OTU1543	1	1	1	2	0	3	0	0	0	0	1	0	0	1	0	9	0	0	1	4	3	0	0	0	0	1	0	0	0	2	1	0	0	1	0	2	34
Bacteria	Bacteria	Proteobacteria	Chloroflexia	Rhodovibrionales	Kiloniellaceae	g__Tagaea	s__uncultured_alpha_proteobacterium_g__Tagaea	OTU2271	2	2	5	3	0	1	1	0	0	0	2	0	2	1	1	5	3	3	5	5	1	0	1	1	0	0	1	0	1	2	2	2	2	2	0	2	58
Bacteria	Bacteria	Actinobacteria	Chloroflexia	Micrococcales	Intrasporangiaceae	g__Phycicoccus	s__uncultured_bacterium_g__Phycicoccus	OTU4580	55	89	72	102	66	100	47	33	81	70	66	84	78	86	69	30	31	42	47	77	56	154	146	121	67	108	47	49	61	139	68	104	81	56	32	23	2637
Bacteria	Bacteria	Gemmatimonadetes	Actinobacteria	Gemmatimonadales	Gemmatimonadaceae	g__norank_f__Gemmatimonadaceae	s__unclassified_g__norank_f__Gemmatimonadaceae	OTU561	4	1	1	4	5	2	0	1	0	2	1	0	2	0	1	3	5	4	1	2	2	0	0	0	1	0	0	0	1	1	1	1	1	1	3	1	52
Bacteria	Bacteria	Gemmatimonadetes	Actinobacteria	Gemmatimonadales	Gemmatimonadaceae	g__Gemmatimonas	s__uncultured_Gemmatimonadaceae_bacterium_g__Gemmatimonas	OTU2582	0	0	2	1	0	2	1	2	0	2	0	0	0	2	1	0	0	3	2	1	2	16	9	10	0	1	0	2	1	0	0	0	0	0	0	0	60
Bacteria	Bacteria	Proteobacteria	Alphaproteobacteria	Rhodobacterales	Rhodobacteraceae	g__Rubellimicrobium	s__uncultured_bacterium_g__Rubellimicrobium	OTU2250	7	4	8	4	13	10	3	7	7	3	4	3	2	2	5	6	5	4	8	6	4	15	31	31	5	5	3	6	7	7	7	4	9	3	3	7	258
Bacteria	Bacteria	Chloroflexi	Alphaproteobacteria	o__norank_c__KD4-96	f__norank_o__norank_c__KD4-96	g__norank_f__norank_o__norank_c__KD4-96	s__uncultured_bacterium_g__norank_f__norank_o__norank_c__KD4-96	OTU2899	1	3	3	3	0	3	1	1	4	0	1	1	0	2	0	2	1	1	3	3	5	0	0	0	3	0	0	0	5	2	0	3	0	2	2	6	61
Bacteria	Bacteria	Chloroflexi	Alphaproteobacteria	o__S085	f__norank_o__S085	g__norank_f__norank_o__S085	s__metagenome_g__norank_f__norank_o__S085	OTU559	9	7	13	7	9	9	3	0	7	7	7	4	7	8	5	5	5	6	15	21	11	4	8	7	7	3	8	7	13	13	8	9	8	12	11	11	294
Bacteria	Bacteria	Chloroflexi	Alphaproteobacteria	Holosporales	Holosporaceae	g__norank_f__Holosporaceae	s__uncultured_bacterium_g__norank_f__Holosporaceae	OTU4212	0	0	0	2	3	0	1	0	0	1	0	2	0	2	2	2	1	2	2	0	2	1	0	0	3	2	0	0	1	5	2	3	2	2	1	0	44
Bacteria	Bacteria	Bacteroidetes	Alphaproteobacteria	Bacteroidales	Prolixibacteraceae	g__WCHB1-32	s__uncultured_bacterium_g__WCHB1-32	OTU113	5	2	2	2	2	4	0	0	0	0	0	1	0	0	0	1	3	0	3	2	2	0	0	0	0	0	0	0	0	0	1	1	0	1	2	0	34
Bacteria	Bacteria	Bacteroidetes	Alphaproteobacteria	Thermomicrobiales	Thermomicrobiaceae	g__Nitrolancea	s__uncultured_bacterium_g__Nitrolancea	OTU2997	0	1	0	0	0	0	3	0	0	0	0	0	0	0	0	2	0	0	0	0	0	3	4	1	0	0	0	0	0	0	1	0	1	0	0	1	17
Bacteria	Bacteria	Bacteroidetes	Chloroflexia	Thermomicrobiales	f__norank_o__norank_c__OLB14	g__norank_f__norank_o__norank_c__OLB14	s__unclassified_g__norank_f__norank_o__norank_c__OLB14	OTU1259	2	0	3	1	3	0	0	0	0	1	1	1	0	1	0	2	3	1	1	12	2	1	0	0	1	0	0	0	3	2	2	2	0	2	5	3	55
Bacteria	Bacteria	Bacteroidetes	Chloroflexia	Thermomicrobiales	Subgroup_6	g__norank_f__norank_o__norank_c__Subgroup_6	s__unclassified_g__norank_f__norank_o__norank_c__Subgroup_6	OTU1875	0	1	1	1	0	1	0	0	0	0	0	0	0	0	0	1	0	0	1	0	1	0	0	0	0	2	0	0	0	0	0	0	0	1	1	0	11
Bacteria	Bacteria	Bacteroidetes	Chloroflexia	Thermomicrobiales	Pseudohongiellaceae	g__BIyi10	s__uncultured_bacterium_g__BIyi10	OTU869	1	0	1	0	0	0	12	20	7	0	0	0	0	0	0	0	1	0	0	0	0	0	0	0	0	0	0	0	0	0	0	0	1	1	0	0	44
Bacteria	Bacteria	Acidobacteria	Chloroflexia	Thermomicrobiales	Solibacteraceae	g__Bryobacter	s__uncultured_bacterium_g__Bryobacter	OTU3778	3	4	5	6	1	2	5	2	6	11	5	15	2	9	5	7	7	8	1	7	5	1	1	1	1	6	5	11	4	3	5	10	8	6	3	0	181
Bacteria	Bacteria	Chloroflexi	Anaerolineae	SBR1031	f__A4b	g__norank_f__A4b	s__unclassified_g__norank_f__A4b	OTU265	0	7	0	5	6	2	0	0	0	8	0	2	6	6	12	1	0	1	2	4	3	3	6	0	2	2	7	6	3	2	2	1	0	1	0	8	108
Bacteria	Bacteria	Chloroflexi	Bacilli	SBR1031	Alicyclobacillaceae	g__Tumebacillus	s__unclassified_g__Tumebacillus	OTU3189	0	0	0	0	0	0	0	0	1	0	0	0	1	0	2	1	0	0	0	0	0	2	0	3	0	0	0	0	0	1	0	0	0	0	0	0	11
Bacteria	Bacteria	Chloroflexi	Gammaproteobacteria	Xanthomonadales	Rhodanobacteraceae	g__Dokdonella	s__metagenome_g__Dokdonella	OTU1659	19	15	28	27	27	23	143	69	78	16	17	16	19	15	10	17	15	9	15	13	13	9	9	7	14	16	13	15	19	8	13	17	16	18	25	16	819
Bacteria	Bacteria	Proteobacteria	Gammaproteobacteria	Betaproteobacteriales	Nitrosomonadaceae	g__IS-44	s__unclassified_g__IS-44	OTU4223	13	13	8	17	24	18	0	0	0	5	8	9	7	2	3	13	5	1	13	10	7	0	0	0	7	2	4	2	4	8	6	11	6	4	5	8	243
Bacteria	Bacteria	Proteobacteria	Gammaproteobacteria	Betaproteobacteriales	f__norank_o__PLTA13	g__norank_f__norank_o__PLTA13	s__metagenome_g__norank_f__norank_o__PLTA13	OTU3502	0	0	0	1	1	1	0	0	0	2	0	1	1	0	0	1	0	0	1	2	1	0	0	0	4	0	0	0	2	0	1	0	0	0	0	0	19
Bacteria	Bacteria	Chloroflexi	Gammaproteobacteria	Betaproteobacteriales	f__norank_o__C0119	g__norank_f__norank_o__C0119	s__uncultured_Chloroflexi_bacterium_g__norank_f__norank_o__C0119	OTU634	1	2	3	3	2	6	5	4	6	5	4	5	3	5	7	2	3	2	12	3	3	2	1	1	3	6	1	7	6	6	6	7	0	5	2	10	149
Bacteria	Bacteria	Chloroflexi	Deltaproteobacteria	Betaproteobacteriales	Haliangiaceae	g__Haliangium	s__unclassified_g__Haliangium	OTU1092	6	7	5	9	10	28	107	110	108	11	4	5	5	9	6	8	18	6	3	3	8	0	0	0	3	8	7	11	8	8	4	4	2	4	1	7	543
Bacteria	Bacteria	Chloroflexi	Deltaproteobacteria	Betaproteobacteriales	Saccharimonadales	g__norank_f__norank_o__Saccharimonadales	s__unclassified_g__norank_f__norank_o__Saccharimonadales	OTU4734	0	2	0	0	0	0	0	0	0	1	0	1	1	0	1	0	1	0	0	0	1	0	0	0	1	0	0	1	1	2	0	0	0	0	0	1	14
Bacteria	Bacteria	Acidobacteria	Deltaproteobacteria	Myxococcales	Subgroup_6	g__norank_f__norank_o__norank_c__Subgroup_6	s__unclassified_g__norank_f__norank_o__norank_c__Subgroup_6	OTU1898	0	0	0	0	0	0	1	0	0	1	0	0	0	1	0	0	0	0	0	0	0	5	1	0	0	0	0	0	0	0	0	0	0	0	0	0	9
Bacteria	Bacteria	Proteobacteria	Deltaproteobacteria	Myxococcales	Caulobacteraceae	g__Brevundimonas	s__metagenome_g__Brevundimonas	OTU906	12	9	12	16	17	20	16	19	18	15	20	15	11	13	17	27	22	14	16	7	3	59	119	141	13	12	16	23	16	16	25	33	21	7	10	10	840
Bacteria	Bacteria	Firmicutes	Bacilli	Myxococcales	f__unclassified_o__Bacillales	g__unclassified_o__Bacillales	s__unclassified_o__Bacillales	OTU1326	0	0	0	0	0	0	1	0	0	1	2	0	0	2	0	2	4	0	0	0	0	0	0	0	0	0	0	0	0	1	0	0	2	0	0	0	15
Bacteria	Bacteria	Patescibacteria	Saccharimonadia	Myxococcales	Saccharimonadales	g__norank_f__norank_o__Saccharimonadales	s__unclassified_g__norank_f__norank_o__Saccharimonadales	OTU3380	0	0	0	0	0	0	0	0	0	0	0	0	1	0	0	0	0	0	0	0	0	0	0	9	0	0	0	0	0	0	0	0	0	0	0	0	10
Bacteria	Bacteria	Chloroflexi	Chloroflexia	Myxococcales	Chloroflexaceae	g__Candidatus_Chloroploca	s__uncultured_bacterium_g__Candidatus_Chloroploca	OTU3735	0	1	2	0	0	0	0	1	0	0	0	0	0	1	0	0	0	1	0	0	3	2	1	1	1	1	1	1	1	1	0	1	0	1	1	1	23
Bacteria	Bacteria	Chloroflexi	Chloroflexia	Caulobacterales	Caulobacteraceae	g__Asticcacaulis	s__unclassified_g__Asticcacaulis	OTU2256	10	12	23	11	10	10	10	9	7	7	6	5	11	10	8	7	2	7	12	0	5	12	21	12	13	13	13	17	10	13	11	9	9	7	40	14	396
Bacteria	Bacteria	Chloroflexi	Chloroflexia	Thermomicrobiales	f__JG30-KF-CM45	g__norank_f__JG30-KF-CM45	s__uncultured_soil_bacterium_g__norank_f__JG30-KF-CM45	OTU4177	0	2	1	0	0	0	0	0	1	0	0	1	3	2	3	1	0	2	0	0	1	0	0	0	3	0	1	0	2	0	0	0	1	1	2	0	27
Bacteria	Bacteria	Patescibacteria	Chloroflexia	Thermomicrobiales	Saccharimonadales	g__norank_f__norank_o__Saccharimonadales	s__unclassified_g__norank_f__norank_o__Saccharimonadales	OTU262	5	9	8	7	14	8	0	0	0	6	9	11	16	7	11	7	6	4	39	11	6	0	1	0	29	8	13	10	18	9	6	8	10	2	14	11	323
Bacteria	Bacteria	Gemmatimonadetes	Chloroflexia	Thermomicrobiales	Gemmatimonadaceae	g__norank_f__Gemmatimonadaceae	s__uncultured_soil_bacterium_g__norank_f__Gemmatimonadaceae	OTU1101	3	0	4	1	1	1	4	7	10	1	1	4	1	0	0	2	2	6	0	1	4	1	7	2	0	2	4	2	1	1	5	2	3	2	2	1	88
Bacteria	Bacteria	Proteobacteria	Deltaproteobacteria	Thermomicrobiales	f__Blfdi19	g__norank_f__Blfdi19	s__metagenome_g__norank_f__Blfdi19	OTU2029	0	0	0	0	0	1	0	0	0	0	1	0	0	2	1	0	1	0	1	0	0	1	0	0	0	0	1	0	0	1	0	0	0	1	0	2	13
Bacteria	Bacteria	Patescibacteria	Deltaproteobacteria	Thermomicrobiales	Saccharimonadales	g__norank_f__norank_o__Saccharimonadales	s__uncultured_bacterium_g__norank_f__norank_o__Saccharimonadales	OTU732	0	0	2	3	2	4	11	12	2	0	0	0	0	0	0	1	0	0	1	0	1	0	0	0	0	1	2	2	0	0	0	0	1	0	0	1	46
Bacteria	Bacteria	Proteobacteria	Deltaproteobacteria	Saccharimonadales	Reyranellaceae	g__Reyranella	s__metagenome_g__Reyranella	OTU1186	11	10	10	8	15	10	20	23	14	8	8	12	10	6	8	1	8	6	18	3	13	4	3	8	13	4	9	5	9	5	14	3	7	13	13	9	341
Bacteria	Bacteria	Bacteroidetes	Deltaproteobacteria	Saccharimonadales	Hymenobacteraceae	g__Adhaeribacter	s__uncultured_Hymenobacter_group_bacterium_g__Adhaeribacter	OTU3748	31	33	21	19	17	9	10	13	14	63	55	68	75	46	49	57	45	48	14	29	72	29	26	19	31	68	72	40	46	49	41	41	42	26	36	24	1378
Bacteria	Bacteria	Bacteroidetes	Verrucomicrobiae	Chthoniobacterales	Chthoniobacteraceae	g__Chthoniobacter	s__unclassified_g__Chthoniobacter	OTU210	0	0	0	2	0	0	0	0	1	2	2	3	3	1	3	0	1	2	0	1	1	2	0	1	1	3	0	1	1	0	2	0	0	0	0	1	34
Bacteria	Bacteria	Bacteroidetes	c__Subgroup_6	Subgroup_6	Subgroup_6	g__norank_f__norank_o__norank_c__Subgroup_6	s__uncultured_bacterium_66	OTU5000	48	59	53	67	25	42	39	12	15	38	13	38	43	50	30	61	18	53	42	66	82	23	30	6	61	27	10	14	67	47	25	57	20	31	21	66	1399
Bacteria	Bacteria	Bacteroidetes	Gemmatimonadetes	Gemmatimonadales	Gemmatimonadaceae	g__Gemmatimonas	s__uncultured_bacterium_g__Gemmatimonas	OTU4589	7	4	4	16	24	25	20	16	10	6	29	13	14	2	5	8	11	2	6	2	4	2	0	1	9	8	13	16	12	11	2	9	7	1	6	4	329
Bacteria	Bacteria	Bacteroidetes	Chloroflexia	Thermomicrobiales	f__AKYG1722	g__norank_f__AKYG1722	s__unclassified_g__norank_f__AKYG1722	OTU2708	1	1	4	1	0	0	2	2	9	1	1	1	5	2	4	3	2	2	0	2	1	5	2	3	3	0	0	2	2	3	1	3	3	3	4	1	79
Bacteria	Bacteria	Chloroflexi	Chloroflexia	Thermomicrobiales	f__norank_o__norank_c__Actinobacteria	g__norank_f__norank_o__norank_c__Actinobacteria	s__unclassified_g__norank_f__norank_o__norank_c__Actinobacteria	OTU4062	0	2	0	1	0	1	0	0	0	1	1	1	0	0	1	0	0	4	8	4	1	0	0	0	0	3	1	1	4	1	1	1	1	0	1	5	44
Bacteria	Bacteria	Chloroflexi	Chloroflexia	Thermomicrobiales	Propionibacteriaceae	g__Haloactinopolyspora	s__uncultured_bacterium_g__Haloactinopolyspora	OTU3267	0	0	0	0	1	0	2	1	0	0	1	0	1	0	0	2	2	1	1	1	0	11	6	21	0	3	2	0	0	1	0	2	0	0	1	1	61
Bacteria	Bacteria	Proteobacteria	Chloroflexia	Thermomicrobiales	f__SM2D12	g__norank_f__SM2D12	s__unclassified_g__norank_f__SM2D12	OTU4171	0	3	0	1	1	2	0	0	0	0	1	0	0	1	4	0	0	0	2	0	0	0	1	1	2	0	0	0	0	2	2	1	2	0	0	1	27
Bacteria	Bacteria	Gemmatimonadetes	Chloroflexia	Thermomicrobiales	Gemmatimonadaceae	g__norank_f__Gemmatimonadaceae	s__uncultured_Gemmatimonadales_bacterium_g__norank_f__Gemmatimonadaceae	OTU883	0	0	0	0	0	0	1	0	0	1	0	0	0	1	0	0	0	0	0	0	2	0	1	0	1	0	0	1	1	0	1	0	0	0	0	0	10
Bacteria	Bacteria	Actinobacteria	Actinobacteria	Solirubrobacterales	Solirubrobacteraceae	g__Parviterribacter	s__unclassified_g__Parviterribacter	OTU4758	0	1	2	2	1	0	1	2	1	0	0	3	0	0	0	3	0	3	0	0	0	2	2	8	0	1	1	1	0	2	2	0	1	1	2	2	44
Bacteria	Bacteria	Proteobacteria	Actinobacteria	Rhizobiales	Rhizobiales_Incertae	g__Bauldia	s__uncultured_Rhizobiales_bacterium_g__Bauldia	OTU2259	29	18	14	15	19	25	7	10	5	18	21	18	17	19	17	20	29	20	31	23	11	3	0	1	21	20	20	20	18	17	21	11	10	17	16	12	593
Bacteria	Bacteria	Proteobacteria	Actinobacteria	Betaproteobacteriales	Nitrosomonadaceae	g__norank_f__Nitrosomonadaceae	s__metagenome_g__norank_f__Nitrosomonadaceae	OTU14	2	1	0	3	0	1	1	0	2	0	2	1	0	1	0	1	1	0	2	0	2	2	2	1	0	1	1	2	1	2	0	0	2	1	1	1	37
Bacteria	Bacteria	Proteobacteria	Gammaproteobacteria	Betaproteobacteriales	f__unclassified_o__Gammaproteobacteria_Incertae_Sedis	g__Acidibacter	s__uncultured_proteobacterium_g__Acidibacter	OTU424	133	84	123	173	187	169	11	6	6	28	90	41	79	18	38	104	123	103	70	96	101	21	20	18	126	27	43	32	118	74	41	85	51	89	106	111	2745
Bacteria	Bacteria	Proteobacteria	Gammaproteobacteria	Betaproteobacteriales	Burkholderiaceae	g__Polaromonas	s__unclassified_g__Polaromonas	OTU4433	6	11	7	4	8	9	2	3	4	28	3	5	1	20	10	0	2	2	3	6	3	2	2	4	8	5	6	9	3	10	8	6	2	8	21	18	249
Bacteria	Bacteria	Acidobacteria	Gammaproteobacteria	Betaproteobacteriales	Subgroup_6	g__norank_f__norank_o__norank_c__Subgroup_6	s__unclassified_g__norank_f__norank_o__norank_c__Subgroup_6	OTU1386	6	11	7	5	1	3	1	0	0	4	2	11	9	7	5	9	3	13	8	6	7	0	0	0	5	3	0	1	11	5	4	2	2	5	4	14	174
Bacteria	Bacteria	Chloroflexi	Anaerolineae	Betaproteobacteriales	f__A4b	g__norank_f__A4b	s__uncultured_bacterium_g__norank_f__A4b	OTU3611	2	2	2	1	0	1	0	0	0	0	0	0	1	1	0	2	1	2	2	2	5	1	0	0	6	1	0	1	0	2	0	1	0	1	0	2	39
Bacteria	Bacteria	Chloroflexi	Anaerolineae	Acidobacteriales	f__Acidobacteriaceae_Subgroup_1	g__unclassified_f__Acidobacteriaceae_Subgroup_1	s__unclassified_f__Acidobacteriaceae_Subgroup_1	OTU2317	3	1	1	1	0	0	3	0	1	1	1	1	0	3	2	4	1	2	10	0	2	1	7	0	1	0	2	3	0	0	4	2	0	1	0	1	59
Bacteria	Bacteria	Chloroflexi	Anaerolineae	Cytophagales	Hymenobacteraceae	g__Hymenobacter	s__unclassified_g__Hymenobacter	OTU4860	0	0	1	0	0	0	0	4	3	0	0	0	0	0	0	0	0	0	0	0	0	1	6	7	0	0	0	0	0	0	1	0	0	1	1	0	25
Bacteria	Bacteria	Patescibacteria	Anaerolineae	Cytophagales	Saccharimonadales	g__norank_f__norank_o__Saccharimonadales	s__unclassified_g__norank_f__norank_o__Saccharimonadales	OTU432	13	21	16	16	23	30	2	1	1	1	3	2	4	0	0	1	1	0	73	19	8	8	1	4	8	0	0	1	11	7	1	6	26	8	11	7	334
Bacteria	Bacteria	Patescibacteria	Anaerolineae	Cytophagales	Saccharimonadales	g__norank_f__norank_o__Saccharimonadales	s__unclassified_g__norank_f__norank_o__Saccharimonadales	OTU434	0	3	0	1	3	1	1	0	0	0	3	0	1	1	0	0	1	0	0	0	0	1	1	2	0	2	1	1	0	1	0	3	2	0	0	0	29
Bacteria	Bacteria	Actinobacteria	Bacteroidia	Cytophagales	Solirubrobacteraceae	g__Solirubrobacter	s__uncultured_bacterium_g__Solirubrobacter	OTU3530	2	1	0	4	9	10	4	5	7	2	4	0	0	1	1	1	1	0	2	3	1	2	5	10	8	5	11	5	14	2	1	1	2	1	2	3	130
Bacteria	Bacteria	Proteobacteria	Bacteroidia	Cytophagales	Rhizobiales_Incertae	g__norank_f__Rhizobiales_Incertae_Sedis	s__unclassified_g__norank_f__Rhizobiales_Incertae_Sedis	OTU2589	2	2	2	1	0	1	0	0	0	1	0	2	1	0	0	1	3	0	4	4	5	0	0	0	3	0	1	0	3	0	0	1	2	3	0	0	42
Bacteria	Bacteria	Actinobacteria	Saccharimonadia	Saccharimonadales	f__norank_o__norank_c__Actinobacteria	g__norank_f__norank_o__norank_c__Actinobacteria	s__uncultured_bacterium_0425-2M17	OTU1219	1	1	0	0	0	0	2	0	0	1	1	3	1	0	1	2	1	0	2	0	0	0	2	1	5	0	0	0	3	2	1	1	0	1	1	1	34
Bacteria	Bacteria	Chloroflexi	Saccharimonadia	Saccharimonadales	f__A4b	g__norank_f__A4b	s__uncultured_bacterium_g__norank_f__A4b	OTU263	3	14	10	5	2	8	6	2	2	3	3	7	2	2	4	18	2	7	5	14	10	10	2	0	18	1	1	2	5	3	6	7	0	5	5	16	210
Bacteria	Bacteria	Chloroflexi	Saccharimonadia	Tistrellales	Geminicoccaceae	g__Candidatus_Alysiosphaera	s__metagenome_g__Candidatus_Alysiosphaera	OTU4001	0	0	0	1	0	2	1	0	1	0	1	1	1	0	0	1	0	0	1	0	0	2	2	0	0	0	1	0	1	0	1	0	0	1	0	2	20
Bacteria	Bacteria	Chloroflexi	Saccharimonadia	Pseudonocardiales	Pseudonocardiaceae	g__Pseudonocardia	s__uncultured_bacterium_g__Pseudonocardia	OTU1745	0	0	0	1	0	0	0	0	0	0	0	0	0	2	1	2	0	0	1	0	0	1	2	6	0	0	0	0	0	0	0	1	0	1	0	0	18
Bacteria	Bacteria	Proteobacteria	Saccharimonadia	Azospirillales	Azospirillaceae	g__Desertibacter	s__unclassified_g__Desertibacter	OTU2914	0	0	0	1	0	1	0	1	0	0	1	0	0	0	0	0	1	0	0	0	0	1	2	2	0	0	0	1	0	2	1	0	0	0	1	0	15
Bacteria	Bacteria	Proteobacteria	Saccharimonadia	o__unclassified_c__Gammaproteobacteria	f__unclassified_c__Gammaproteobacteria	g__unclassified_c__Gammaproteobacteria	s__unclassified_c__Gammaproteobacteria	OTU3724	3	1	1	1	0	0	0	0	0	3	1	0	1	0	0	2	3	2	0	0	0	0	0	0	0	1	1	0	0	0	2	1	0	1	0	1	25
Bacteria	Bacteria	Proteobacteria	Saccharimonadia	Xanthomonadales	Xanthomonadaceae	g__Arenimonas	s__uncultured_bacterium_g__Arenimonas	OTU3430	22	21	29	23	28	15	22	19	20	15	21	6	9	15	21	26	32	28	29	32	24	29	47	46	32	18	29	22	28	32	25	34	40	21	20	16	896
Bacteria	Bacteria	Chloroflexi	Saccharimonadia	Thermomicrobiales	f__JG30-KF-CM45	g__norank_f__JG30-KF-CM45	s__unclassified_g__norank_f__JG30-KF-CM45	OTU3620	9	7	8	6	9	3	13	19	20	13	12	5	7	11	14	6	6	9	5	5	5	11	21	22	7	17	14	5	23	24	6	16	18	9	5	4	394
Bacteria	Bacteria	Chloroflexi	Alphaproteobacteria	Thermomicrobiales	Micropepsaceae	g__Micropepsis	s__uncultured_bacterium_g__Micropepsis	OTU936	66	88	69	41	45	43	27	42	33	46	36	31	27	32	50	23	31	29	138	40	24	0	0	1	36	22	47	69	38	16	27	18	27	24	63	51	1400
Bacteria	Bacteria	Chloroflexi	Alphaproteobacteria	Thermomicrobiales	Fibrobacteraceae	g__norank_f__Fibrobacteraceae	s__metagenome_g__norank_f__Fibrobacteraceae	OTU827	1	0	0	0	1	0	24	13	22	2	1	2	1	0	3	2	0	0	2	0	0	0	2	0	1	0	0	0	0	0	2	0	1	1	0	0	81
Bacteria	Bacteria	Actinobacteria	Alphaproteobacteria	Thermomicrobiales	Propionibacteriaceae	g__Microlunatus	s__Microlunatus_sp._BS15	OTU4588	0	0	0	0	0	1	0	0	0	1	0	0	1	1	1	0	2	0	0	0	1	1	0	0	0	0	1	0	0	0	0	0	1	0	0	0	11
Bacteria	Bacteria	Actinobacteria	Alphaproteobacteria	Thermomicrobiales	Rhodanobacteraceae	g__unclassified_f__Rhodanobacteraceae	s__unclassified_f__Rhodanobacteraceae	OTU1227	0	2	0	0	0	0	4	3	15	2	2	1	1	6	0	2	6	0	1	1	0	9	2	5	2	0	0	1	0	0	0	0	0	0	0	1	66
Bacteria	Bacteria	Actinobacteria	Alphaproteobacteria	Actinobacteria	f__norank_o__norank_c__Actinobacteria	g__norank_f__norank_o__norank_c__Actinobacteria	s__unclassified_g__norank_f__norank_o__norank_c__Actinobacteria	OTU1296	0	0	0	1	0	1	1	1	2	0	1	0	2	0	0	0	0	0	0	0	0	1	1	0	0	0	0	2	0	0	0	0	0	0	0	0	13
Bacteria	Bacteria	Actinobacteria	Alphaproteobacteria	Xanthomonadales	Rhodanobacteraceae	g__norank_f__Rhodanobacteraceae	s__unclassified_g__norank_f__Rhodanobacteraceae	OTU582	0	0	0	2	2	1	0	0	0	0	0	0	0	0	0	1	0	0	1	0	0	3	5	2	0	0	0	0	1	0	0	0	0	0	0	0	18
Bacteria	Bacteria	Actinobacteria	Bacteroidia	Chitinophagales	Chitinophagaceae	g__norank_f__Chitinophagaceae	s__unclassified_g__norank_f__Chitinophagaceae	OTU213	2	1	0	3	1	1	0	0	0	0	0	0	0	0	0	0	0	0	0	0	1	1	0	0	1	0	0	0	0	1	0	3	1	0	0	3	19
Bacteria	Bacteria	Actinobacteria	Bacteroidia	Propionibacteriales	Nocardioidaceae	g__Nocardioides	s__unclassified_g__Nocardioides	OTU4695	7	8	7	8	6	4	7	13	10	2	6	5	10	3	2	2	5	2	3	2	0	44	40	44	8	4	9	1	13	13	8	6	3	5	9	5	324
Bacteria	Bacteria	Bacteroidetes	Bacteroidia	Propionibacteriales	Nocardioidaceae	g__Nocardioides	s__unclassified_g__Nocardioides	OTU222	14	28	13	25	39	15	23	39	13	18	8	14	15	24	8	6	44	13	16	150	3	103	89	103	19	13	27	4	17	18	13	21	12	8	28	8	1011
Bacteria	Bacteria	Bacteroidetes	Bacteroidia	Ktedonobacterales	Ktedonobacteraceae	g__norank_f__Ktedonobacteraceae	s__uncultured_soil_bacterium_g__norank_f__Ktedonobacteraceae	OTU4865	0	0	0	1	0	0	0	0	0	1	0	0	0	1	1	1	0	2	0	0	1	1	1	0	0	0	0	0	0	0	0	0	0	1	1	1	13
Bacteria	Bacteria	Bacteroidetes	Bacteroidia	o__norank_c__norank_p__Armatimonadetes	f__norank_o__norank_c__norank_p__Armatimonadetes	g__norank_f__norank_o__norank_c__norank_p__Armatimonadetes	s__metagenome_g__norank_f__norank_o__norank_c__norank	OTU925	0	0	0	0	0	0	1	1	4	1	1	1	1	0	1	0	1	0	0	0	0	0	0	0	1	0	0	0	0	0	0	0	1	1	1	0	16
Bacteria	Bacteria	Chloroflexi	Bacteroidia	Cytophagales	Hymenobacteraceae	g__Adhaeribacter	s__unclassified_g__Adhaeribacter	OTU1367	5	3	5	2	4	3	1	2	1	12	18	14	17	10	13	6	10	12	4	8	12	2	1	1	5	16	14	6	11	6	11	11	11	6	6	8	277
Bacteria	Bacteria	Actinobacteria	Bacteroidia	Cytophagales	Solirubrobacteraceae	g__unclassified_f__Solirubrobacteraceae	s__unclassified_f__Solirubrobacteraceae	OTU1477	1	1	0	0	0	0	1	1	0	0	4	2	3	1	0	1	1	1	0	1	0	0	0	0	0	0	1	2	0	2	1	2	1	0	0	0	27
Bacteria	Bacteria	Actinobacteria	Bacteroidia	Cytophagales	f__JG30-KF-CM45	g__norank_f__JG30-KF-CM45	s__uncultured_Chloroflexi_bacterium_g__norank_f__JG30-KF-CM45	OTU1138	5	4	2	4	2	1	2	1	2	0	1	6	1	2	5	3	1	4	1	1	6	4	7	6	5	3	0	5	7	4	2	4	3	8	7	5	124
Bacteria	Bacteria	Actinobacteria	Bacteroidia	Cytophagales	Saccharimonadales	g__norank_f__norank_o__Saccharimonadales	s__uncultured_bacterium_g__norank_f__norank_o__Saccharimonadales	OTU1517	0	0	0	0	0	0	0	0	0	1	2	0	3	0	0	0	2	0	0	0	0	0	0	0	0	4	4	1	2	2	2	0	1	0	0	0	24
Bacteria	Bacteria	Actinobacteria	Bacteroidia	Cytophagales	Rubritaleaceae	g__Luteolibacter	s__uncultured_bacterium_g__Luteolibacter	OTU1306	0	0	1	0	0	0	8	2	3	2	1	0	0	2	2	0	0	0	6	0	2	0	1	1	0	0	1	1	0	0	0	0	0	1	0	2	36
Bacteria	Bacteria	Actinobacteria	Saccharimonadia	Thermomicrobiales	f__norank_o__RBG-13-54-9	g__norank_f__norank_o__RBG-13-54-9	s__uncultured_bacterium_g__norank_f__norank_o__RBG-13-54-9	OTU194	0	0	0	1	0	0	0	0	0	0	0	0	1	0	0	0	1	0	3	1	4	0	0	0	5	0	0	0	1	1	0	0	0	1	0	2	21
Bacteria	Bacteria	Actinobacteria	Saccharimonadia	Thermomicrobiales	f__Acidobacteriaceae_Subgroup_1	g__Granulicella	s__metagenome_g__Granulicella	OTU2262	1	0	3	1	1	3	6	2	1	6	3	2	5	6	4	3	1	1	100	4	5	0	1	0	9	8	0	7	16	4	6	18	1	3	8	0	239
Bacteria	Bacteria	Chloroflexi	Saccharimonadia	Saccharimonadales	Solibacteraceae	g__Bryobacter	s__uncultured_bacterium_g__Bryobacter	OTU110	9	9	13	3	0	7	36	20	13	6	5	5	0	5	21	4	4	2	3	0	4	0	0	1	13	3	3	10	9	3	4	6	0	2	3	3	229
Bacteria	Bacteria	Actinobacteria	Saccharimonadia	Saccharimonadales	Thermomonosporaceae	g__Actinoallomurus	s__Actinoallomurus_iriomotensis	OTU4625	37	34	31	63	62	19	30	55	46	56	82	38	46	80	57	51	121	28	86	38	68	22	45	35	65	87	74	39	59	333	224	138	269	93	114	41	2766
Bacteria	Bacteria	Actinobacteria	Saccharimonadia	Thermomicrobiales	f__JG30-KF-CM45	g__norank_f__JG30-KF-CM45	s__unclassified_g__norank_f__JG30-KF-CM45	OTU3588	1	0	0	0	2	0	3	1	0	0	0	0	0	0	0	2	0	1	1	1	0	1	0	2	0	2	0	0	1	2	1	1	0	0	0	1	23
Bacteria	Bacteria	Actinobacteria	Saccharimonadia	Thermomicrobiales	Chitinophagaceae	g__Niastella	s__metagenome_g__Niastella	OTU1560	26	4	5	15	9	8	26	17	8	38	6	15	17	33	27	16	27	18	12	6	8	1	0	2	8	19	15	17	9	7	14	18	21	8	5	24	509
Bacteria	Bacteria	Actinobacteria	Saccharimonadia	Thermomicrobiales	f__norank_o__norank_c__norank_p__WPS-2	g__norank_f__norank_o__norank_c__norank_p__WPS-2	s__metagenome_g__norank_f__norank_o__norank_c__norank_p__WPS-2	OTU939	0	0	1	0	1	0	0	0	0	0	0	0	0	1	1	0	0	0	1	0	0	1	0	1	1	0	3	0	0	0	0	0	1	0	0	0	12
Bacteria	Bacteria	Actinobacteria	Saccharimonadia	Thermomicrobiales	f__norank_o__Chloroplast	g__norank_f__norank_o__Chloroplast	s__unclassified_g__norank_f__norank_o__Chloroplast	OTU717	0	0	0	0	0	1	0	0	0	1	0	0	1	0	0	5	0	0	3	0	1	2	2	3	1	3	0	1	0	0	1	0	0	2	0	0	27
Bacteria	Bacteria	Actinobacteria	Saccharimonadia	Thermomicrobiales	Alicyclobacillaceae	g__Tumebacillus	s__uncultured_bacterium_g__Tumebacillus	OTU971	2	0	2	3	1	2	1	19	4	1	1	3	2	6	0	1	5	2	1	2	3	5	5	7	2	3	2	5	0	4	2	1	5	3	6	2	113
Bacteria	Bacteria	Proteobacteria	Saccharimonadia	Sphingomonadales	Sphingomonadaceae	g__Altererythrobacter	s__uncultured_bacterium_g__Altererythrobacter	OTU3600	34	20	26	34	55	58	23	40	42	22	51	24	25	28	28	31	35	37	20	28	36	105	71	86	29	35	54	44	29	34	48	55	50	22	26	27	1412
Bacteria	Bacteria	Verrucomicrobia	Verrucomicrobiae	Pedosphaerales	Pedosphaeraceae	g__norank_f__Pedosphaeraceae	s__unclassified_g__norank_f__Pedosphaeraceae	OTU1044	0	0	1	2	0	0	4	0	4	1	1	0	2	0	1	1	0	0	0	0	0	1	0	0	0	0	0	0	0	0	1	0	0	0	0	0	19
Bacteria	Bacteria	Gemmatimonadetes	Gemmatimonadetes	Gemmatimonadetes	f__norank_o__norank_c__Gemmatimonadetes	g__norank_f__norank_o__norank_c__Gemmatimonadetes	s__uncultured_soil_bacterium_g__norank_f__norank_o__norank_c__Gemmatimonadetes	OTU4806	1	0	0	0	0	1	1	1	0	0	0	0	0	0	0	0	0	0	0	0	0	4	5	5	0	0	0	1	0	0	0	0	0	0	1	1	21
Bacteria	Bacteria	Gemmatimonadetes	Gemmatimonadetes	Longimicrobiales	Longimicrobiaceae	g__norank_f__Longimicrobiaceae	s__uncultured_bacterium_g__norank_f__Longimicrobiaceae	OTU2186	0	0	0	0	0	1	2	1	1	0	0	0	0	1	0	0	2	1	1	0	0	3	3	2	1	1	0	2	1	1	0	0	0	1	0	1	26
Bacteria	Bacteria	Proteobacteria	Alphaproteobacteria	Rhizobiales	Rhizobiales	g__norank_f__norank_o__Rhizobiales	s__uncultured_bacterium_g__norank_f__norank_o__Rhizobiales	OTU3702	20	11	16	9	12	10	28	12	5	8	9	9	10	6	8	13	22	6	23	16	15	12	10	14	14	3	8	6	11	6	10	11	10	22	24	15	444
Bacteria	Bacteria	Bacteroidetes	Alphaproteobacteria	Chitinophagales	Chitinophagaceae	g__norank_f__Chitinophagaceae	s__unclassified_g__norank_f__Chitinophagaceae	OTU2791	0	0	0	0	0	0	0	0	1	0	0	1	0	0	0	0	0	0	0	0	0	7	4	4	0	0	0	0	0	0	0	0	0	0	0	1	18
Bacteria	Bacteria	Bacteroidetes	Alphaproteobacteria	Saccharimonadales	Saccharimonadales	g__norank_f__norank_o__Saccharimonadales	s__unclassified_g__norank_f__norank_o__Saccharimonadales	OTU2064	0	0	1	1	0	0	1	0	1	0	0	0	0	0	0	0	0	1	6	2	0	0	0	0	0	0	0	0	0	0	0	2	0	1	0	0	16
Bacteria	Bacteria	Bacteroidetes	Alphaproteobacteria	Saccharimonadales	Gemmatimonadaceae	g__Gemmatimonas	s__uncultured_Gemmatimonadaceae_bacterium_g__Gemmatimonas	OTU1602	1	0	0	0	1	2	0	0	0	0	2	0	1	0	0	0	0	0	0	0	2	3	2	3	0	2	1	1	1	0	1	2	0	0	1	2	28
Bacteria	Bacteria	Bacteroidetes	Alphaproteobacteria	Saccharimonadales	Oligoflexaceae	g__Oligoflexus	s__uncultured_bacterium_g__Oligoflexus	OTU1179	0	0	1	0	7	0	7	2	3	9	1	2	2	1	3	15	2	0	7	1	0	0	0	0	3	1	0	1	5	3	1	1	0	1	1	0	80
Bacteria	Bacteria	Bacteroidetes	Alphaproteobacteria	Saccharimonadales	Actinomarinales	g__norank_f__norank_o__Actinomarinales	s__unclassified_g__norank_f__norank_o__Actinomarinales	OTU389	1	0	0	1	1	0	1	1	2	0	0	0	0	0	0	0	1	0	0	1	0	0	2	6	0	0	0	0	0	1	0	0	1	0	0	0	19
Bacteria	Bacteria	Actinobacteria	Saccharimonadia	Saccharimonadales	Solirubrobacteraceae	g__Conexibacter	s__uncultured_bacterium_g__Conexibacter	OTU4398	3	0	1	1	0	1	1	2	2	0	0	0	0	0	0	0	2	0	1	0	0	0	0	2	0	0	1	0	1	2	0	0	0	0	0	0	20
Bacteria	Bacteria	Actinobacteria	Saccharimonadia	Saccharimonadales	f__norank_o__SBR1031	g__norank_f__norank_o__SBR1031	s__uncultured_Gemmatimonadetes_bacterium_g__norank_f__norank_o__SBR1031	OTU3509	0	6	3	2	1	1	0	0	0	0	0	3	1	0	0	3	1	0	1	7	2	0	0	0	2	1	1	0	3	1	0	2	0	2	3	6	52
Bacteria	Bacteria	Actinobacteria	Saccharimonadia	Opitutales	Opitutaceae	g__Lacunisphaera	s__metagenome_g__Lacunisphaera	OTU1189	1	1	2	2	1	1	6	7	5	7	2	3	3	5	8	2	2	8	7	2	1	0	0	0	1	4	6	6	1	0	4	5	0	0	1	2	106
Bacteria	Bacteria	Actinobacteria	Saccharimonadia	Selenomonadales	Veillonellaceae	g__norank_f__Veillonellaceae	s__unclassified_g__norank_f__Veillonellaceae	OTU4415	0	4	1	0	0	0	0	0	0	0	0	3	0	2	1	0	0	0	0	0	0	0	0	0	0	0	0	0	0	1	0	1	1	0	0	3	17
Bacteria	Bacteria	Actinobacteria	Saccharimonadia	Saccharimonadales	Saccharimonadales	g__norank_f__norank_o__Saccharimonadales	s__unclassified_g__norank_f__norank_o__Saccharimonadales	OTU1527	0	0	1	0	0	0	1	1	0	0	0	0	0	0	0	0	0	1	2	0	1	1	0	1	0	0	0	0	0	1	0	0	0	0	0	1	11
Bacteria	Bacteria	Actinobacteria	Saccharimonadia	Saccharimonadales	Myxococcaceae	g__Myxococcus	s__Myxococcus_fulvus_g__Myxococcus	OTU4845	2	1	2	3	2	11	0	1	0	7	13	6	8	6	11	4	12	6	2	0	5	0	2	3	7	2	5	13	8	6	4	2	3	70	4	4	235
Bacteria	Bacteria	Bacteroidetes	Saccharimonadia	Saccharimonadales	Flavobacteriaceae	g__Flavobacterium	s__Flavobacterium_terrigena	OTU1295	0	0	1	0	3	0	1	2	4	1	1	0	2	1	1	0	0	0	0	0	0	6	2	5	0	0	1	2	1	0	1	3	3	0	0	0	41
Bacteria	Bacteria	Bacteroidetes	Saccharimonadia	Saccharimonadales	f__norank_o__norank_c__Sericytochromatia	g__norank_f__norank_o__norank_c__Sericytochromatia	s__unclassified_g__norank_f__norank_o__norank_c__Sericytochromatia	OTU3918	0	1	3	2	1	0	5	2	12	4	0	0	4	1	9	0	0	0	0	0	0	0	1	1	1	2	1	0	0	2	6	6	0	0	1	1	66
Bacteria	Bacteria	Bacteroidetes	Alphaproteobacteria	Saccharimonadales	f__unclassified_o__Rhizobiales	g__unclassified_o__Rhizobiales	s__unclassified_o__Rhizobiales	OTU2812	1	2	1	1	1	1	0	0	0	0	0	2	1	0	0	0	1	0	0	1	0	0	0	0	0	0	0	0	0	0	0	2	1	2	1	2	20
Bacteria	Bacteria	Bacteroidetes	Alphaproteobacteria	Saccharimonadales	f__67-14	g__norank_f__67-14	s__uncultured_bacterium_g__norank_f__67-14	OTU4361	6	4	4	9	4	12	19	14	6	3	11	8	2	5	6	5	9	1	6	3	3	13	18	19	9	4	7	10	13	10	16	12	10	9	7	5	302
Bacteria	Bacteria	Bacteroidetes	Alphaproteobacteria	Micrococcales	Promicromonosporaceae	g__Promicromonospora	s__unclassified_g__Promicromonospora	OTU3387	12	15	11	0	0	0	2	0	7	11	0	5	3	40	10	6	0	4	1	1	1	11	6	5	0	10	2	2	2	3	4	7	4	2	1	2	190
Bacteria	Bacteria	Actinobacteria	Alphaproteobacteria	Microtrichales	f__unclassified_o__Microtrichales	g__unclassified_o__Microtrichales	s__unclassified_o__Microtrichales	OTU260	1	0	3	0	1	1	0	0	0	0	1	0	0	0	1	0	0	0	0	3	2	0	0	0	0	1	0	2	3	1	0	1	2	1	2	1	27
Bacteria	Bacteria	Actinobacteria	Alphaproteobacteria	Elsterales	f__norank_o__Elsterales	g__norank_f__norank_o__Elsterales	s__uncultured_bacterium_g__norank_f__norank_o__Elsterales	OTU2830	3	9	16	2	1	4	1	1	1	3	3	1	1	2	4	3	2	1	4	2	3	2	0	3	3	6	2	4	3	3	2	4	3	3	8	4	117
Bacteria	Bacteria	Actinobacteria	Alphaproteobacteria	Tistrellales	Geminicoccaceae	g__Candidatus_Alysiosphaera	s__unclassified_g__Candidatus_Alysiosphaera	OTU2823	0	1	2	0	4	1	0	0	0	0	0	0	0	0	0	2	2	0	0	0	3	3	1	4	1	1	1	0	3	0	0	2	1	0	3	0	35
Bacteria	Bacteria	Actinobacteria	Gemmatimonadetes	Longimicrobiales	Longimicrobiaceae	g__norank_f__Longimicrobiaceae	s__uncultured_bacterium_g__norank_f__Longimicrobiaceae	OTU2072	0	0	0	1	0	0	1	0	0	2	1	1	2	3	0	0	1	3	0	0	0	0	0	1	1	2	2	1	1	0	2	1	1	2	1	0	30
Bacteria	Bacteria	Actinobacteria	c__JG30-KF-CM66	JG30-KF-CM66	f__norank_o__norank_c__JG30-KF-CM66	g__norank_f__norank_o__norank_c__JG30-KF-CM66	s__unclassified_g__norank_f__norank_o__norank_c__JG30-KF-CM66	OTU3972	11	13	13	14	11	6	2	6	6	9	8	6	10	3	2	24	9	15	16	19	18	3	6	4	19	4	4	6	20	23	6	16	15	25	24	20	416
Bacteria	Bacteria	Actinobacteria	Chloroflexia	Thermomicrobiales	f__AKYG1722	g__norank_f__AKYG1722	s__unclassified_g__norank_f__AKYG1722	OTU1310	12	14	14	19	16	7	36	44	37	12	17	21	11	17	11	22	15	13	3	12	12	29	8	14	20	29	22	13	19	13	11	20	20	13	8	13	617
Bacteria	Bacteria	Chloroflexi	Chloroflexia	Thermomicrobiales	Rhodanobacteraceae	g__norank_f__Rhodanobacteraceae	s__uncultured_bacterium_g__norank_f__Rhodanobacteraceae	OTU1868	2	4	5	4	5	4	0	0	0	2	11	4	5	4	3	7	7	5	4	6	9	3	2	1	5	0	5	5	8	5	3	11	5	4	9	7	164
Bacteria	Bacteria	Chloroflexi	Chloroflexia	Thermomicrobiales	f__Blfdi19	g__norank_f__Blfdi19	s__unclassified_g__norank_f__Blfdi19	OTU3850	1	0	0	0	1	2	6	3	2	6	5	4	1	7	3	4	2	4	0	2	4	7	1	2	2	4	7	3	2	4	1	3	4	3	4	2	106
Bacteria	Bacteria	Chloroflexi	Chloroflexia	Thermomicrobiales	Solibacteraceae	g__Bryobacter	s__unclassified_g__Bryobacter	OTU4116	5	6	3	3	2	1	0	1	0	1	1	5	3	0	0	2	2	1	1	6	2	0	0	0	0	0	1	4	5	4	2	7	2	7	4	4	85
Bacteria	Bacteria	Bacteroidetes	Chloroflexia	Thermomicrobiales	Chitinophagaceae	g__Niastella	s__Niastella_koreensis_GR20-10	OTU1149	2	8	0	3	3	4	3	3	5	4	1	2	1	7	2	0	3	4	1	3	2	1	0	2	3	1	1	3	2	2	0	1	2	3	0	1	83
Bacteria	Bacteria	Bacteroidetes	Deltaproteobacteria	Myxococcales	Microscillaceae	g__norank_f__Microscillaceae	s__unclassified_g__norank_f__Microscillaceae	OTU3725	1	0	1	0	0	0	4	2	1	0	0	0	0	0	2	0	2	0	0	0	0	0	0	0	0	2	0	0	0	0	0	1	0	0	0	0	16
Bacteria	Bacteria	Bacteroidetes	Acidobacteriia	Myxococcales	Solibacteraceae	g__Bryobacter	s__unclassified_g__Bryobacter	OTU1416	3	1	0	6	4	2	9	8	8	9	3	7	7	5	4	2	7	6	1	2	3	17	9	18	4	3	7	4	4	2	8	4	8	1	1	1	188
Bacteria	Bacteria	Bacteroidetes	Chloroflexia	Myxococcales	f__AKIW781	g__norank_f__AKIW781	s__uncultured_soil_bacterium_g__norank_f__AKIW781	OTU4125	0	0	0	0	0	0	0	0	0	0	1	1	1	0	0	0	0	0	0	14	0	0	0	0	0	0	1	0	0	0	0	1	0	0	0	0	19
Bacteria	Bacteria	Bacteroidetes	Chloroflexia	Myxococcales	Gemmatimonadaceae	g__Gemmatimonas	s__unclassified_g__Gemmatimonas	OTU2084	0	1	2	7	6	8	0	0	0	0	3	2	2	1	0	1	0	1	1	4	2	0	0	1	5	2	1	0	1	3	0	0	4	0	1	3	62
Bacteria	Bacteria	Chloroflexi	Chloroflexia	Clostridiales	Clostridiaceae	g__Clostridium_sensu_stricto_1	s__unclassified_g__Clostridium_sensu_stricto_1	OTU2591	0	1	5	4	2	3	0	7	3	4	2	0	6	5	6	3	8	2	0	1	0	7	6	15	6	3	2	1	1	5	0	0	5	0	1	2	116
Bacteria	Bacteria	Chloroflexi	Chloroflexia	Gemmatimonadales	Gemmatimonadaceae	g__norank_f__Gemmatimonadaceae	s__Gemmatimonadetes_bacterium_WWH24	OTU1793	2	0	0	0	0	0	0	0	0	0	1	0	1	1	0	1	1	0	0	2	0	1	1	2	0	1	0	3	0	0	1	0	1	1	0	2	22
Bacteria	Bacteria	Chloroflexi	Chloroflexia	Gemmatimonadales	Subgroup_6	g__norank_f__norank_o__norank_c__Subgroup_6	s__metagenome_g__norank_f__norank_o__norank_c__Subgroup_6	OTU4279	1	1	2	3	2	3	2	1	1	2	0	1	2	5	7	5	0	6	4	3	4	4	4	0	0	0	0	0	1	3	6	3	2	0	1	0	79
Bacteria	Bacteria	Proteobacteria	Gammaproteobacteria	Gemmatimonadales	Acidiferrobacteraceae	g__Sulfurifustis	s__uncultured_bacterium_g__Sulfurifustis	OTU1415	1	1	1	6	3	5	0	0	0	0	0	1	3	2	2	4	2	5	0	4	4	0	1	0	4	2	0	1	4	0	0	1	0	3	2	1	63
Bacteria	Bacteria	Armatimonadetes	Gammaproteobacteria	Gemmatimonadales	f__norank_o__norank_c__norank_p__Armatimonadetes	g__norank_f__norank_o__norank_c__norank_p__Armatimonadetes	s__metagenome_g__norank_f__norank_o__norank_c__norank	OTU3786	1	0	0	2	0	1	0	0	0	1	0	0	0	0	1	0	0	0	0	0	0	0	0	0	0	1	0	0	1	0	0	0	1	0	0	0	9
Bacteria	Bacteria	Proteobacteria	Gammaproteobacteria	Gemmatimonadales	Rhodanobacteraceae	g__Dokdonella	s__uncultured_Dokdonella_sp._g__Dokdonella	OTU3772	98	87	85	78	108	88	100	93	83	99	81	55	66	71	70	90	94	89	189	94	77	8	9	10	100	88	113	116	99	71	92	79	104	112	99	124	3119
Bacteria	Bacteria	Proteobacteria	Gammaproteobacteria	Betaproteobacteriales	f__unclassified_o__Betaproteobacteriales	g__unclassified_o__Betaproteobacteriales	s__unclassified_o__Betaproteobacteriales	OTU4782	2	1	1	1	1	1	2	2	0	2	0	1	1	2	1	1	3	3	1	2	0	2	4	0	2	1	3	1	0	0	1	0	0	1	3	0	46
Bacteria	Bacteria	Proteobacteria	Gammaproteobacteria	Betaproteobacteriales	Alphaproteobacteria	g__norank_f__norank_o__norank_c__Alphaproteobacteria	s__unclassified_g__norank_f__norank_o__norank_c__Alphaproteobacteria	OTU4133	2	2	0	3	1	1	2	6	3	3	2	2	2	5	3	3	6	10	2	3	2	4	5	6	3	3	0	3	6	1	1	3	4	3	1	3	109
Bacteria	Bacteria	Proteobacteria	Gammaproteobacteria	Betaproteobacteriales	Xanthobacteraceae	g__norank_f__Xanthobacteraceae	s__unclassified_g__norank_f__Xanthobacteraceae	OTU2442	3	2	3	4	4	5	5	6	3	10	4	4	2	6	5	9	9	7	6	17	9	10	12	11	5	7	4	4	2	10	5	4	9	3	5	4	218
Bacteria	Bacteria	Proteobacteria	Alphaproteobacteria	Betaproteobacteriales	f__Blfdi19	g__norank_f__Blfdi19	s__metagenome_g__norank_f__Blfdi19	OTU872	0	0	0	0	2	2	6	4	9	0	0	0	0	0	0	0	0	0	0	0	0	1	0	1	0	0	0	0	0	0	1	0	0	0	0	0	26
Bacteria	Bacteria	Chloroflexi	Alphaproteobacteria	Betaproteobacteriales	f__JG30-KF-CM45	g__norank_f__JG30-KF-CM45	s__uncultured_Chloroflexi_bacterium_g__norank_f__JG30-KF-CM45	OTU2161	3	0	0	0	0	0	2	0	1	0	0	1	0	0	0	1	0	0	0	1	0	1	1	0	0	0	1	0	0	1	0	0	1	0	0	1	15
Bacteria	Bacteria	Chloroflexi	Alphaproteobacteria	Rhizobiales	f__norank_o__norank_c__JG30-KF-CM66	g__norank_f__norank_o__norank_c__JG30-KF-CM66	s__metagenome_g__norank_f__norank_o__norank_c__JG30-KF-CM66	OTU3568	3	3	7	6	2	3	0	0	0	3	1	5	3	4	6	5	0	6	7	4	1	2	1	0	6	1	1	3	4	5	0	3	4	1	2	0	102
Bacteria	Bacteria	Chloroflexi	Alphaproteobacteria	Rhizobiales	Alphaproteobacteria	g__norank_f__norank_o__norank_c__Alphaproteobacteria	s__bacterium_Ellin6089	OTU4400	5	7	2	2	3	2	19	12	18	8	3	2	1	3	11	6	2	3	4	4	3	0	0	0	4	6	3	3	4	6	1	2	3	6	7	4	169
Bacteria	Bacteria	Chloroflexi	Anaerolineae	Myxococcales	Caldilineaceae	g__norank_f__Caldilineaceae	s__metagenome_g__norank_f__Caldilineaceae	OTU433	2	4	2	2	4	0	0	0	0	0	0	0	1	0	1	0	1	0	3	5	5	0	0	0	0	0	1	0	2	0	3	0	0	0	1	2	39
Bacteria	Bacteria	Chloroflexi	Anaerolineae	Myxococcales	Rhodanobacteraceae	g__unclassified_f__Rhodanobacteraceae	s__unclassified_f__Rhodanobacteraceae	OTU3242	0	1	0	0	0	0	2	3	2	2	2	3	1	0	0	1	1	0	2	0	1	11	10	5	2	0	1	2	1	1	1	0	2	1	0	0	58
Bacteria	Bacteria	Proteobacteria	Anaerolineae	Myxococcales	Xanthobacteraceae	g__Rhodoplanes	s__uncultured_alpha_proteobacterium_g__Rhodoplanes	OTU1473	81	64	54	42	61	60	5	11	5	25	40	30	22	25	28	34	40	31	65	56	55	10	11	9	43	16	38	39	34	35	45	32	39	48	50	36	1319
Bacteria	Bacteria	Bacteroidetes	Anaerolineae	Cytophagales	Microscillaceae	g__Chryseolinea	s__uncultured_Bacteroidetes_bacterium_g__Chryseolinea	OTU1855	0	0	2	0	0	0	3	1	1	0	0	0	0	0	0	1	0	0	0	0	1	7	4	1	0	0	2	0	0	0	0	0	0	0	2	0	25
Bacteria	Bacteria	Bacteroidetes	Anaerolineae	Cytophagales	Spirosomaceae	g__Emticicia	s__metagenome_g__Emticicia	OTU3862	0	0	0	3	0	4	10	3	1	2	0	0	1	1	3	0	0	1	1	0	0	4	7	2	5	5	1	11	1	1	3	3	0	0	0	0	73
Bacteria	Bacteria	Bacteroidetes	Alphaproteobacteria	Cytophagales	f__JG30-KF-CM45	g__norank_f__JG30-KF-CM45	s__uncultured_soil_bacterium_g__norank_f__JG30-KF-CM45	OTU3078	5	6	7	4	4	1	3	5	4	2	1	4	2	1	9	8	3	6	5	7	6	9	10	13	5	9	8	6	9	11	6	9	8	3	4	9	212
Bacteria	Bacteria	Bacteroidetes	Alphaproteobacteria	Cytophagales	Chitinophagaceae	g__Ferruginibacter	s__unclassified_g__Ferruginibacter	OTU4228	1	0	9	5	16	8	0	2	0	5	2	5	2	3	4	4	1	1	8	3	4	7	5	3	4	6	14	9	4	5	6	3	4	1	4	7	165
Bacteria	Bacteria	Bacteroidetes	Alphaproteobacteria	Cytophagales	f__A4b	g__norank_f__A4b	s__uncultured_bacterium_g__norank_f__A4b	OTU1832	3	4	4	2	1	2	0	0	0	1	0	4	2	1	4	3	4	4	0	6	7	0	0	0	3	2	1	2	4	2	2	2	1	4	7	3	85
Bacteria	Bacteria	Chloroflexi	Chloroflexia	Thermomicrobiales	Beijerinckiaceae	g__Microvirga	s__uncultured_Microvirga_sp._g__Microvirga	OTU2288	2	2	3	1	0	3	1	1	1	0	2	2	1	3	4	1	2	4	3	2	3	0	0	4	0	1	0	1	2	8	1	1	2	0	1	1	63
Bacteria	Bacteria	Chloroflexi	Chloroflexia	Thermomicrobiales	Roseiflexaceae	g__norank_f__Roseiflexaceae	s__uncultured_bacterium_g__norank_f__Roseiflexaceae	OTU3946	0	2	2	2	1	2	0	0	0	0	0	0	0	0	0	0	0	0	0	0	2	2	0	0	0	1	1	0	2	1	1	1	1	1	1	2	25
Bacteria	Bacteria	Proteobacteria	Deltaproteobacteria	Myxococcales	f__bacteriap25	g__norank_f__bacteriap25	s__unclassified_g__norank_f__bacteriap25	OTU454	2	2	0	1	0	1	0	0	0	0	0	0	0	0	0	0	1	0	0	1	3	0	1	0	2	0	0	0	0	0	0	0	0	0	0	0	14
Bacteria	Bacteria	Bacteroidetes	Deltaproteobacteria	Myxococcales	Cyclobacteriaceae	g__norank_f__Cyclobacteriaceae	s__uncultured_Sphingobacteriales_bacterium_g__norank_f__Cyclobacteriaceae	OTU2807	0	0	0	1	1	0	0	0	0	7	1	0	0	2	2	0	1	2	0	0	1	3	4	1	1	0	0	1	0	0	0	1	1	0	0	0	30
Bacteria	Bacteria	Bacteroidetes	Deltaproteobacteria	Myxococcales	Gemmatimonadaceae	g__Gemmatimonas	s__uncultured_Gemmatimonadetes_bacterium_g__Gemmatimonas	OTU3041	1	3	5	1	5	5	3	1	3	6	2	2	5	2	6	4	4	2	2	2	2	12	10	12	1	4	4	0	2	2	1	3	2	1	2	4	126
Bacteria	Bacteria	Bacteroidetes	Deltaproteobacteria	Myxococcales	Sandaracinaceae	g__norank_f__Sandaracinaceae	s__unclassified_g__norank_f__Sandaracinaceae	OTU4852	49	23	18	18	26	34	5	2	6	20	11	20	17	28	31	10	6	13	43	20	18	11	10	5	16	20	18	29	15	34	19	29	27	20	19	19	709
Bacteria	Bacteria	Bacteroidetes	Actinobacteria	Myxococcales	f__norank_o__IMCC26256	g__norank_f__norank_o__IMCC26256	s__unclassified_g__norank_f__norank_o__IMCC26256	OTU4881	2	2	4	0	1	1	0	0	2	0	0	0	0	0	0	1	1	1	3	1	2	0	0	0	1	1	1	1	0	0	0	2	1	1	0	0	29
Bacteria	Bacteria	Bacteroidetes	Actinobacteria	Myxococcales	Steroidobacteraceae	g__Steroidobacter	s__metagenome_g__Steroidobacter	OTU1678	0	1	1	2	0	1	0	1	0	3	1	0	0	1	0	0	0	0	0	0	0	1	0	0	1	0	1	0	2	0	0	0	1	1	2	2	22
Bacteria	Bacteria	Gemmatimonadetes	Actinobacteria	Myxococcales	Gemmatimonadaceae	g__norank_f__Gemmatimonadaceae	s__unclassified_g__norank_f__Gemmatimonadaceae	OTU5147	2	2	0	0	3	3	9	15	10	0	0	0	0	0	1	0	0	5	0	3	1	2	2	2	3	0	2	0	1	0	0	3	0	2	2	3	76
Bacteria	Bacteria	Proteobacteria	Deltaproteobacteria	Bdellovibrionales	Bdellovibrionaceae	g__Bdellovibrio	s__uncultured_bacterium_g__Bdellovibrio	OTU318	0	1	2	0	0	0	0	0	0	0	1	0	0	0	0	1	0	2	1	0	1	0	0	0	1	0	1	0	0	0	0	1	0	1	0	2	15
Bacteria	Bacteria	Chloroflexi	Deltaproteobacteria	Thermomicrobiales	f__JG30-KF-CM45	g__norank_f__JG30-KF-CM45	s__uncultured_bacterium_g__norank_f__JG30-KF-CM45	OTU3742	6	3	1	7	2	2	0	1	1	4	3	4	6	6	4	8	4	4	4	2	4	6	7	7	9	7	4	5	12	4	2	5	9	7	5	8	173
Bacteria	Bacteria	Chloroflexi	Deltaproteobacteria	Thermomicrobiales	f__NS11-12_marine_group	g__norank_f__NS11-12_marine_group	s__uncultured_Bacteroidetes_bacterium_g__norank_f__NS11-12_marine_group	OTU171	0	0	0	0	1	1	1	0	0	0	0	0	0	0	0	0	1	0	3	0	0	0	0	0	2	0	0	0	0	1	0	0	1	1	2	1	15
Bacteria	Bacteria	Chloroflexi	Deltaproteobacteria	Thermomicrobiales	Saccharimonadales	g__norank_f__norank_o__Saccharimonadales	s__uncultured_bacterium_g__norank_f__norank_o__Saccharimonadales	OTU4552	8	3	9	5	6	4	0	0	0	54	0	0	16	16	18	0	0	0	49	1	4	0	0	0	0	0	0	0	0	0	1	0	0	0	1	1	196
Bacteria	Bacteria	Chloroflexi	Saccharimonadia	Thermomicrobiales	Nitrosomonadaceae	g__Ellin6067	s__unclassified_g__Ellin6067	OTU1663	24	15	17	16	30	16	6	5	10	11	20	15	20	12	12	11	10	18	17	11	24	21	11	17	20	15	17	14	16	8	16	23	9	7	17	24	555
Bacteria	Bacteria	Chloroflexi	Saccharimonadia	Thermomicrobiales	Burkholderiaceae	g__Noviherbaspirillum	s__uncultured_bacterium_g__Noviherbaspirillum	OTU3443	7	3	8	4	5	6	9	3	2	14	14	8	11	13	16	4	17	3	1	3	7	0	0	0	11	17	20	8	7	16	7	2	16	17	16	10	305
Bacteria	Bacteria	Dependentiae	Saccharimonadia	Saccharimonadales	f__unclassified_o__Babeliales	g__unclassified_o__Babeliales	s__unclassified_o__Babeliales	OTU4376	0	0	1	1	1	0	0	0	0	1	1	0	1	1	0	1	0	0	1	0	2	0	0	0	0	0	0	0	1	2	1	1	1	1	1	2	21
Bacteria	Bacteria	Chloroflexi	Saccharimonadia	Saccharimonadales	f__JG30-KF-CM45	g__norank_f__JG30-KF-CM45	s__unclassified_g__norank_f__JG30-KF-CM45	OTU3634	8	12	9	14	6	5	2	4	4	5	5	2	11	4	6	6	4	13	4	6	8	6	14	3	11	7	5	4	9	6	4	13	7	3	4	10	244
Bacteria	Bacteria	Chloroflexi	Saccharimonadia	Saccharimonadales	Caulobacteraceae	g__Caulobacter	s__metagenome_g__Caulobacter	OTU4477	13	29	21	26	48	63	22	30	35	38	92	51	101	33	36	36	30	28	24	20	13	64	90	48	65	86	124	103	60	37	125	96	107	19	35	15	1863
Bacteria	Bacteria	Chloroflexi	Saccharimonadia	Oligoflexales	f__0319-6G20	g__norank_f__0319-6G20	s__unclassified_g__norank_f__0319-6G20	OTU164	3	7	1	0	1	0	0	0	0	0	0	0	0	0	0	0	0	0	2	2	0	0	0	0	1	0	0	0	0	0	0	0	0	0	0	0	17
Bacteria	Bacteria	Chloroflexi	Saccharimonadia	Bacteroidetes	f__norank_o__Bacteroidetes_VC2.1_Bac22	g__norank_f__norank_o__Bacteroidetes_VC2.1_Bac22	s__metagenome_g__norank_f__norank_o__Bacteroidetes_VC2.1_Bac22	OTU1672	0	4	1	1	1	1	0	0	0	1	0	1	0	1	1	0	0	0	2	1	0	3	1	0	0	1	2	1	0	0	0	0	1	0	1	0	25
Bacteria	Bacteria	Chloroflexi	Saccharimonadia	Rhizobiales	Rhizobiales_Incertae	g__Bauldia	s__uncultured_bacterium_g__Bauldia	OTU2466	50	35	36	23	26	27	0	2	5	15	21	15	10	17	18	24	24	21	38	36	26	0	0	0	30	22	22	25	26	21	16	12	11	32	46	39	771
Bacteria	Bacteria	Cyanobacteria	Saccharimonadia	Rhizobiales	f__norank_o__norank_c__Sericytochromatia	g__norank_f__norank_o__norank_c__Sericytochromatia	s__unclassified_g__norank_f__norank_o__norank_c__Sericytochromatia	OTU4164	2	4	3	2	0	0	0	0	2	3	5	2	10	0	2	6	0	0	0	1	4	6	5	1	3	8	1	2	3	2	2	1	0	0	1	2	83
Bacteria	Bacteria	Actinobacteria	Saccharimonadia	Rhizobiales	f__norank_o__norank_c__Actinobacteria	g__norank_f__norank_o__norank_c__Actinobacteria	s__uncultured_Catenulispora_sp._g__norank	OTU45	12	28	8	12	8	15	2	4	5	5	5	15	6	11	5	10	9	6	12	27	19	12	12	2	19	5	2	1	16	21	4	8	2	21	12	19	380
Bacteria	Bacteria	Actinobacteria	Saccharimonadia	Rhizobiales	f__norank_o__11-24	g__norank_f__norank_o__11-24	s__uncultured_bacterium_g__norank_f__norank_o__11-24	OTU4831	3	6	5	3	2	1	0	0	0	0	0	1	2	0	1	1	0	0	0	1	2	0	3	0	1	2	0	2	4	0	1	2	0	4	3	6	56
Bacteria	Bacteria	Actinobacteria	Gammaproteobacteria	Rhizobiales	Rhodanobacteraceae	g__Rhodanobacter	s__uncultured_Rhodanobacter_sp._g__Rhodanobacter	OTU3002	72	54	80	59	88	70	145	150	159	114	88	71	97	96	106	120	188	113	49	61	63	13	27	14	61	91	118	92	81	65	89	120	139	293	148	108	3502
Bacteria	Bacteria	Actinobacteria	Gammaproteobacteria	Myxococcales	Sandaracinaceae	g__norank_f__Sandaracinaceae	s__unclassified_g__norank_f__Sandaracinaceae	OTU5083	5	3	0	3	7	2	0	0	0	1	0	0	0	3	0	0	0	0	4	0	2	2	5	16	3	1	0	1	2	1	1	0	0	0	5	3	70
Bacteria	Bacteria	Actinobacteria	Gammaproteobacteria	Myxococcales	Geodermatophilaceae	g__Blastococcus	s__unclassified_g__Blastococcus	OTU1777	77	44	43	41	65	40	50	24	28	36	89	57	59	28	28	34	41	35	18	34	47	59	117	149	32	46	71	44	57	79	38	57	85	57	59	25	1893
Bacteria	Bacteria	Actinobacteria	Deltaproteobacteria	Myxococcales	Subgroup_6	g__norank_f__norank_o__norank_c__Subgroup_6	s__uncultured_bacterium_259	OTU271	3	5	11	5	5	5	3	1	3	8	5	6	6	6	7	9	3	5	1	10	8	11	9	3	12	9	6	7	13	12	22	15	2	10	2	5	253
Bacteria	Bacteria	Elusimicrobia	Deltaproteobacteria	Myxococcales	f__norank_o__norank_c__Elusimicrobia	g__norank_f__norank_o__norank_c__Elusimicrobia	s__unclassified_g__norank_f__norank_o__norank_c__Elusimicrobia	OTU275	0	0	1	1	1	0	0	0	0	0	0	0	0	0	0	0	0	2	0	0	0	0	0	0	0	0	2	2	2	0	1	0	0	0	0	0	12
Bacteria	Bacteria	Chloroflexi	Anaerolineae	Myxococcales	Anaerolineaceae	g__norank_f__Anaerolineaceae	s__metagenome_g__norank_f__Anaerolineaceae	OTU5026	0	0	0	1	0	0	6	0	2	1	0	1	1	2	1	1	1	0	0	0	1	0	0	0	1	0	1	2	0	0	0	0	0	0	0	1	23
Bacteria	Bacteria	Chloroflexi	Anaerolineae	Myxococcales	f__SM2D12	g__norank_f__SM2D12	s__unclassified_g__norank_f__SM2D12	OTU65	7	7	5	1	5	4	7	8	6	4	2	4	2	2	5	2	0	4	1	3	1	1	0	0	1	1	4	5	1	2	8	3	10	6	6	1	129
Bacteria	Bacteria	Chloroflexi	Anaerolineae	Myxococcales	f__norank_o__Candidatus_Kaiserbacteria	g__norank_f__norank_o__Candidatus_Kaiserbacteria	s__metagenome_g__norank_f__norank_o__Candidatus_Kaiserbacteria	OTU1775	0	0	0	0	1	1	0	0	2	1	1	0	0	0	7	1	0	2	2	0	0	1	2	0	0	0	0	0	0	0	1	0	0	0	0	1	23
Bacteria	Bacteria	Chloroflexi	Anaerolineae	Sphingomonadales	Sphingomonadaceae	g__Sphingopyxis	s__unclassified_g__Sphingopyxis	OTU3706	2	0	1	0	6	4	51	9	17	2	2	6	2	1	3	1	2	0	1	1	0	8	20	9	2	3	27	5	1	4	1	0	1	4	5	3	204
Bacteria	Bacteria	Chloroflexi	Anaerolineae	JG30-KF-CM66	f__norank_o__norank_c__JG30-KF-CM66	g__norank_f__norank_o__norank_c__JG30-KF-CM66	s__uncultured_bacterium_g__norank_f__norank_o__norank_c__JG30-KF-CM66	OTU1800	0	0	0	1	0	1	1	0	0	1	0	0	0	1	0	2	0	2	0	1	1	1	0	1	2	0	0	0	0	0	0	1	0	0	2	1	19
Bacteria	Bacteria	Proteobacteria	Alphaproteobacteria	Azospirillales	Inquilinaceae	g__Inquilinus	s__uncultured_bacterium_g__Inquilinus	OTU1489	5	1	2	0	3	3	2	0	1	5	1	3	4	2	6	0	2	1	2	1	0	0	1	0	3	3	1	6	3	1	3	2	0	1	5	0	73
Bacteria	Bacteria	Bacteroidetes	Alphaproteobacteria	Sphingobacteriales	Sphingobacteriaceae	g__Pedobacter	s__metagenome_g__Pedobacter	OTU1569	18	17	20	12	16	17	73	35	45	47	29	32	32	36	33	22	42	19	15	19	14	10	20	11	25	48	58	44	25	25	31	23	31	13	18	23	998
Bacteria	Bacteria	Bacteroidetes	Gammaproteobacteria	Gammaproteobacteria	f__unclassified_o__Gammaproteobacteria_Incertae_Sedis	g__Acidibacter	s__unclassified_g__Acidibacter	OTU3435	1	2	1	0	0	1	1	0	0	1	1	0	0	1	0	0	1	0	2	0	0	0	0	0	1	2	0	0	1	0	0	2	1	0	0	2	21
Bacteria	Bacteria	Bacteroidetes	Gammaproteobacteria	o__norank_c__norank_p__WPS-2	f__norank_o__norank_c__norank_p__WPS-2	g__norank_f__norank_o__norank_c__norank_p__WPS-2	s__hydrothermal_vent_metagenome_g__norank_f__norank_o__norank_c__norank	OTU2838	0	0	0	0	0	0	0	0	0	0	0	0	0	0	0	0	0	0	0	0	0	1	4	7	0	0	0	0	0	0	0	0	0	0	0	0	12
Bacteria	Bacteria	Bacteroidetes	Gammaproteobacteria	Flavobacteriales	Weeksellaceae	g__Chryseobacterium	s__unclassified_g__Chryseobacterium	OTU2124	1	1	2	0	0	0	4	2	0	0	0	0	0	1	1	0	0	0	1	0	1	0	0	0	0	2	3	0	0	0	0	0	0	1	0	0	20
Bacteria	Bacteria	Bacteroidetes	Bacteroidia	Isosphaerales	Isosphaeraceae	g__Paludisphaera	s__uncultured_bacterium_g__Paludisphaera	OTU1634	0	1	0	1	0	1	0	0	0	0	0	0	0	6	0	0	0	1	0	3	1	0	0	0	0	0	2	1	0	0	0	1	0	1	0	1	20
Bacteria	Bacteria	Verrucomicrobia	Bacteroidia	Pedosphaerales	Pedosphaeraceae	g__norank_f__Pedosphaeraceae	s__uncultured_bacterium_g__norank_f__Pedosphaeraceae	OTU3526	0	1	1	1	0	0	0	0	0	2	0	1	1	2	4	1	0	0	0	0	0	0	0	0	1	1	0	0	0	1	4	0	0	2	0	1	24
Bacteria	Bacteria	Patescibacteria	Bacteroidia	Pedosphaerales	Saccharimonadales	g__norank_f__norank_o__Saccharimonadales	s__uncultured_bacterium_g__norank_f__norank_o__Saccharimonadales	OTU2071	5	5	7	7	6	5	104	78	105	3	11	19	26	3	8	5	7	9	1	1	1	2	3	0	10	8	11	9	8	2	24	26	20	4	7	3	553
Bacteria	Bacteria	Bacteroidetes	Bacteroidia	Saccharimonadales	f__norank_o__OPB56	g__norank_f__norank_o__OPB56	s__unclassified_g__norank_f__norank_o__OPB56	OTU2412	2	1	1	1	0	4	1	0	1	2	1	0	0	0	0	0	2	0	0	2	3	3	1	0	1	0	0	0	0	1	0	1	0	1	1	0	30
Bacteria	Bacteria	Bacteroidetes	Saccharimonadia	Saccharimonadales	f__SC-I-84	g__norank_f__SC-I-84	s__uncultured_bacterium_g__norank_f__SC-I-84	OTU3230	3	1	1	3	4	3	0	0	0	0	0	1	0	0	1	2	1	0	3	5	13	0	2	0	1	2	1	0	3	4	1	1	5	5	2	3	71
Bacteria	Bacteria	Bacteroidetes	Saccharimonadia	Saccharimonadales	Peptococcaceae	g__Desulfotomaculum	s__unclassified_g__Desulfotomaculum	OTU1049	0	0	1	0	0	1	0	0	1	2	2	1	0	1	1	0	1	0	0	0	0	0	0	1	0	0	0	1	1	0	0	0	0	0	0	0	14
Bacteria	Bacteria	Bacteroidetes	Saccharimonadia	Saccharimonadales	Methylophilaceae	g__norank_f__Methylophilaceae	s__uncultured_bacterium_g__norank_f__Methylophilaceae	OTU1313	0	0	0	0	0	0	0	0	0	0	1	0	0	0	1	0	0	0	0	0	0	2	0	0	0	0	0	0	0	0	0	0	0	0	0	2	6
Bacteria	Bacteria	Bacteroidetes	Saccharimonadia	Saccharimonadales	Cellulomonadaceae	g__Cellulomonas	s__unclassified_g__Cellulomonas	OTU1402	0	2	0	1	0	0	0	0	0	0	0	1	0	1	1	1	0	1	10	1	0	0	0	1	0	0	0	2	0	0	0	0	0	1	1	0	24
Bacteria	Bacteria	Proteobacteria	Saccharimonadia	Rhizobiales	Hyphomicrobiaceae	g__Hyphomicrobium	s__unclassified_g__Hyphomicrobium	OTU4134	39	35	23	28	33	25	13	16	10	33	30	27	20	33	19	31	37	20	43	39	38	19	16	23	32	24	16	18	28	31	22	20	38	46	45	31	1001
Bacteria	Bacteria	Bacteroidetes	Saccharimonadia	Rhizobiales	Sphingobacteriaceae	g__Pedobacter	s__unclassified_g__Pedobacter	OTU1730	0	0	0	2	1	0	2	4	4	5	4	6	3	2	0	3	3	6	0	1	1	0	1	0	3	1	2	3	0	2	11	6	6	3	1	0	86
Bacteria	Bacteria	Bacteroidetes	Saccharimonadia	Rhizobiales	Kiloniellaceae	g__Pelagibius	s__uncultured_bacterium_g__Pelagibius	OTU3837	0	1	0	0	0	0	1	0	0	0	1	0	0	1	0	0	1	0	0	1	0	2	1	0	0	0	0	0	0	0	0	0	1	1	0	0	11
Bacteria	Bacteria	Bacteroidetes	Saccharimonadia	Rhizobiales	Saccharimonadales	g__norank_f__norank_o__Saccharimonadales	s__unclassified_g__norank_f__norank_o__Saccharimonadales	OTU425	4	4	2	3	0	0	10	1	6	2	3	1	2	0	2	0	0	2	1	0	1	1	0	1	1	0	0	2	0	3	1	1	0	1	2	3	60
Bacteria	Bacteria	Bacteroidetes	Saccharimonadia	Rhizobiales	Gemmatimonadaceae	g__norank_f__Gemmatimonadaceae	s__Gemmatimonadetes_bacterium_LX87	OTU28	2	1	0	0	1	4	0	4	2	0	0	0	1	2	2	1	0	2	2	0	0	1	1	0	1	1	0	1	1	0	1	2	0	2	0	0	35
Bacteria	Bacteria	Bacteroidetes	Saccharimonadia	Saccharimonadales	Sphingobacteriaceae	g__norank_f__Sphingobacteriaceae	s__metagenome_g__norank_f__Sphingobacteriaceae	OTU181	0	2	1	0	1	3	6	6	11	3	7	0	2	0	1	2	1	1	3	0	0	2	2	7	0	0	0	0	1	1	2	2	2	1	1	1	72
Bacteria	Bacteria	Chloroflexi	Anaerolineae	Saccharimonadales	f__norank_o__RBG-13-54-9	g__norank_f__norank_o__RBG-13-54-9	s__uncultured_sludge_bacterium_A31	OTU4880	1	1	1	0	4	0	0	0	0	2	0	1	1	1	0	5	2	1	2	0	0	0	0	1	1	1	0	0	1	2	0	0	1	4	1	3	37
Bacteria	Bacteria	Chloroflexi	Anaerolineae	Saccharimonadales	Ruminococcaceae	g__Ruminiclostridium_1	s__unclassified_g__Ruminiclostridium_1	OTU1245	0	4	1	0	0	0	0	0	0	0	0	0	1	0	0	0	3	0	0	0	2	0	0	0	0	0	0	0	0	1	0	1	0	0	0	0	13
Bacteria	Bacteria	Chloroflexi	Anaerolineae	Saccharimonadales	Saccharimonadales	g__norank_f__norank_o__Saccharimonadales	s__uncultured_bacterium_g__norank_f__norank_o__Saccharimonadales	OTU2678	1	1	0	0	1	0	1	1	0	0	0	0	0	0	0	0	0	0	0	1	0	1	4	2	0	0	0	0	0	1	0	0	1	0	1	0	16
Bacteria	Bacteria	Chloroflexi	Anaerolineae	Rickettsiales	f__SM2D12	g__norank_f__SM2D12	s__unclassified_g__norank_f__SM2D12	OTU2312	3	3	5	2	1	1	0	0	0	2	1	1	0	2	2	0	0	0	6	1	0	0	0	0	1	0	0	1	0	1	0	0	0	1	1	3	38
Bacteria	Bacteria	Chloroflexi	Anaerolineae	Rhodobacterales	Rhodobacteraceae	g__Rubellimicrobium	s__uncultured_bacterium_g__Rubellimicrobium	OTU4629	1	1	0	3	2	5	1	4	0	2	1	0	2	2	0	3	2	1	0	4	1	23	25	25	2	1	2	3	5	2	2	3	3	0	1	0	132
Bacteria	Bacteria	Proteobacteria	Saccharimonadia	unclassified_c__Deltaproteobacteria	f__unclassified_c__Deltaproteobacteria	g__unclassified_c__Deltaproteobacteria	s__unclassified_c__Deltaproteobacteria	OTU2478	14	5	4	3	10	5	2	7	11	5	7	6	5	3	1	10	10	7	12	20	30	6	6	9	10	6	6	5	10	17	12	10	11	19	9	12	325
Bacteria	Bacteria	Proteobacteria	Saccharimonadia	Myxococcales	Polyangiaceae	g__Polyangium	s__metagenome_g__Polyangium	OTU2162	1	0	0	2	0	0	0	0	0	0	0	1	0	0	0	1	0	1	1	0	0	0	0	0	0	0	0	1	1	0	0	1	0	0	2	0	12
Bacteria	Bacteria	Proteobacteria	Saccharimonadia	Myxococcales	Beijerinckiaceae	g__Bosea	s__uncultured_bacterium_g__Bosea	OTU3982	15	11	25	7	14	17	27	17	24	24	24	12	16	30	25	11	7	10	4	12	9	14	51	44	16	23	49	41	19	16	21	19	21	10	15	13	713
Bacteria	Bacteria	Acidobacteria	Saccharimonadia	Myxococcales	f__norank_o__norank_c__Subgroup_17	g__norank_f__norank_o__norank_c__Subgroup_17	s__unclassified_g__norank_f__norank_o__norank_c__Subgroup_17	OTU2600	1	4	1	2	1	3	0	0	0	4	4	1	6	3	4	2	1	2	2	2	6	3	2	0	2	8	2	5	6	4	5	8	0	5	2	2	103
Bacteria	Bacteria	Actinobacteria	Saccharimonadia	Myxococcales	Nocardiaceae	g__Nocardia	s__Nocardia_asteroides	OTU2701	6	1	8	3	3	1	1	2	2	5	2	6	5	9	16	2	2	3	1	11	2	9	11	4	6	8	9	13	2	2	2	0	8	7	2	2	176
Bacteria	Bacteria	Actinobacteria	Saccharimonadia	Myxococcales	f__norank_o__C0119	g__norank_f__norank_o__C0119	s__unclassified_g__norank_f__norank_o__C0119	OTU2885	0	2	0	1	1	0	2	0	1	2	1	1	0	2	1	0	0	0	0	2	2	1	0	0	0	0	0	0	0	0	0	1	0	0	0	0	20
Bacteria	Bacteria	Actinobacteria	Saccharimonadia	Myxococcales	Hyphomicrobiaceae	g__Hyphomicrobium	s__unclassified_g__Hyphomicrobium	OTU321	0	3	2	3	3	3	0	0	0	3	2	2	7	3	5	0	2	2	1	0	1	0	2	1	7	9	2	4	18	7	2	2	2	4	5	0	107
Bacteria	Bacteria	Actinobacteria	Saccharimonadia	Myxococcales	Pseudonocardiaceae	g__Actinophytocola	s__uncultured_bacterium_g__Actinophytocola	OTU1882	0	2	2	0	0	0	9	12	7	0	1	0	0	1	0	1	0	0	0	1	1	2	2	3	0	0	3	0	1	0	2	0	0	0	1	1	52
Bacteria	Bacteria	Actinobacteria	Saccharimonadia	Gemmatales	Gemmataceae	g__norank_f__Gemmataceae	s__uncultured_bacterium_g__norank_f__Gemmataceae	OTU2198	1	2	0	0	0	1	1	0	1	2	0	0	0	2	2	2	0	2	2	1	2	0	0	0	0	0	0	0	0	1	1	0	0	1	0	2	26
Bacteria	Bacteria	Actinobacteria	c__Subgroup_6	Subgroup_6	Subgroup_6	g__norank_f__norank_o__norank_c__Subgroup_6	s__metagenome_g__norank_f__norank_o__norank_c__Subgroup_6	OTU1287	3	7	2	3	0	2	1	0	2	1	5	6	6	2	0	2	3	2	3	1	3	1	1	0	1	3	1	4	1	1	3	5	0	2	0	4	81
Bacteria	Bacteria	Firmicutes	Bacilli	Bacillales	Thermoactinomycetaceae	g__Shimazuella	s__uncultured_bacterium_g__Shimazuella	OTU905	1	0	0	0	0	0	3	15	3	0	0	0	0	1	0	0	0	0	0	0	1	1	0	0	0	0	0	0	0	3	1	0	0	0	0	0	29
Bacteria	Bacteria	Proteobacteria	Gammaproteobacteria	Betaproteobacteriales	f__TRA3-20	g__norank_f__TRA3-20	s__uncultured_Nitrosomonadaceae_bacterium_g__norank_f__TRA3-20	OTU4425	1	6	6	12	8	6	8	9	7	14	5	3	9	2	4	7	9	10	5	6	10	10	8	7	9	8	5	9	6	7	7	7	10	7	9	7	263
Bacteria	Bacteria	Chloroflexi	Gammaproteobacteria	Betaproteobacteriales	f__norank_o__norank_c__JG30-KF-CM66	g__norank_f__norank_o__norank_c__JG30-KF-CM66	s__metagenome_g__norank_f__norank_o__norank_c__JG30-KF-CM66	OTU3379	1	1	0	0	0	0	2	0	1	1	0	0	0	0	0	0	0	1	0	4	5	1	3	8	0	2	0	0	1	3	0	1	3	2	1	1	42
Bacteria	Bacteria	Chloroflexi	Gammaproteobacteria	Betaproteobacteriales	f__0319-6G20	g__norank_f__0319-6G20	s__uncultured_Syntrophobacteraceae_bacterium_g__norank	OTU1838	1	0	0	0	1	1	0	0	0	10	2	0	0	8	3	17	20	9	1	3	4	0	0	0	1	1	0	1	3	2	0	0	0	4	1	0	93
Bacteria	Bacteria	Chloroflexi	Deltaproteobacteria	Betaproteobacteriales	Sphingobacteriaceae	g__Pedobacter	s__uncultured_Bacteroidetes_bacterium_g__Pedobacter	OTU1796	109	38	53	28	26	28	65	118	86	95	85	58	61	80	60	94	106	68	22	70	52	17	26	24	40	46	38	59	40	45	54	52	81	57	43	54	2078
Bacteria	Bacteria	Chloroflexi	Deltaproteobacteria	Betaproteobacteriales	Subgroup_6	g__norank_f__norank_o__norank_c__Subgroup_6	s__metagenome_g__norank_f__norank_o__norank_c__Subgroup_6	OTU2574	6	16	15	7	4	8	1	0	0	1	0	10	6	6	10	8	2	11	9	6	4	0	0	0	8	7	1	1	10	1	7	5	1	5	3	11	190
Bacteria	Bacteria	Chloroflexi	Deltaproteobacteria	Micropepsales	Micropepsaceae	g__norank_f__Micropepsaceae	s__metagenome_g__norank_f__Micropepsaceae	OTU4103	3	7	8	0	3	4	4	4	3	3	2	2	4	3	12	4	4	4	22	9	1	1	0	1	6	2	4	5	2	0	5	2	4	4	6	7	155
Bacteria	Bacteria	Chloroflexi	Chloroflexia	Chloroflexales	Roseiflexaceae	g__norank_f__Roseiflexaceae	s__uncultured_Chloroflexi_bacterium_g__norank_f__Roseiflexaceae	OTU4031	4	0	1	0	0	2	0	0	0	0	2	0	2	0	1	2	0	0	1	2	1	0	0	0	1	0	0	0	0	0	0	0	1	0	0	1	21
Bacteria	Bacteria	Chloroflexi	Chloroflexia	Betaproteobacteriales	Rhodocyclaceae	g__Azoarcus	s__unclassified_g__Azoarcus	OTU1288	2	1	1	1	0	0	0	0	0	0	1	1	1	0	0	1	1	0	0	1	0	0	0	0	1	0	0	0	0	0	0	0	3	0	0	1	16
Bacteria	Bacteria	Chloroflexi	Chloroflexia	Betaproteobacteriales	f__AKYG1722	g__norank_f__AKYG1722	s__uncultured_Chloroflexi_bacterium_g__norank_f__AKYG1722	OTU2988	0	0	0	0	0	0	0	0	0	0	0	0	0	0	0	0	0	0	0	0	0	3	2	4	0	0	0	0	0	0	0	0	0	0	0	0	9
Bacteria	Bacteria	Chloroflexi	Chloroflexia	Betaproteobacteriales	Parcubacteria	g__norank_f__norank_o__norank_c__Parcubacteria	s__uncultured_bacterium_g__norank_f__norank_o__norank_c__Parcubacteria	OTU56	2	1	0	0	0	0	0	0	0	0	0	0	0	0	0	0	0	2	1	0	7	0	0	0	1	0	0	0	1	0	0	0	1	1	4	0	21
Bacteria	Bacteria	Chloroflexi	Chloroflexia	Betaproteobacteriales	f__KD3-93	g__norank_f__KD3-93	s__metagenome_g__norank_f__KD3-93	OTU256	0	0	3	2	1	1	0	0	1	0	0	0	1	0	0	0	0	0	2	0	0	0	0	1	0	0	1	0	0	0	0	1	0	0	0	0	14
Bacteria	Bacteria	Bacteroidetes	Bacteroidia	Betaproteobacteriales	env.OPS_17	g__norank_f__env.OPS_17	s__unclassified_g__norank_f__env.OPS_17	OTU358	0	2	9	10	4	21	4	0	3	2	0	1	4	0	1	3	2	1	2	2	5	2	3	0	8	1	0	5	1	2	2	1	0	2	0	2	105
Bacteria	Bacteria	Bacteroidetes	Bacteroidia	Thermomicrobiales	f__norank_o__norank_c__TK10	g__norank_f__norank_o__norank_c__TK10	s__unclassified_g__norank_f__norank_o__norank_c__TK10	OTU5129	5	6	1	1	0	1	4	1	2	4	0	1	7	3	4	5	1	7	4	5	3	0	2	0	6	1	2	3	5	5	1	1	3	1	2	5	102
Bacteria	Bacteria	Bacteroidetes	Bacteroidia	o__norank_c__KD4-96	f__norank_o__norank_c__KD4-96	g__norank_f__norank_o__norank_c__KD4-96	s__uncultured_bacterium_g__norank_f__norank_o__norank_c__KD4-96	OTU4069	13	8	2	11	4	8	2	0	0	1	1	4	3	5	4	7	3	2	7	8	7	3	3	0	7	1	1	0	12	10	0	6	2	16	7	14	182
Bacteria	Bacteria	Bacteroidetes	Bacteroidia	Alphaproteobacteria	Alphaproteobacteria	g__norank_f__norank_o__norank_c__Alphaproteobacteria	s__unclassified_g__norank_f__norank_o__norank_c__Alphaproteobacteria	OTU3979	5	3	2	0	5	0	2	0	0	0	2	3	2	1	1	2	0	0	7	1	4	0	4	1	3	1	2	1	3	1	1	0	3	4	4	4	72
Bacteria	Bacteria	Bacteroidetes	Bacteroidia	Rhizobiales	Hyphomicrobiaceae	g__Pedomicrobium	s__unclassified_g__Pedomicrobium	OTU4537	33	32	26	26	27	15	3	5	7	20	12	7	11	10	17	16	23	18	40	38	55	8	9	10	20	7	10	7	17	35	15	11	7	34	32	37	700
Bacteria	Bacteria	Chloroflexi	Alphaproteobacteria	Rhizobiales	Gemmatimonadaceae	g__Gemmatimonas	s__uncultured_bacterium_g__Gemmatimonas	OTU4590	0	0	0	0	0	3	1	2	2	1	0	0	1	0	0	3	0	0	1	0	0	0	0	0	0	1	0	1	0	0	0	0	1	0	1	0	18
Bacteria	Bacteria	Chloroflexi	Alphaproteobacteria	Rhizobiales	f__JG30-KF-CM45	g__norank_f__JG30-KF-CM45	s__unclassified_g__norank_f__JG30-KF-CM45	OTU3743	20	10	14	7	7	10	7	12	20	14	6	13	7	13	15	18	17	11	11	9	23	26	41	44	12	8	12	4	18	12	9	7	11	13	20	23	524
Bacteria	Bacteria	Chloroflexi	Alphaproteobacteria	Rhizobiales	Subgroup_6	g__norank_f__norank_o__norank_c__Subgroup_6	s__unclassified_g__norank_f__norank_o__norank_c__Subgroup_6	OTU849	0	0	0	2	1	0	2	2	1	5	1	4	2	4	4	3	0	5	0	2	0	5	6	2	1	2	0	1	2	2	0	4	0	3	2	2	70
Bacteria	Bacteria	Chloroflexi	Alphaproteobacteria	Rhizobiales	Pyrinomonadaceae	g__RB41	s__metagenome_g__RB41	OTU2618	3	7	6	3	2	3	0	0	0	0	3	1	5	0	2	2	2	4	4	4	4	2	0	0	6	1	0	0	4	0	5	9	0	5	6	8	101
Bacteria	Bacteria	Chloroflexi	Chloroflexia	Thermomicrobiales	f__norank_o__norank_c__TK10	g__norank_f__norank_o__norank_c__TK10	s__unclassified_g__norank_f__norank_o__norank_c__TK10	OTU1464	0	0	1	0	2	0	1	1	4	0	1	1	0	0	0	1	0	2	0	4	2	0	0	1	2	0	0	1	1	3	1	0	0	0	1	0	30
Bacteria	Bacteria	Chloroflexi	Chloroflexia	Thermomicrobiales	Gallionellaceae	g__Candidatus_Nitrotoga	s__uncultured_Rhodocyclaceae_bacterium_g__Candidatus_Nitrotoga	OTU101	0	0	0	0	0	1	0	0	0	1	0	0	0	0	0	0	1	0	2	0	1	0	0	0	1	0	0	0	1	0	0	0	0	0	3	0	11
Bacteria	Bacteria	Actinobacteria	Actinobacteria	Microtrichales	Ilumatobacteraceae	g__norank_f__Ilumatobacteraceae	s__unclassified_g__norank_f__Ilumatobacteraceae	OTU1098	3	0	0	0	0	0	0	0	1	0	0	0	0	2	1	0	0	0	1	2	1	0	0	0	1	0	0	0	0	0	0	0	0	1	2	0	15
Bacteria	Bacteria	Actinobacteria	Actinobacteria	Gemmatimonadales	Gemmatimonadaceae	g__Gemmatimonas	s__unclassified_g__Gemmatimonas	OTU2474	0	0	2	0	0	0	1	4	3	2	0	3	0	0	0	1	2	0	1	2	2	3	5	4	3	0	0	1	0	1	0	1	1	1	1	1	45
Bacteria	Bacteria	Actinobacteria	Actinobacteria	Gemmatimonadales	f__unclassified_c__Alphaproteobacteria	g__unclassified_c__Alphaproteobacteria	s__unclassified_c__Alphaproteobacteria	OTU2358	1	0	0	0	0	0	0	0	0	0	0	0	0	0	3	1	0	1	1	2	1	0	0	0	1	1	0	0	0	0	0	0	0	0	0	1	13
Bacteria	Bacteria	Actinobacteria	Actinobacteria	Gemmatimonadales	Mycobacteriaceae	g__Mycobacterium	s__Mycobacterium_goodii	OTU105	4	0	0	3	2	0	8	2	6	0	0	0	0	0	0	1	0	1	0	1	1	6	3	2	0	0	1	1	2	1	2	0	1	0	0	0	48
Bacteria	Bacteria	Actinobacteria	Actinobacteria	Gemmatimonadales	Myxococcales	g__unclassified_o__Myxococcales	s__unclassified_o__Myxococcales	OTU1293	2	0	0	1	1	2	2	1	2	1	5	0	2	2	0	0	1	1	0	1	2	1	2	2	1	1	2	0	2	0	0	0	3	1	0	1	42
Bacteria	Bacteria	Actinobacteria	Actinobacteria	Gemmatimonadales	f__norank_o__norank_c__OM190	g__norank_f__norank_o__norank_c__OM190	s__uncultured_bacterium_g__norank_f__norank_o__norank_c__OM190	OTU1178	2	2	0	0	1	0	0	0	0	1	0	0	1	0	0	1	0	0	0	0	0	0	0	0	0	0	0	0	0	0	1	0	0	1	0	0	10
Bacteria	Bacteria	Proteobacteria	Deltaproteobacteria	Myxococcales	Hyphomicrobiaceae	g__Pedomicrobium	s__uncultured_alpha_proteobacterium_g__Pedomicrobium	OTU2368	26	24	21	16	27	19	0	1	2	14	19	18	23	17	8	16	24	22	26	20	40	1	0	0	30	7	10	6	14	20	12	6	15	30	18	26	578
Bacteria	Bacteria	Verrucomicrobia	Deltaproteobacteria	Myxococcales	Chthoniobacteraceae	g__Chthoniobacter	s__uncultured_bacterium_g__Chthoniobacter	OTU2184	0	1	2	0	0	0	0	0	0	2	1	4	0	2	2	2	1	2	1	2	2	4	0	0	0	1	1	1	1	0	1	1	0	0	0	2	36
Bacteria	Bacteria	Nitrospirae	Nitrospira	Myxococcales	f__norank_o__norank_c__Nitrospira	g__Nitrospira	s__uncultured_soil_bacterium_g__Nitrospira	OTU2435	3	0	1	2	2	3	3	0	2	1	2	2	1	0	0	2	4	1	0	5	3	4	0	2	2	1	1	2	2	1	3	2	4	6	4	4	75
Bacteria	Bacteria	Proteobacteria	Alphaproteobacteria	Myxococcales	Rhodobacteraceae	g__Falsirhodobacter	s__uncultured_bacterium_g__Falsirhodobacter	OTU3908	1	0	1	2	3	2	0	0	0	0	0	0	3	0	1	2	2	0	1	0	1	0	1	0	1	0	0	2	0	0	1	0	1	2	1	1	29
Bacteria	Bacteria	Bacteroidetes	Alphaproteobacteria	Myxococcales	Sphingobacteriaceae	g__unclassified_f__Sphingobacteriaceae	s__unclassified_f__Sphingobacteriaceae	OTU219	2	3	0	4	4	2	0	2	4	3	9	2	4	3	1	13	4	4	15	3	7	14	9	15	8	3	4	7	5	4	17	20	12	4	3	3	217
Bacteria	Bacteria	Bacteroidetes	Alphaproteobacteria	Verrucomicrobiales	Rubritaleaceae	g__Luteolibacter	s__unclassified_g__Luteolibacter	OTU1791	1	1	0	1	0	0	2	0	2	2	0	1	0	5	6	3	0	0	4	0	0	0	0	0	1	0	0	1	0	0	0	1	0	0	0	1	32
Bacteria	Bacteria	Bacteroidetes	Alphaproteobacteria	Babeliales	f__unclassified_o__Babeliales	g__unclassified_o__Babeliales	s__unclassified_o__Babeliales	OTU463	11	3	6	11	0	7	0	0	0	0	10	4	16	0	0	7	2	1	3	4	22	0	0	0	12	3	2	6	2	5	5	10	3	13	8	9	185
Bacteria	Bacteria	Bacteroidetes	Alphaproteobacteria	Chloroplast	f__norank_o__Chloroplast	g__norank_f__norank_o__Chloroplast	s__unclassified_g__norank_f__norank_o__Chloroplast	OTU2461	0	2	2	5	0	1	0	0	0	1	0	4	1	3	0	1	0	1	0	7	3	0	0	0	1	3	1	2	2	2	0	1	0	0	4	2	49
Bacteria	Bacteria	Bacteroidetes	Alphaproteobacteria	Chitinophagales	Chitinophagaceae	g__Flavisolibacter	s__unclassified_g__Flavisolibacter	OTU2806	0	0	0	0	0	0	0	0	0	0	0	0	0	0	0	0	0	0	0	0	0	8	9	2	0	0	0	0	0	0	0	0	0	0	0	0	19
Bacteria	Bacteria	Cyanobacteria	Oxyphotobacteria	Chitinophagales	f__norank_o__Chloroplast	g__norank_f__norank_o__Chloroplast	s__unclassified_g__norank_f__norank_o__Chloroplast	OTU411	0	1	0	2	0	1	0	0	0	0	0	0	0	0	0	0	1	1	2	0	1	0	0	0	1	6	0	1	0	0	2	0	0	1	0	1	21
Bacteria	Bacteria	Acidobacteria	Holophagae	Chitinophagales	f__norank_o__Subgroup_7	g__norank_f__norank_o__Subgroup_7	s__uncultured_Acidobacteriales_bacterium_g__norank_f__norank_o__Subgroup_7	OTU4661	16	14	11	2	8	10	0	0	0	5	4	5	1	3	4	5	4	6	4	7	10	0	0	0	4	2	0	2	11	5	1	4	2	9	12	13	184
Bacteria	Bacteria	Chloroflexi	Anaerolineae	Chitinophagales	Caldilineaceae	g__norank_f__Caldilineaceae	s__uncultured_bacterium_g__norank_f__Caldilineaceae	OTU1538	23	32	26	29	16	17	12	11	4	13	12	20	34	17	15	20	15	21	15	18	41	14	8	4	30	19	16	6	19	14	9	11	7	25	14	15	622
Bacteria	Bacteria	Chloroflexi	Anaerolineae	Chitinophagales	Ilumatobacteraceae	g__norank_f__Ilumatobacteraceae	s__metagenome_g__norank_f__Ilumatobacteraceae	OTU417	2	4	1	3	2	3	1	2	0	2	2	1	2	2	2	3	3	3	4	0	1	1	2	2	0	0	3	2	1	2	2	2	2	1	3	1	67
Bacteria	Bacteria	Chloroflexi	Anaerolineae	Myxococcales	Haliangiaceae	g__Haliangium	s__unclassified_g__Haliangium	OTU1984	4	2	2	3	3	8	5	8	4	0	0	1	1	1	0	2	2	1	0	0	0	0	1	1	0	1	0	2	0	2	0	0	2	0	3	1	60
Bacteria	Bacteria	Chloroflexi	Anaerolineae	Myxococcales	Rhodobacteraceae	g__Amaricoccus	s__uncultured_bacterium_g__Amaricoccus	OTU5108	19	6	6	11	18	11	8	7	9	3	9	2	4	6	4	8	17	8	12	8	13	18	24	51	8	9	10	5	13	15	10	9	10	16	16	10	413
Bacteria	Bacteria	Chloroflexi	Anaerolineae	Myxococcales	Subgroup_6	g__norank_f__norank_o__norank_c__Subgroup_6	s__uncultured_bacterium_g__norank_f__norank_o__norank_c__Subgroup_6	OTU3997	1	4	2	1	1	2	0	0	0	0	1	3	2	0	2	1	1	2	0	1	1	0	0	0	0	1	1	0	4	1	1	2	1	2	2	3	43
Bacteria	Bacteria	Gemmatimonadetes	Deltaproteobacteria	Myxococcales	f__norank_o__norank_c__Gemmatimonadetes	g__norank_f__norank_o__norank_c__Gemmatimonadetes	s__metagenome_g__norank_f__norank_o__norank_c__Gemmatimonadetes	OTU669	0	0	0	1	0	1	3	1	2	0	0	0	0	0	0	0	1	0	1	1	0	0	0	1	0	0	0	0	1	0	0	1	1	0	0	0	15
Bacteria	Bacteria	Proteobacteria	Alphaproteobacteria	Myxococcales	Dongiaceae	g__Dongia	s__uncultured_Rhodospirillales_bacterium_g__Dongia	OTU2313	35	12	35	13	36	26	56	32	49	10	19	20	18	14	14	27	33	28	15	28	32	23	23	32	26	6	19	13	24	20	28	28	34	30	23	16	897
Bacteria	Bacteria	Gemmatimonadetes	Alphaproteobacteria	Myxococcales	Gemmatimonadaceae	g__norank_f__Gemmatimonadaceae	s__Gemmatimonas_sp._WX54	OTU3033	1	0	0	0	1	0	0	0	0	1	0	1	1	0	0	1	1	0	0	0	0	1	0	0	0	0	0	0	0	1	0	0	3	1	1	0	14
Bacteria	Bacteria	Verrucomicrobia	Alphaproteobacteria	Myxococcales	Chthoniobacteraceae	g__Chthoniobacter	s__uncultured_bacterium_g__Chthoniobacter	OTU3488	1	3	0	2	0	0	0	0	0	0	0	0	2	0	0	0	0	0	1	0	0	0	0	0	2	1	0	0	2	0	0	0	0	0	0	1	15
Bacteria	Bacteria	Chloroflexi	Alphaproteobacteria	o__S085	f__norank_o__S085	g__norank_f__norank_o__S085	s__uncultured_bacterium_g__norank_f__norank_o__S085	OTU1684	1	1	5	1	1	0	2	2	0	0	1	1	3	1	1	1	2	1	6	5	5	0	0	0	2	1	0	1	3	3	0	3	5	4	3	4	69
Bacteria	Bacteria	Chloroflexi	Alphaproteobacteria	Microtrichales	f__norank_o__Microtrichales	g__norank_f__norank_o__Microtrichales	s__uncultured_bacterium_g__norank_f__norank_o__Microtrichales	OTU4324	3	2	4	5	2	8	7	1	0	2	2	4	3	3	2	4	4	2	3	5	7	3	4	1	2	4	3	0	6	6	7	0	1	5	9	7	131
Bacteria	Bacteria	Chloroflexi	Alphaproteobacteria	Subgroup_6	Subgroup_6	g__norank_f__norank_o__norank_c__Subgroup_6	s__unclassified_g__norank_f__norank_o__norank_c__Subgroup_6	OTU3512	3	8	5	2	0	0	0	1	1	1	4	3	5	0	2	4	1	4	6	1	3	7	5	3	3	5	1	1	3	1	3	1	2	3	3	6	101
Bacteria	Bacteria	Chloroflexi	Actinobacteria	Pyrinomonadales	Pyrinomonadaceae	g__RB41	s__uncultured_Acidobacteriaceae_bacterium_g__RB41	OTU2583	1	4	3	3	3	1	2	3	3	3	7	5	2	1	2	2	1	3	6	2	2	1	2	1	1	0	0	3	7	2	1	4	1	4	3	6	95
Bacteria	Bacteria	Chloroflexi	Gemmatimonadetes	Gemmatimonadales	Gemmatimonadaceae	g__unclassified_f__Gemmatimonadaceae	s__unclassified_f__Gemmatimonadaceae	OTU2945	0	0	0	0	0	1	0	0	0	0	0	0	0	0	0	0	0	0	0	0	1	2	7	7	0	0	0	0	0	0	0	0	0	1	0	0	19
Bacteria	Bacteria	Proteobacteria	Deltaproteobacteria	Gemmatimonadales	f__0319-6G20	g__norank_f__0319-6G20	s__uncultured_bacterium_g__norank_f__0319-6G20	OTU1704	0	0	0	0	1	1	0	1	2	3	1	0	1	3	7	0	0	1	0	0	1	0	0	0	2	1	0	2	0	2	1	1	3	1	1	0	36
Bacteria	Bacteria	Chloroflexi	Deltaproteobacteria	Gemmatimonadales	f__A4b	g__norank_f__A4b	s__unclassified_g__norank_f__A4b	OTU4172	2	3	1	4	4	6	1	1	2	11	4	6	8	8	11	4	1	3	1	7	7	21	16	18	8	5	5	4	2	4	1	4	4	0	0	3	190
Bacteria	Bacteria	Chloroflexi	Deltaproteobacteria	Gemmatimonadales	Saccharimonadaceae	g__norank_f__Saccharimonadaceae	s__uncultured_bacterium_g__norank_f__Saccharimonadaceae	OTU3340	0	0	2	4	4	4	2	0	0	7	8	6	6	5	10	1	1	3	0	3	3	4	11	17	4	6	5	4	5	4	4	6	6	3	1	1	150
Bacteria	Bacteria	Chloroflexi	Deltaproteobacteria	Gemmatimonadales	f__0319-6G20	g__norank_f__0319-6G20	s__uncultured_gamma_proteobacterium_g__norank_f__0319-6G20	OTU1769	1	1	2	0	2	4	1	1	1	0	0	1	0	0	2	1	0	0	2	5	6	4	2	1	1	0	0	0	6	3	0	0	0	4	3	1	55
Bacteria	Bacteria	Chloroflexi	Saccharimonadia	Saccharimonadales	f__norank_o__IMCC26256	g__norank_f__norank_o__IMCC26256	s__metagenome_g__norank_f__norank_o__IMCC26256	OTU1398	0	0	0	0	2	1	0	0	1	1	1	1	0	0	0	1	1	1	2	1	0	1	0	0	0	0	0	1	2	0	0	2	0	0	0	1	20
Bacteria	Bacteria	Chloroflexi	Saccharimonadia	Saccharimonadales	Thermoanaerobaculaceae	g__Subgroup_10	s__unclassified_g__Subgroup_10	OTU2639	0	0	0	0	1	0	1	0	0	0	1	1	0	0	1	0	0	0	0	0	1	39	1	0	0	0	0	0	0	0	1	0	0	1	0	1	49
Bacteria	Bacteria	Actinobacteria	Saccharimonadia	Saccharimonadales	Mycobacteriaceae	g__Mycobacterium	s__unclassified_g__Mycobacterium	OTU1469	31	27	26	34	32	29	25	34	28	35	32	25	22	31	37	30	40	28	48	30	32	16	18	53	38	38	36	44	34	46	56	39	52	45	57	30	1258
Bacteria	Bacteria	Actinobacteria	Saccharimonadia	Saccharimonadales	Entotheonellaceae	g__Candidatus_Entotheonella	s__uncultured_bacterium_g__Candidatus_Entotheonella	OTU545	1	1	0	1	2	3	3	0	0	2	0	0	0	0	1	0	0	2	1	2	1	4	2	2	1	1	1	1	2	0	0	1	0	3	2	1	41
Bacteria	Bacteria	Actinobacteria	Saccharimonadia	Oligoflexales	f__0319-6G20	g__norank_f__0319-6G20	s__unclassified_g__norank_f__0319-6G20	OTU1770	4	1	6	4	3	2	0	2	2	6	3	1	3	12	9	2	3	0	5	3	3	2	0	0	2	2	2	3	0	3	2	1	1	4	4	1	101
Bacteria	Bacteria	Actinobacteria	Saccharimonadia	Chitinophagales	Chitinophagaceae	g__Ferruginibacter	s__unclassified_g__Ferruginibacter	OTU2086	13	12	5	5	19	12	0	2	0	9	9	12	11	10	14	6	5	4	11	6	5	2	2	1	17	8	13	9	7	15	4	8	7	5	10	9	287
Bacteria	Bacteria	Actinobacteria	Saccharimonadia	Chitinophagales	Parachlamydiaceae	g__unclassified_f__Parachlamydiaceae	s__unclassified_f__Parachlamydiaceae	OTU862	0	0	0	0	0	0	4	2	0	1	0	0	0	1	1	1	0	1	0	0	0	3	1	0	0	1	0	0	0	0	0	0	0	0	0	0	16
Bacteria	Bacteria	Actinobacteria	Saccharimonadia	Chitinophagales	Acetobacteraceae	g__Roseomonas	s__unclassified_g__Roseomonas	OTU2831	1	1	0	0	1	2	0	0	0	1	1	1	1	1	1	0	1	1	1	1	1	4	2	3	1	0	1	3	1	0	0	2	0	2	1	1	37
Bacteria	Bacteria	Bacteroidetes	Saccharimonadia	Chitinophagales	f__norank_o__EPR3968-O8a-Bc78	g__norank_f__norank_o__EPR3968-O8a-Bc78	s__uncultured_bacterium_g__norank_f__norank_o__EPR3968-O8a-Bc78	OTU4499	0	0	1	0	0	0	0	0	0	0	0	0	0	1	0	0	1	0	0	0	0	2	0	0	0	1	0	0	0	0	0	1	0	0	0	1	8
Bacteria	Bacteria	Bacteroidetes	Saccharimonadia	Chitinophagales	Gemmatimonadaceae	g__norank_f__Gemmatimonadaceae	s__uncultured_Gemmatimonadaceae_bacterium_g__norank_f__Gemmatimonadaceae	OTU4157	2	1	0	0	0	0	0	0	0	1	1	0	1	0	0	0	1	1	0	0	0	0	2	1	1	0	4	5	1	2	1	1	1	2	0	3	32
Bacteria	Bacteria	BRC1	c__norank_p__BRC1	o__norank_c__norank	f__norank_o__norank	g__norank_f__norank	s__uncultured_Acidobacteria_bacterium_g__norank	OTU2044	2	6	1	1	2	1	2	2	6	4	1	5	4	7	5	3	1	5	2	4	2	7	5	0	3	1	1	4	3	1	3	1	0	0	2	5	102
Bacteria	Bacteria	Chloroflexi	Chloroflexia	Thermomicrobiales	f__JG30-KF-CM45	g__norank_f__JG30-KF-CM45	s__metagenome_g__norank_f__JG30-KF-CM45	OTU4285	4	10	7	8	9	7	0	2	0	3	6	4	5	1	2	7	2	2	8	7	8	1	1	1	3	2	0	1	7	1	4	4	6	6	8	7	154
Bacteria	Bacteria	Chloroflexi	Chloroflexia	Thermomicrobiales	Polyangiaceae	g__Pajaroellobacter	s__unclassified_g__Pajaroellobacter	OTU2635	3	1	2	1	3	1	3	5	12	1	3	3	2	1	5	8	9	2	0	2	4	1	1	1	3	4	2	5	4	2	1	5	0	2	3	2	107
Bacteria	Bacteria	Chloroflexi	Chloroflexia	Thermomicrobiales	Gemmatimonadaceae	g__Gemmatirosa	s__uncultured_bacterium_g__Gemmatirosa	OTU1571	1	1	1	1	3	2	0	1	0	6	4	3	4	2	3	3	3	1	0	3	0	1	2	6	0	4	7	1	1	1	0	0	0	0	3	3	71
Bacteria	Bacteria	Chloroflexi	Chloroflexia	Thermomicrobiales	Chitinophagaceae	g__norank_f__Chitinophagaceae	s__unclassified_g__norank_f__Chitinophagaceae	OTU153	10	6	3	7	5	5	10	9	4	2	5	5	6	3	3	7	4	4	5	3	0	10	12	5	4	8	4	2	7	5	2	3	0	4	6	11	189
Bacteria	Bacteria	Chloroflexi	Chloroflexia	Thermomicrobiales	Burkholderiaceae	g__unclassified_f__Burkholderiaceae	s__unclassified_f__Burkholderiaceae	OTU4861	5	3	6	5	17	5	0	0	0	1	0	1	1	2	0	1	0	0	2	5	5	21	20	19	4	0	1	1	3	2	2	3	2	7	8	8	160
Bacteria	Bacteria	Actinobacteria	Actinobacteria	Myxococcales	f__norank_o__Gaiellales	g__norank_f__norank_o__Gaiellales	s__unclassified_g__norank_f__norank_o__Gaiellales	OTU2223	5	8	9	2	15	2	8	4	2	5	4	1	2	2	3	3	5	1	75	4	2	1	1	3	7	4	8	1	6	2	2	12	4	0	9	1	223
Bacteria	Bacteria	Actinobacteria	Actinobacteria	Myxococcales	Lachnospiraceae	g__Anaerocolumna	s__uncultured_bacterium_g__Anaerocolumna	OTU2991	0	1	0	1	0	0	0	0	0	0	0	0	0	0	1	0	1	0	0	0	0	0	0	0	0	0	0	1	0	2	0	0	0	0	1	1	9
Bacteria	Bacteria	Actinobacteria	Actinobacteria	Myxococcales	Gemmatimonadaceae	g__Gemmatimonas	s__unclassified_g__Gemmatimonas	OTU5177	0	0	1	0	1	1	0	0	1	0	1	1	0	0	0	2	2	1	0	2	2	0	0	0	0	1	0	0	1	0	0	0	0	1	0	1	19
Bacteria	Bacteria	Actinobacteria	Actinobacteria	Chitinophagales	Chitinophagaceae	g__unclassified_f__Chitinophagaceae	s__unclassified_f__Chitinophagaceae	OTU1332	2	1	2	1	1	0	9	17	10	4	4	2	0	2	0	6	4	6	1	5	2	8	7	5	2	5	1	1	1	2	3	4	2	0	5	2	127
Bacteria	Bacteria	Actinobacteria	Actinobacteria	Chitinophagales	Subgroup_6	g__norank_f__norank_o__norank_c__Subgroup_6	s__Acidobacteria_bacterium_CB_286339	OTU1864	2	5	5	9	6	5	29	10	10	9	5	16	7	7	7	13	4	13	4	8	6	11	14	3	8	5	1	8	16	6	7	18	7	9	4	8	305
Bacteria	Bacteria	Actinobacteria	Actinobacteria	Chitinophagales	f__norank_o__Rhodospirillales	g__norank_f__norank_o__Rhodospirillales	s__metagenome_g__norank_f__norank_o__Rhodospirillales	OTU3913	1	1	1	0	2	0	1	0	2	2	0	2	0	1	1	3	2	1	0	0	0	0	0	1	2	1	2	1	1	2	3	0	0	0	2	3	38
Bacteria	Bacteria	Bacteroidetes	Actinobacteria	Chitinophagales	f__norank_o__norank_c__OLB14	g__norank_f__norank_o__norank_c__OLB14	s__unclassified_g__norank_f__norank_o__norank_c__OLB14	OTU2069	6	6	7	6	1	7	3	2	4	7	5	4	5	4	8	7	6	5	5	5	6	10	11	10	6	5	7	5	9	7	7	4	4	4	7	1	206
Bacteria	Bacteria	Bacteroidetes	Actinobacteria	Chitinophagales	Roseiflexaceae	g__norank_f__Roseiflexaceae	s__uncultured_bacterium_g__norank_f__Roseiflexaceae	OTU4104	0	0	1	1	0	0	0	1	0	0	0	0	0	0	0	0	0	0	0	2	1	1	0	0	0	0	0	0	2	0	0	0	0	0	0	3	12
Bacteria	Bacteria	Chloroflexi	Actinobacteria	Gemmatimonadetes	f__norank_o__norank_c__Gemmatimonadetes	g__norank_f__norank_o__norank_c__Gemmatimonadetes	s__uncultured_bacterium_g__norank_f__norank_o__norank_c__Gemmatimonadetes	OTU3083	0	0	0	0	0	0	0	0	0	0	0	0	0	0	0	0	0	0	0	0	0	2	3	3	0	0	0	0	0	0	0	0	0	0	0	0	8
Bacteria	Bacteria	Chloroflexi	Actinobacteria	Subgroup_6	Subgroup_6	g__norank_f__norank_o__norank_c__Subgroup_6	s__unclassified_g__norank_f__norank_o__norank_c__Subgroup_6	OTU2641	0	0	0	0	0	0	1	0	0	0	0	0	0	1	0	0	0	0	2	0	0	3	2	1	0	0	0	0	0	1	0	0	0	1	0	0	12
Bacteria	Bacteria	Chloroflexi	Actinobacteria	Chitinophagales	Chitinophagaceae	g__Ferruginibacter	s__uncultured_bacterium_g__Ferruginibacter	OTU973	1	0	1	2	2	0	21	1	1	0	0	0	0	1	1	2	0	0	1	1	0	7	7	3	2	0	0	0	0	0	1	1	0	1	0	0	57
Bacteria	Bacteria	Actinobacteria	Actinobacteria	Chitinophagales	f__67-14	g__norank_f__67-14	s__unclassified_g__norank_f__67-14	OTU3484	0	1	1	1	0	0	1	0	1	0	0	1	0	0	0	0	0	4	0	0	0	1	0	1	1	0	1	0	0	1	0	0	2	0	0	0	17
Bacteria	Bacteria	Actinobacteria	Actinobacteria	Chitinophagales	f__norank_o__norank_c__JG30-KF-CM66	g__norank_f__norank_o__norank_c__JG30-KF-CM66	s__uncultured_bacterium_g__norank_f__norank_o__norank_c__JG30-KF-CM66	OTU4235	2	1	0	0	1	1	0	0	1	0	0	2	0	1	0	0	0	0	1	2	2	0	0	1	2	0	0	0	0	4	1	0	0	2	2	0	26
Bacteria	Bacteria	Actinobacteria	Actinobacteria	Chitinophagales	Subgroup_6	g__norank_f__norank_o__norank_c__Subgroup_6	s__unclassified_g__norank_f__norank_o__norank_c__Subgroup_6	OTU2484	14	42	12	11	5	9	0	0	1	21	7	14	9	22	24	19	11	23	20	16	8	0	0	0	12	6	6	4	9	9	10	10	1	6	14	22	397
Bacteria	Bacteria	Actinobacteria	Actinobacteria	Chitinophagales	Vermiphilaceae	g__norank_f__Vermiphilaceae	s__unclassified_g__norank_f__Vermiphilaceae	OTU3228	0	0	0	0	0	0	0	0	1	0	0	0	0	0	0	0	0	0	0	0	0	12	8	7	0	0	0	0	0	0	0	0	0	0	0	0	28
Bacteria	Bacteria	Actinobacteria	c__Subgroup_6	Subgroup_6	Subgroup_6	g__norank_f__norank_o__norank_c__Subgroup_6	s__unclassified_g__norank_f__norank_o__norank_c__Subgroup_6	OTU195	4	6	5	7	4	8	1	1	1	3	3	4	4	2	5	14	3	6	2	11	6	8	10	0	4	2	0	1	3	3	2	3	0	8	2	13	159
Bacteria	Bacteria	Actinobacteria	c__Subgroup_6	Subgroup_6	Subgroup_6	g__norank_f__norank_o__norank_c__Subgroup_6	s__metagenome_g__norank_f__norank_o__norank_c__Subgroup_6	OTU4399	79	232	115	119	51	114	61	30	56	125	67	182	119	179	274	135	52	175	115	141	113	17	10	1	117	84	41	96	128	64	99	146	20	95	88	190	3730
Bacteria	Bacteria	Patescibacteria	Gracilibacteria	Gracilibacteria	f__norank_o__norank_c__Gracilibacteria	g__norank_f__norank_o__norank_c__Gracilibacteria	s__uncultured_bacterium_g__norank_f__norank_o__norank_c__Gracilibacteria	OTU322	3	3	7	1	2	3	0	0	1	2	1	3	1	0	3	5	5	9	7	7	1	0	0	0	3	3	2	14	3	0	2	2	4	14	12	4	127
Bacteria	Bacteria	Proteobacteria	Deltaproteobacteria	Myxococcales	Haliangiaceae	g__Haliangium	s__uncultured_proteobacterium_g__Haliangium	OTU33	2	0	0	1	1	0	0	0	1	0	0	0	0	0	0	0	0	0	0	0	0	1	0	0	0	0	0	0	0	1	0	1	0	0	0	0	8
Bacteria	Bacteria	Actinobacteria	Deltaproteobacteria	Myxococcales	f__norank_o__norank_c__Actinobacteria	g__norank_f__norank_o__norank_c__Actinobacteria	s__uncultured_bacterium_g__norank_f__norank_o__norank_c__Actinobacteria	OTU667	2	5	3	2	5	2	2	3	6	3	3	1	2	1	1	5	1	4	4	5	4	11	4	0	2	5	2	0	0	6	3	5	3	3	1	5	114
Bacteria	Bacteria	Actinobacteria	Deltaproteobacteria	Myxococcales	Heliobacteriaceae	g__Hydrogenispora	s__uncultured_bacterium_g__Hydrogenispora	OTU2299	0	2	2	1	2	0	0	0	1	0	0	0	0	3	1	1	2	0	3	2	1	0	0	0	0	2	0	0	0	0	1	1	0	1	2	1	29
Bacteria	Bacteria	Actinobacteria	Deltaproteobacteria	Myxococcales	Heliobacteriaceae	g__Hydrogenispora	s__uncultured_prokaryote_g__Hydrogenispora	OTU2878	0	1	0	0	0	0	1	0	2	0	0	0	0	1	1	0	0	0	0	0	0	2	1	0	1	1	0	0	0	1	0	2	0	0	0	0	14
Bacteria	Bacteria	Actinobacteria	Elusimicrobia	Myxococcales	f__norank_o__norank_c__Elusimicrobia	g__norank_f__norank_o__norank_c__Elusimicrobia	s__uncultured_actinobacterium_g__norank_f__norank_o__norank_c__Elusimicrobia	OTU1926	1	0	1	0	0	1	2	1	0	0	0	0	0	1	0	1	1	1	0	0	0	0	2	0	0	1	0	1	0	1	0	0	0	0	0	0	15
Bacteria	Bacteria	Actinobacteria	Blastocatellia	Myxococcales	Blastocatellaceae	g__norank_f__Blastocatellaceae	s__unclassified_g__norank_f__Blastocatellaceae	OTU3161	9	18	14	17	10	19	34	19	49	7	5	14	16	17	10	30	8	15	11	12	23	71	73	9	13	9	2	7	12	19	12	24	0	8	13	20	649
Bacteria	Bacteria	Actinobacteria	Alphaproteobacteria	Myxococcales	Methyloligellaceae	g__norank_f__Methyloligellaceae	s__unclassified_g__norank_f__Methyloligellaceae	OTU4025	3	4	1	4	6	4	5	10	4	2	2	3	0	2	2	6	4	5	2	7	5	4	3	5	8	1	2	3	4	5	7	4	2	4	4	4	141
Bacteria	Bacteria	Gemmatimonadetes	Alphaproteobacteria	Longimicrobiales	Longimicrobiaceae	g__norank_f__Longimicrobiaceae	s__uncultured_bacterium_g__norank_f__Longimicrobiaceae	OTU5081	0	0	0	0	0	0	0	0	0	0	0	1	0	0	1	0	2	0	0	0	1	3	1	0	0	0	0	1	1	0	0	0	0	0	0	0	11
Bacteria	Bacteria	Actinobacteria	Alphaproteobacteria	Longimicrobiales	Acidothermaceae	g__Acidothermus	s__unclassified_g__Acidothermus	OTU53	15	14	21	11	9	5	6	10	1	2	8	1	4	5	5	0	8	2	5	0	1	2	5	3	5	5	11	2	6	4	5	5	8	7	14	6	221
Bacteria	Bacteria	Actinobacteria	Alphaproteobacteria	Longimicrobiales	f__Rhizobiaceae	g__Allorhizobium-Neorhizobium-Pararhizobium-Rhizobium	s__Pararhizobium_giardinii_g__Allorhizobium-Neorhizobium-Pararhizobium-Rhizobium	OTU571	5	5	19	5	26	7	11	15	7	5	3	7	7	7	9	3	5	6	5	3	6	8	16	11	7	4	20	7	2	3	7	10	8	5	5	6	285
Bacteria	Bacteria	Actinobacteria	Alphaproteobacteria	Rhizobiales	f__norank_o__Acidobacteriales	g__norank_f__norank_o__Acidobacteriales	s__uncultured_Acidobacteria_bacterium_g__norank_f__norank_o__Acidobacteriales	OTU4244	4	4	4	0	0	0	1	1	3	2	1	1	0	1	1	1	1	0	7	1	1	1	1	0	0	1	0	1	2	1	1	1	0	0	0	1	44
Bacteria	Bacteria	Actinobacteria	Alphaproteobacteria	Rhizobiales	f__A4b	g__norank_f__A4b	s__wastewater_metagenome_g__norank_f__A4b	OTU796	36	69	39	45	16	31	10	5	16	84	13	39	34	69	75	61	30	66	22	63	42	18	8	3	39	42	28	30	48	20	29	19	8	16	9	25	1207
Bacteria	Bacteria	Actinobacteria	Actinobacteria	Rhizobiales	Methyloligellaceae	g__norank_f__Methyloligellaceae	s__unclassified_g__norank_f__Methyloligellaceae	OTU1485	6	6	4	7	5	5	4	10	7	1	6	3	6	3	4	4	7	7	6	7	7	3	1	5	3	3	1	1	6	9	5	9	5	2	6	6	180
Bacteria	Bacteria	Actinobacteria	Actinobacteria	Rhizobiales	Subgroup_6	g__norank_f__norank_o__norank_c__Subgroup_6	s__Acidobacteria_bacterium_WX27	OTU2608	1	3	1	1	2	1	5	1	0	2	1	4	2	5	6	1	0	3	3	3	5	15	11	7	1	1	1	0	1	0	2	0	2	3	0	2	96
Bacteria	Bacteria	Chloroflexi	Actinobacteria	Thermomicrobiales	f__JG30-KF-CM45	g__norank_f__JG30-KF-CM45	s__uncultured_bacterium_g__norank_f__JG30-KF-CM45	OTU4382	13	12	8	12	13	8	21	23	24	24	15	22	29	39	38	5	14	18	3	24	11	28	48	44	15	32	26	13	18	36	18	12	15	12	14	13	720
Bacteria	Bacteria	Chloroflexi	Actinobacteria	Thermomicrobiales	Pseudonocardiaceae	g__Amycolatopsis	s__uncultured_bacterium_g__Amycolatopsis	OTU4724	0	0	0	1	1	1	0	0	1	1	0	0	2	1	3	4	4	1	0	1	0	3	2	2	1	1	1	0	1	6	1	0	0	1	1	0	41
Bacteria	Bacteria	Proteobacteria	Actinobacteria	Thermomicrobiales	Xanthomonadaceae	g__Pseudoxanthomonas	s__unclassified_g__Pseudoxanthomonas	OTU738	5	1	7	3	4	1	23	8	8	4	3	5	8	5	4	2	3	5	0	4	2	11	80	13	4	7	7	8	0	0	8	6	9	1	1	5	265
Bacteria	Bacteria	Proteobacteria	Actinobacteria	Thermomicrobiales	f__SC-I-84	g__norank_f__SC-I-84	s__unclassified_g__norank_f__SC-I-84	OTU1450	26	13	12	11	11	8	0	0	0	7	13	6	10	6	2	6	10	15	13	5	11	0	1	2	11	4	10	7	12	10	10	11	9	24	28	27	351
Bacteria	Bacteria	Chloroflexi	Actinobacteria	Thermomicrobiales	Chloroflexaceae	g__FFCH7168	s__uncultured_bacterium_g__FFCH7168	OTU4121	8	5	11	9	9	10	3	0	4	2	1	6	5	2	2	4	4	6	7	10	5	17	16	12	5	6	2	2	7	9	1	5	3	4	6	9	217
Bacteria	Bacteria	Chloroflexi	Actinobacteria	Kaiserbacteria	f__norank_o__Candidatus_Kaiserbacteria	g__norank_f__norank_o__Candidatus_Kaiserbacteria	s__unclassified_g__norank_f__norank_o__Candidatus_Kaiserbacteria	OTU3857	0	0	1	0	0	0	1	1	0	1	1	0	1	1	3	1	0	1	0	0	0	0	1	1	0	3	0	2	1	0	2	1	2	0	0	0	25
Bacteria	Bacteria	Chloroflexi	Actinobacteria	Steroidobacterales	Steroidobacteraceae	g__norank_f__Steroidobacteraceae	s__metagenome_g__norank_f__Steroidobacteraceae	OTU867	1	1	1	5	1	0	2	0	1	2	0	0	2	2	2	3	4	1	3	0	2	4	2	2	3	0	1	2	2	1	0	0	0	1	1	4	56
Bacteria	Bacteria	Chloroflexi	Actinobacteria	o__norank_c__norank	f__norank_o__norank	g__norank_f__norank	s__uncultured_bacterium_g__norank	OTU4450	1	6	4	0	0	1	0	1	1	1	0	4	0	1	1	2	0	1	1	1	0	0	1	0	4	0	0	0	0	0	2	1	0	1	0	1	36
Bacteria	Bacteria	Chloroflexi	Actinobacteria	Propionibacteriales	Nocardioidaceae	g__Nocardioides	s__Nocardioides_dilutus	OTU975	4	12	9	17	30	17	22	29	14	5	5	4	10	2	5	10	14	1	31	10	5	10	7	10	13	13	24	5	27	17	7	25	18	9	18	4	463
Bacteria	Bacteria	Gemmatimonadetes	Gemmatimonadetes	Gemmatimonadetes	f__norank_o__norank_c__Gemmatimonadetes	g__norank_f__norank_o__norank_c__Gemmatimonadetes	s__unclassified_g__norank_f__norank_o__norank_c__Gemmatimonadetes	OTU1105	0	1	1	0	0	0	3	11	9	0	0	0	0	0	0	0	1	0	2	0	0	14	10	8	0	0	0	1	0	0	0	0	0	1	0	0	62
Bacteria	Bacteria	Actinobacteria	Actinobacteria	Gaiellales	Gaiellaceae	g__Gaiella	s__metagenome_g__Gaiella	OTU293	3	2	3	1	0	1	0	0	0	1	2	0	0	1	0	1	0	0	1	0	1	0	0	1	0	0	0	0	2	0	0	2	0	2	0	2	26
Bacteria	Bacteria	Actinobacteria	Actinobacteria	Pseudonocardiales	Pseudonocardiaceae	g__unclassified_f__Pseudonocardiaceae	s__unclassified_f__Pseudonocardiaceae	OTU3201	0	0	0	0	0	0	0	1	0	0	0	0	0	0	0	0	0	0	0	0	0	5	0	4	0	0	0	0	0	0	0	0	0	0	0	0	10
Bacteria	Bacteria	Actinobacteria	Actinobacteria	Rickettsiales	f__SM2D12	g__norank_f__SM2D12	s__metagenome_g__norank_f__SM2D12	OTU4106	0	3	1	2	1	0	5	5	5	2	1	3	0	0	3	2	1	2	0	1	2	0	3	2	0	1	4	0	3	0	0	3	1	2	0	0	58
Bacteria	Bacteria	Actinobacteria	Actinobacteria	Solibacterales	Solibacteraceae	g__Candidatus_Solibacter	s__unclassified_g__Candidatus_Solibacter	OTU1535	22	12	26	38	22	19	3	0	2	3	12	13	12	3	4	14	8	12	19	23	21	1	5	2	11	4	6	3	18	13	10	8	10	22	20	13	434
Bacteria	Bacteria	Actinobacteria	Actinobacteria	Rhodospirillales	f__norank_o__Rhodospirillales	g__norank_f__norank_o__Rhodospirillales	s__unclassified_g__norank_f__norank_o__Rhodospirillales	OTU3805	2	0	1	0	0	0	0	0	0	2	0	0	0	0	1	3	2	4	1	0	6	0	0	0	2	0	1	1	0	0	0	1	0	0	1	0	28
Bacteria	Bacteria	Actinobacteria	Actinobacteria	Rhizobiales	f__A0839	g__norank_f__A0839	s__uncultured_bacterium_g__norank_f__A0839	OTU2321	12	2	4	3	7	3	0	0	0	1	3	2	0	0	1	2	3	5	4	7	9	0	0	1	5	0	1	3	1	5	2	1	4	6	10	7	114
Bacteria	Bacteria	Proteobacteria	Actinobacteria	Rhizobiales	Pseudomonadaceae	g__Pseudomonas	s__Pseudomonas_fluorescens_NCIMB_11764	OTU848	14	14	50	19	33	15	153	111	110	43	10	9	5	15	12	15	10	6	19	5	8	0	0	1	25	21	19	32	20	24	13	32	33	14	26	13	949
Bacteria	Bacteria	Chloroflexi	Actinobacteria	Rhizobiales	f__norank_o__norank_c__OLB14	g__norank_f__norank_o__norank_c__OLB14	s__unclassified_g__norank_f__norank_o__norank_c__OLB14	OTU32	2	0	2	0	1	4	0	0	0	4	1	0	3	0	0	1	0	0	1	0	0	0	0	0	3	0	0	0	2	0	0	1	0	1	1	1	28
Bacteria	Bacteria	Chloroflexi	Actinobacteria	Rhizobiales	f__bacteriap25	g__norank_f__bacteriap25	s__uncultured_Desulfuromonadales_bacterium_g__norank_f__bacteriap25	OTU320	4	8	8	10	4	4	11	14	13	2	6	5	6	2	2	13	10	16	7	7	18	2	6	4	2	2	7	1	6	11	8	7	6	7	4	11	254
Bacteria	Bacteria	Chloroflexi	Actinobacteria	Rhizobiales	Xanthomonadaceae	g__Lysobacter	s__unclassified_g__Lysobacter	OTU4672	65	40	59	24	68	42	38	62	41	76	77	66	74	54	65	75	67	58	38	49	63	79	83	91	77	50	68	44	100	97	86	105	91	49	57	68	2346
Bacteria	Bacteria	Chloroflexi	Actinobacteria	Myxococcales	Bacillaceae	g__Fictibacillus	s__uncultured_bacterium_g__Fictibacillus	OTU889	6	4	3	8	2	2	22	114	29	9	13	4	10	12	9	7	27	21	1	1	3	3	2	5	3	14	2	2	8	46	6	11	8	4	1	7	429
Bacteria	Bacteria	Chloroflexi	Actinobacteria	Myxococcales	f__unclassified_o__Microtrichales	g__unclassified_o__Microtrichales	s__unclassified_o__Microtrichales	OTU1810	2	0	0	0	0	1	0	0	0	0	0	0	0	0	0	3	0	0	0	0	0	0	0	1	0	0	0	0	0	0	0	1	0	0	1	0	9
Bacteria	Bacteria	Proteobacteria	Actinobacteria	Myxococcales	f__norank_o__Azospirillales	g__norank_f__norank_o__Azospirillales	s__uncultured_bacterium_g__norank_f__norank_o__Azospirillales	OTU420	11	6	11	6	8	10	6	4	8	4	7	8	9	8	4	5	13	8	2	8	17	3	6	6	9	1	5	5	5	6	9	3	6	17	14	13	271
Bacteria	Bacteria	Proteobacteria	Actinobacteria	Myxococcales	Haliangiaceae	g__Haliangium	s__unclassified_g__Haliangium	OTU4355	0	1	1	2	3	3	0	0	0	0	0	2	4	1	0	3	3	1	1	2	0	1	1	0	0	5	3	11	2	2	0	1	0	2	1	2	58
Bacteria	Bacteria	Proteobacteria	Actinobacteria	Myxococcales	Parvibaculaceae	g__Parvibaculum	s__uncultured_Parvibaculum_sp._g__Parvibaculum	OTU3809	0	0	0	1	1	1	0	1	0	2	1	0	0	0	1	0	0	1	1	0	0	0	0	0	0	0	0	4	0	2	0	1	1	0	0	0	18
Bacteria	Bacteria	Proteobacteria	Alphaproteobacteria	Sphingomonadales	Sphingomonadaceae	g__Novosphingobium	s__metagenome_g__Novosphingobium	OTU3097	23	20	21	13	32	38	10	14	9	22	25	17	18	22	12	24	14	18	24	19	20	64	76	97	21	22	33	33	22	20	18	19	13	17	30	20	920
Bacteria	Bacteria	Proteobacteria	Alphaproteobacteria	Steroidobacterales	Steroidobacteraceae	g__Steroidobacter	s__unclassified_g__Steroidobacter	OTU1747	0	0	0	2	0	0	1	1	0	1	1	0	0	1	2	0	1	1	0	0	1	1	1	3	0	1	0	1	1	0	0	0	0	0	0	0	20
Bacteria	Bacteria	Chloroflexi	Alphaproteobacteria	Thermomicrobiales	f__JG30-KF-CM45	g__norank_f__JG30-KF-CM45	s__uncultured_bacterium_g__norank_f__JG30-KF-CM45	OTU36	1	1	1	1	1	1	0	1	0	0	1	1	1	0	0	1	1	1	1	2	0	3	4	4	0	0	1	0	2	4	2	0	1	1	0	0	38
Bacteria	Bacteria	Chloroflexi	Alphaproteobacteria	Thermomicrobiales	Archangiaceae	g__Anaeromyxobacter	s__uncultured_bacterium_g__Anaeromyxobacter	OTU3722	2	2	0	0	1	1	0	2	1	1	0	0	0	0	1	1	2	0	2	0	1	0	0	0	2	0	1	0	0	0	0	0	0	1	0	0	21
Bacteria	Bacteria	Chloroflexi	Alphaproteobacteria	Thermomicrobiales	Ilumatobacteraceae	g__CL500-29_marine_group	s__metagenome_g__CL500-29_marine_group	OTU4913	8	2	1	1	1	6	1	2	1	0	1	0	2	4	3	1	3	2	4	3	2	3	1	1	4	4	3	1	4	2	0	3	2	7	8	3	94
Bacteria	Bacteria	Chloroflexi	Alphaproteobacteria	Thermomicrobiales	f__37-13	g__norank_f__37-13	s__metagenome_g__norank_f__37-13	OTU1248	0	0	0	0	0	3	0	0	0	0	1	1	1	0	1	2	0	0	1	1	0	0	1	0	2	2	0	1	0	0	0	1	1	1	2	3	25
Bacteria	Bacteria	Chloroflexi	Chloroflexia	Thermomicrobiales	Gemmatimonadaceae	g__norank_f__Gemmatimonadaceae	s__uncultured_Gemmatimonadetes_bacterium_g__norank_f__Gemmatimonadaceae	OTU2738	0	0	0	0	0	0	1	2	1	1	0	0	0	0	0	0	1	2	0	0	0	1	1	2	0	0	0	0	1	0	0	0	1	0	0	0	14
Bacteria	Bacteria	Proteobacteria	Deltaproteobacteria	Myxococcales	Oligoflexaceae	g__norank_f__Oligoflexaceae	s__uncultured_bacterium_g__norank_f__Oligoflexaceae	OTU1096	0	0	0	0	0	0	2	1	2	0	0	0	0	0	0	0	1	1	0	2	0	1	0	1	0	0	0	0	0	0	0	0	0	0	0	0	11
Bacteria	Bacteria	Firmicutes	Deltaproteobacteria	Myxococcales	Gracilibacteraceae	g__Lutispora	s__uncultured_bacterium_g__Lutispora	OTU5022	1	0	1	0	1	0	0	0	1	0	0	1	0	0	0	0	1	0	0	1	0	0	0	0	0	1	0	0	1	0	0	0	0	4	2	0	15
Bacteria	Bacteria	Proteobacteria	Deltaproteobacteria	Myxococcales	Rhizobiales_Incertae	g__norank_f__Rhizobiales_Incertae_Sedis	s__uncultured_bacterium_g__norank_f__Rhizobiales_Incertae_Sedis	OTU1880	13	9	9	12	13	12	1	2	2	16	17	17	16	9	15	9	8	10	10	8	14	5	6	4	15	13	16	15	14	21	6	9	6	4	13	4	373
Bacteria	Bacteria	Verrucomicrobia	Verrucomicrobiae	Verrucomicrobiales	Verrucomicrobiaceae	g__norank_f__Verrucomicrobiaceae	s__uncultured_Verrucomicrobia_bacterium_g__norank_f__Verrucomicrobiaceae	OTU4393	3	9	12	5	2	1	43	14	61	9	2	8	4	11	14	7	4	13	4	10	3	5	3	0	8	4	1	3	5	1	13	8	2	4	3	3	302
Bacteria	Bacteria	Verrucomicrobia	Verrucomicrobiae	Verrucomicrobiales	Verrucomicrobiaceae	g__norank_f__Verrucomicrobiaceae	s__uncultured_bacterium_g__norank_f__Verrucomicrobiaceae	OTU1039	0	1	1	1	0	0	69	18	80	0	1	4	4	1	0	2	0	0	0	0	0	0	0	0	1	3	0	2	0	1	5	2	0	0	0	0	196
Bacteria	Bacteria	Bacteroidetes	Bacteroidia	Chitinophagales	f__norank_o__Chitinophagales	g__norank_f__norank_o__Chitinophagales	s__unclassified_g__norank_f__norank_o__Chitinophagales	OTU3402	0	0	0	1	0	2	2	0	0	0	0	0	0	0	0	1	1	2	0	2	0	1	0	2	0	0	0	0	0	0	0	1	0	1	0	0	16
Bacteria	Bacteria	Bacteroidetes	Bacteroidia	Chitinophagales	f__norank_o__norank_c__TK10	g__norank_f__norank_o__norank_c__TK10	s__uncultured_bacterium_g__norank_f__norank_o__norank_c__TK10	OTU3899	1	0	2	0	1	0	0	0	1	0	2	4	1	1	1	1	3	3	0	1	1	5	2	2	2	4	3	2	1	0	4	5	5	0	1	1	60
Bacteria	Bacteria	Bacteroidetes	Bacteroidia	Chitinophagales	Micromonosporaceae	g__Actinoplanes	s__Actinoplanes_digitatis	OTU1735	32	39	40	32	37	35	60	34	84	34	69	40	38	97	94	34	84	34	73	24	80	40	73	43	23	43	66	50	37	68	55	57	93	29	20	43	1834
Bacteria	Bacteria	Bacteroidetes	Bacteroidia	Chitinophagales	f__67-14	g__norank_f__67-14	s__metagenome_g__norank_f__67-14	OTU3503	0	0	0	1	3	0	0	1	0	1	1	0	0	0	0	0	1	0	0	0	2	1	1	5	2	0	1	1	1	0	0	1	1	1	0	0	25
Bacteria	Bacteria	Bacteroidetes	Bacteroidia	Chitinophagales	Nitrosomonadaceae	g__MND1	s__unclassified_g__MND1	OTU84	1	2	1	3	6	0	1	1	0	1	0	4	0	0	0	0	1	3	1	1	4	1	2	1	1	1	0	1	0	3	0	1	0	1	0	0	42
Bacteria	Bacteria	Chloroflexi	Actinobacteria	Solirubrobacterales	Longimicrobiaceae	g__norank_f__Longimicrobiaceae	s__unclassified_g__norank_f__Longimicrobiaceae	OTU1083	0	4	2	2	3	1	1	1	0	7	6	1	6	2	5	5	7	7	2	3	9	5	5	4	3	6	2	3	3	13	6	10	6	1	2	6	149
Bacteria	Bacteria	Proteobacteria	Actinobacteria	Solirubrobacterales	Xanthobacteraceae	g__Pseudolabrys	s__uncultured_bacterium_g__Pseudolabrys	OTU2932	1	0	1	0	0	0	0	1	1	2	0	1	1	1	1	1	0	0	1	0	0	2	2	0	0	0	3	0	0	0	0	0	0	0	0	0	19
Bacteria	Bacteria	Proteobacteria	Actinobacteria	Solirubrobacterales	f__norank_o__Elsterales	g__norank_f__norank_o__Elsterales	s__uncultured_bacterium_g__norank_f__norank_o__Elsterales	OTU2165	2	1	1	1	2	5	0	2	1	0	0	0	0	0	0	1	0	0	2	1	1	1	0	0	4	2	0	0	1	1	1	0	0	3	2	2	37
Bacteria	Bacteria	Gemmatimonadetes	Actinobacteria	Longimicrobiales	Longimicrobiaceae	g__norank_f__Longimicrobiaceae	s__unclassified_g__norank_f__Longimicrobiaceae	OTU1087	1	1	3	2	5	6	4	2	4	0	2	1	1	2	1	2	2	1	1	0	2	0	1	0	2	1	2	4	5	1	1	5	2	0	0	2	69
Bacteria	Bacteria	Actinobacteria	Actinobacteria	Longimicrobiales	Ilumatobacteraceae	g__Ilumatobacter	s__uncultured_bacterium_g__Ilumatobacter	OTU1112	0	1	0	0	1	1	0	2	2	2	4	3	1	0	2	3	2	1	2	2	1	4	8	10	4	3	4	3	1	6	1	4	2	2	1	0	83
Bacteria	Bacteria	Actinobacteria	Actinobacteria	Longimicrobiales	f__norank_o__DS-100	g__norank_f__norank_o__DS-100	s__unclassified_g__norank_f__norank_o__DS-100	OTU2500	0	0	1	4	0	0	3	1	0	1	0	0	0	1	1	2	1	1	1	0	3	1	0	1	1	1	0	1	1	0	0	1	0	1	1	2	31
Bacteria	Bacteria	Actinobacteria	Actinobacteria	Bdellovibrionales	Bacteriovoracaceae	g__Peredibacter	s__unclassified_g__Peredibacter	OTU2596	0	0	1	1	3	0	0	0	0	0	1	0	0	0	0	1	0	0	0	2	1	0	0	0	0	1	1	2	0	0	0	0	1	0	0	1	16
Bacteria	Bacteria	Actinobacteria	Actinobacteria	o__norank_c__norank_p__WS2	f__norank_o__norank_c__norank	g__norank_f__norank_o__norank	s__uncultured_soil_bacterium_g__norank_f__norank	OTU2253	5	5	6	5	1	3	2	1	1	0	0	0	0	0	0	1	0	2	3	1	2	10	9	4	1	0	0	0	1	2	1	1	1	1	1	7	77
Bacteria	Bacteria	Actinobacteria	Actinobacteria	OLB14	f__norank_o__norank_c__OLB14	g__norank_f__norank_o__norank_c__OLB14	s__metagenome_g__norank_f__norank_o__norank_c__OLB14	OTU2457	0	0	0	0	0	2	0	0	0	0	0	0	1	0	0	0	0	0	0	0	2	0	0	0	0	0	2	0	0	1	0	0	0	0	2	0	10
Bacteria	Bacteria	Actinobacteria	Actinobacteria	Longimicrobiales	Longimicrobiaceae	g__norank_f__Longimicrobiaceae	s__uncultured_bacterium_g__norank_f__Longimicrobiaceae	OTU2680	0	0	0	1	0	0	1	0	0	1	2	0	0	0	1	1	1	3	0	0	1	9	11	9	0	1	2	2	2	0	0	0	0	0	1	0	49
Bacteria	Bacteria	Chloroflexi	Actinobacteria	Longimicrobiales	Iamiaceae	g__Iamia	s__unclassified_g__Iamia	OTU2158	5	3	8	5	3	5	3	5	2	6	5	7	6	4	2	9	13	5	15	7	5	8	7	20	8	5	8	6	5	12	7	11	23	8	8	7	266
Bacteria	Bacteria	Chloroflexi	Actinobacteria	Longimicrobiales	Woeseiaceae	g__Woeseia	s__uncultured_bacterium_g__Woeseia	OTU1166	0	0	1	0	0	0	0	0	1	1	2	0	0	0	0	0	0	0	0	0	0	6	1	3	0	0	0	0	0	0	0	0	0	0	1	0	16
Bacteria	Bacteria	Chloroflexi	Deltaproteobacteria	SBR1031	f__norank_o__SBR1031	g__norank_f__norank_o__SBR1031	s__unclassified_g__norank_f__norank_o__SBR1031	OTU5171	2	8	11	5	4	6	0	0	0	11	3	10	8	8	11	6	5	18	8	18	4	1	0	0	11	5	3	1	10	7	3	4	1	6	5	14	217
Bacteria	Bacteria	Actinobacteria	Actinobacteria	SBR1031	Streptomycetaceae	g__Streptomyces	s__unclassified_g__Streptomyces	OTU4140	214	107	126	106	103	151	90	113	91	262	209	175	176	269	260	458	360	183	132	121	127	198	215	317	115	242	231	216	187	226	224	219	328	261	201	194	7207
Bacteria	Bacteria	Actinobacteria	Actinobacteria	Chitinophagales	Chitinophagaceae	g__Chitinophaga	s__unclassified_g__Chitinophaga	OTU1281	1	1	0	0	1	0	4	1	4	1	1	0	0	0	2	0	3	0	2	0	0	0	0	0	0	1	2	6	2	3	0	0	2	1	1	0	39
Bacteria	Bacteria	Actinobacteria	Actinobacteria	Chitinophagales	Xanthomonadaceae	g__Arenimonas	s__uncultured_bacterium_g__Arenimonas	OTU740	0	2	0	0	1	2	24	19	9	0	2	0	0	1	0	0	0	1	2	1	0	1	5	4	1	0	2	1	0	1	0	0	0	0	1	2	82
Bacteria	Bacteria	Actinobacteria	Actinobacteria	Chitinophagales	Longimicrobiaceae	g__norank_f__Longimicrobiaceae	s__uncultured_bacterium_g__norank_f__Longimicrobiaceae	OTU3130	8	3	3	4	10	8	5	6	7	20	7	5	7	15	9	9	5	5	3	2	2	11	12	18	15	6	10	10	10	12	6	9	8	2	12	7	291
Bacteria	Bacteria	Actinobacteria	Actinobacteria	Chitinophagales	Micromonosporaceae	g__unclassified_f__Micromonosporaceae	s__unclassified_f__Micromonosporaceae	OTU1383	1	1	0	3	1	1	1	7	3	2	0	1	0	2	0	3	1	0	0	0	2	0	1	0	0	1	0	1	2	3	2	0	3	1	0	0	43
Bacteria	Bacteria	Actinobacteria	Actinobacteria	Chitinophagales	Hyphomonadaceae	g__SWB02	s__uncultured_alpha_proteobacterium_g__SWB02	OTU2264	7	8	8	6	6	4	0	0	1	4	2	2	2	3	0	6	0	0	8	7	6	0	0	0	11	1	7	2	2	5	1	3	1	11	10	10	144
Bacteria	Bacteria	Fibrobacteres	Actinobacteria	Fibrobacterales	Fibrobacteraceae	g__possible_genus_04	s__unclassified_g__possible_genus_04	OTU771	0	0	4	1	3	0	28	16	39	2	0	2	1	4	3	7	6	9	1	2	0	3	1	0	0	1	1	2	0	4	4	4	1	1	0	2	152
Bacteria	Bacteria	Chloroflexi	Actinobacteria	Thermomicrobiales	f__JG30-KF-CM45	g__norank_f__JG30-KF-CM45	s__unclassified_g__norank_f__JG30-KF-CM45	OTU3139	0	1	0	0	0	0	0	0	0	1	0	0	0	0	1	0	0	0	0	1	0	0	2	0	0	1	1	0	1	0	0	0	0	0	1	1	11
Bacteria	Bacteria	Chloroflexi	Actinobacteria	Thermomicrobiales	Burkholderiaceae	g__unclassified_f__Burkholderiaceae	s__unclassified_f__Burkholderiaceae	OTU1327	4	1	3	4	3	6	5	2	6	5	3	2	4	2	4	1	5	2	3	2	3	7	7	4	5	2	4	0	6	0	4	7	4	3	2	3	128
Bacteria	Bacteria	Chloroflexi	Actinobacteria	Thermomicrobiales	Burkholderiaceae	g__Burkholderia-Caballeronia-Paraburkholderia	s__Paraburkholderia_sartisoli	OTU3442	2	1	1	1	1	1	17	16	14	15	9	5	8	3	4	14	11	4	7	2	4	0	0	0	11	9	16	9	4	5	7	13	6	4	16	18	258
Bacteria	Bacteria	Chloroflexi	Actinobacteria	Thermomicrobiales	Paenibacillaceae	g__Paenibacillus	s__Paenibacillus_amylolyticus	OTU1188	1	0	1	0	0	1	3	2	2	2	3	0	1	1	5	0	2	0	0	1	0	1	1	0	0	2	1	2	0	1	0	1	3	2	1	2	42
Bacteria	Bacteria	Chloroflexi	Actinobacteria	Thermomicrobiales	f__unclassified_o__Frankiales	g__unclassified_o__Frankiales	s__unclassified_o__Frankiales	OTU1235	0	0	0	0	0	0	0	0	0	1	0	0	0	0	0	0	0	0	0	0	0	1	1	3	0	0	0	0	0	0	0	0	0	0	1	0	7
Bacteria	Bacteria	Firmicutes	Actinobacteria	Bacillales	Thermoactinomycetaceae	g__Shimazuella	s__uncultured_bacterium_g__Shimazuella	OTU1985	0	0	1	0	0	0	5	15	7	3	0	0	2	1	0	0	5	1	0	0	0	0	1	3	1	0	2	0	0	1	0	0	1	1	0	0	50
Bacteria	Bacteria	Proteobacteria	Actinobacteria	Dongiales	Dongiaceae	g__Dongia	s__metagenome_g__Dongia	OTU3836	11	5	4	4	5	12	7	5	4	2	3	4	2	2	3	7	10	6	7	6	9	2	3	0	6	3	9	9	10	4	1	8	8	23	19	8	231
Bacteria	Bacteria	Patescibacteria	Actinobacteria	Saccharimonadales	f__unclassified_o__Saccharimonadales	g__unclassified_o__Saccharimonadales	s__unclassified_o__Saccharimonadales	OTU1454	0	0	1	1	2	0	0	1	0	8	10	3	19	2	3	3	2	5	1	0	0	0	0	0	3	7	9	9	3	3	12	8	8	0	1	1	125
Bacteria	Bacteria	Gemmatimonadetes	Saccharimonadia	Saccharimonadales	Gemmatimonadaceae	g__Gemmatimonas	s__Gemmatimonas_sp._enrichment_culture_clone_AOCRB-EC-6	OTU4613	2	0	0	0	3	0	0	0	0	0	0	0	1	0	0	0	0	0	2	0	1	0	0	0	0	0	0	0	0	0	0	0	3	0	1	0	13
Bacteria	Bacteria	Proteobacteria	Saccharimonadia	Saccharimonadales	Beijerinckiaceae	g__Methylobacterium	s__unclassified_g__Methylobacterium	OTU3986	0	0	1	3	4	2	0	0	2	2	3	0	1	2	0	0	0	1	0	0	0	1	3	6	6	2	3	1	5	6	1	0	3	0	1	0	59
Bacteria	Bacteria	Chloroflexi	Saccharimonadia	Saccharimonadales	f__AKYG1722	g__norank_f__AKYG1722	s__uncultured_bacterium_g__norank_f__AKYG1722	OTU4876	0	0	1	0	0	0	0	0	0	0	1	0	1	0	0	0	0	0	0	0	0	0	0	0	2	0	1	0	0	2	1	0	0	2	0	0	11
Bacteria	Bacteria	Chloroflexi	Saccharimonadia	Saccharimonadales	Azospirillaceae	g__Skermanella	s__uncultured_bacterium_g__Skermanella	OTU2263	8	21	20	29	27	33	18	24	26	6	19	21	11	6	15	31	20	12	4	19	32	43	39	68	23	11	20	8	18	24	19	16	28	21	27	22	789
Bacteria	Bacteria	Chloroflexi	Saccharimonadia	Saccharimonadales	Solibacteraceae	g__Bryobacter	s__metagenome_g__Bryobacter	OTU1440	26	32	17	24	21	24	7	0	0	15	18	27	25	4	9	21	22	17	6	17	10	0	0	0	18	15	35	23	36	12	11	11	8	14	19	14	558
Bacteria	Bacteria	Chloroflexi	Saccharimonadia	Solibacterales	Solibacteraceae	g__Candidatus_Solibacter	s__uncultured_Acidobacteria_bacterium_g__Candidatus_Solibacter	OTU2257	7	0	6	3	5	1	0	0	0	4	4	5	6	2	2	6	3	2	2	1	1	0	0	0	5	0	1	5	6	0	2	1	0	7	3	9	99
Bacteria	Bacteria	Chloroflexi	Saccharimonadia	Cytophagales	Microscillaceae	g__norank_f__Microscillaceae	s__uncultured_soil_bacterium_g__norank_f__Microscillaceae	OTU4188	2	2	8	13	27	18	1	13	7	3	5	5	9	5	4	6	7	3	4	4	1	0	0	0	17	10	16	5	10	9	2	2	1	5	6	5	235
Bacteria	Bacteria	Proteobacteria	Saccharimonadia	Cytophagales	Parvularculaceae	g__Amphiplicatus	s__uncultured_bacterium_g__Amphiplicatus	OTU5109	0	0	1	0	0	1	0	0	0	1	0	1	1	0	0	2	3	1	0	0	0	0	0	0	0	0	0	1	0	0	0	2	0	0	0	3	17
Bacteria	Bacteria	Bacteroidetes	Saccharimonadia	Cytophagales	Sphingobacteriaceae	g__Mucilaginibacter	s__unclassified_g__Mucilaginibacter	OTU2140	0	0	1	1	0	0	16	1	4	4	0	1	0	8	3	0	0	1	0	0	0	0	0	0	1	2	2	0	1	0	4	0	2	0	2	2	56
Bacteria	Bacteria	Bacteroidetes	Saccharimonadia	Cytophagales	f__unclassified_k__norank_d__Bacteria	g__unclassified_k__norank_d__Bacteria	s__unclassified_k__norank_d__Bacteria	OTU608	0	0	2	0	1	0	1	0	0	0	2	0	0	2	4	1	1	0	2	2	0	0	0	0	1	0	0	0	0	1	0	0	0	0	0	0	20
Bacteria	Bacteria	Bacteroidetes	Saccharimonadia	Cytophagales	Chitinophagaceae	g__Terrimonas	s__metagenome_g__Terrimonas	OTU235	22	21	18	6	23	10	1	0	0	2	2	6	3	2	3	2	5	3	17	1	2	0	1	0	12	1	1	2	9	3	2	1	1	0	5	7	194
Bacteria	Bacteria	Bacteroidetes	Ktedonobacteria	Ktedonobacterales	f__JG30-KF-AS9	g__norank_f__JG30-KF-AS9	s__Chloroflexi_bacterium_Ellin7237	OTU845	0	2	2	3	0	1	0	0	0	7	1	1	2	4	5	0	0	4	0	0	1	1	1	0	0	1	0	0	6	0	6	2	0	0	2	0	52
Bacteria	Bacteria	Bacteroidetes	Actinobacteria	Microtrichales	Ilumatobacteraceae	g__norank_f__Ilumatobacteraceae	s__unclassified_g__norank_f__Ilumatobacteraceae	OTU266	0	4	2	10	9	6	4	1	4	1	5	2	1	1	0	0	0	0	5	0	0	1	2	1	3	0	2	2	6	6	4	3	3	5	4	4	101
Bacteria	Bacteria	Bacteroidetes	Actinobacteria	Verrucomicrobiales	Verrucomicrobiaceae	g__Roseimicrobium	s__uncultured_Verrucomicrobia_bacterium_g__Roseimicrobium	OTU198	2	1	2	2	0	0	1	0	0	8	0	1	5	6	5	8	2	6	1	4	5	6	4	2	4	2	0	1	0	0	1	1	0	0	1	1	82
Bacteria	Bacteria	Chloroflexi	Actinobacteria	Bacillales	Paenibacillaceae	g__Paenibacillus	s__unclassified_g__Paenibacillus	OTU51	1	0	1	1	1	2	0	0	0	0	1	0	1	1	1	0	2	0	0	0	0	3	2	0	0	3	0	0	1	3	0	0	1	0	0	0	25
Bacteria	Bacteria	Chloroflexi	Actinobacteria	Bacillales	f__norank_o__Candidatus_Peribacteria	g__norank_f__norank_o__Candidatus_Peribacteria	s__metagenome_g__norank_f__norank_o__Candidatus_Peribacteria	OTU100	0	0	0	1	1	0	12	29	15	1	0	0	0	1	0	0	0	0	0	0	0	2	0	0	0	0	1	0	0	0	0	0	0	1	0	0	64
Bacteria	Bacteria	Proteobacteria	Actinobacteria	Bacillales	f__unclassified_o__Gammaproteobacteria_Incertae_Sedis	g__norank_f__unclassified_o__Gammaproteobacteria_Incertae_Sedis	s__uncultured_soil_bacterium_g__norank_f__unclassified	OTU728	0	0	0	0	0	0	5	7	6	0	0	0	0	0	0	0	0	0	0	0	0	0	0	0	0	0	0	0	0	0	0	0	0	0	0	0	18
Bacteria	Bacteria	Actinobacteria	Actinobacteria	Bacillales	f__norank_o__IMCC26256	g__norank_f__norank_o__IMCC26256	s__uncultured_actinobacterium_g__norank_f__norank_o__IMCC26256	OTU4092	2	4	2	0	2	0	0	0	0	3	2	0	0	0	1	0	0	1	4	2	1	0	0	0	2	0	0	0	2	1	0	0	0	1	2	0	32
Bacteria	Bacteria	Actinobacteria	Actinobacteria	Bdellovibrionales	Bdellovibrionaceae	g__Bdellovibrio	s__unclassified_g__Bdellovibrio	OTU4135	0	0	0	0	0	0	0	0	0	0	0	0	0	0	0	0	0	0	0	0	0	0	0	0	2	0	0	0	4	4	0	0	0	0	0	0	10
Bacteria	Bacteria	Actinobacteria	Actinobacteria	Bdellovibrionales	f__JG30-KF-CM45	g__norank_f__JG30-KF-CM45	s__unclassified_g__norank_f__JG30-KF-CM45	OTU4569	16	12	14	11	16	9	14	14	18	18	13	20	15	7	25	14	12	22	14	24	22	13	12	17	14	8	9	9	24	15	10	25	14	9	22	32	563
Bacteria	Bacteria	Actinobacteria	Actinobacteria	Thermomicrobiales	Acetobacteraceae	g__unclassified_f__Acetobacteraceae	s__unclassified_f__Acetobacteraceae	OTU4320	2	0	1	0	0	1	0	0	2	0	2	0	0	1	1	0	0	1	0	1	1	1	2	4	0	0	2	0	0	2	0	1	0	0	3	0	28
Bacteria	Bacteria	Actinobacteria	Actinobacteria	Thermomicrobiales	Rhodobacteraceae	g__Pseudorhodobacter	s__metagenome_g__Pseudorhodobacter	OTU4123	22	15	23	17	27	15	0	0	0	6	3	5	6	7	1	1	1	0	16	5	4	0	1	0	9	2	6	5	10	9	5	4	6	8	7	7	253
Bacteria	Bacteria	Actinobacteria	Actinobacteria	Thermomicrobiales	f__67-14	g__norank_f__67-14	s__unclassified_g__norank_f__67-14	OTU3278	3	5	4	18	16	14	3	3	3	3	11	5	15	0	3	3	3	4	7	5	2	16	19	24	10	10	16	13	12	7	11	15	18	2	5	3	311
Bacteria	Bacteria	Chloroflexi	Actinobacteria	Thermomicrobiales	Bacillaceae	g__Bacillus	s__Bacillus_decolorationis	OTU341	0	0	1	0	0	0	1	7	1	0	0	0	0	0	0	0	0	0	0	0	1	0	0	3	0	0	0	0	0	3	1	1	0	0	0	0	19
Bacteria	Bacteria	Bacteroidetes	Actinobacteria	Solirubrobacterales	Chitinophagaceae	g__unclassified_f__Chitinophagaceae	s__unclassified_f__Chitinophagaceae	OTU1498	0	0	1	0	1	0	0	0	1	0	0	0	1	2	0	0	1	1	1	0	0	0	0	0	0	0	0	0	0	0	1	1	1	0	0	2	14
Bacteria	Bacteria	Bacteroidetes	Actinobacteria	Solirubrobacterales	f__unclassified_o__Clostridiales	g__unclassified_o__Clostridiales	s__unclassified_o__Clostridiales	OTU1441	9	1	4	2	1	6	0	0	0	11	8	7	2	7	4	1	9	2	1	2	4	1	1	1	3	5	2	2	1	8	1	4	6	5	7	3	131
Bacteria	Bacteria	Bacteroidetes	Actinobacteria	Solirubrobacterales	Burkholderiaceae	g__Leptothrix	s__metagenome_g__Leptothrix	OTU10	0	0	0	2	3	3	2	0	0	2	1	1	2	2	0	0	0	2	0	1	1	6	10	11	1	0	1	0	3	1	1	1	6	2	3	4	72
Bacteria	Bacteria	Bacteroidetes	Actinobacteria	PeM15	f__norank_o__PeM15	g__norank_f__norank_o__PeM15	s__unclassified_g__norank_f__norank_o__PeM15	OTU506	1	3	0	0	3	2	1	0	1	0	4	2	2	1	3	2	1	1	5	0	2	1	1	1	0	3	2	3	1	0	1	3	4	3	1	0	58
Bacteria	Bacteria	Bacteroidetes	Actinobacteria	Elsterales	f__norank_o__Elsterales	g__norank_f__norank_o__Elsterales	s__uncultured_bacterium_g__norank_f__norank_o__Elsterales	OTU2248	2	1	1	1	3	1	1	1	3	0	1	3	2	4	2	0	2	1	4	1	2	3	1	1	2	1	1	2	2	2	0	0	0	0	9	4	64
Bacteria	Bacteria	Bacteroidetes	Actinobacteria	Cytophagales	Microscillaceae	g__Ohtaekwangia	s__uncultured_bacterium_g__Ohtaekwangia	OTU4305	0	0	0	0	0	0	1	0	0	0	0	1	0	0	0	0	1	0	0	0	0	6	8	2	0	1	1	1	0	0	1	0	1	0	1	0	25
Bacteria	Bacteria	Proteobacteria	Actinobacteria	Cytophagales	Sneathiellaceae	g__Taonella	s__metagenome_g__Taonella	OTU3031	0	0	0	0	0	0	2	3	1	0	0	0	0	0	1	0	0	0	0	0	0	0	1	0	0	0	0	0	0	0	0	0	0	0	0	0	8
Bacteria	Bacteria	Proteobacteria	Actinobacteria	Cytophagales	Bdellovibrionaceae	g__Bdellovibrio	s__metagenome_g__Bdellovibrio	OTU729	1	1	0	1	0	0	3	2	0	0	0	0	0	0	0	0	0	1	0	0	0	0	0	1	0	0	4	1	0	1	2	2	2	0	0	0	22
Bacteria	Bacteria	Proteobacteria	Actinobacteria	Cytophagales	Bdellovibrionaceae	g__Bdellovibrio	s__unclassified_g__Bdellovibrio	OTU4907	0	2	2	0	2	2	1	6	4	0	0	0	0	0	0	1	1	0	1	0	1	1	0	0	1	1	0	0	2	1	0	0	0	0	0	0	29
Bacteria	Bacteria	Acidobacteria	Actinobacteria	Cytophagales	Subgroup_6	g__norank_f__norank_o__norank_c__Subgroup_6	s__unclassified_g__norank_f__norank_o__norank_c__Subgroup_6	OTU272	0	1	1	1	0	0	0	0	0	1	0	0	0	0	10	0	0	1	0	0	0	0	0	0	1	0	0	0	0	0	0	0	0	0	0	1	17
Bacteria	Bacteria	Proteobacteria	Actinobacteria	Rhizobiales	Xanthobacteraceae	g__Bradyrhizobium	s__Bradyrhizobium_elkanii_g__Bradyrhizobium	OTU3757	223	221	209	182	235	267	154	162	160	303	283	248	257	272	287	225	287	189	242	231	181	117	124	129	256	274	322	361	235	173	314	219	332	294	352	245	8565
Bacteria	Bacteria	Proteobacteria	Actinobacteria	Rhizobiales	f__norank_o__Rhodospirillales	g__norank_f__norank_o__Rhodospirillales	s__unclassified_g__norank_f__norank_o__Rhodospirillales	OTU3688	16	7	11	9	9	6	9	6	3	13	7	8	12	9	5	10	17	14	6	9	7	12	8	14	10	10	11	9	5	5	8	13	11	8	9	9	335
Bacteria	Bacteria	Proteobacteria	Actinobacteria	Rhizobiales	f__0319-6G20	g__norank_f__0319-6G20	s__unclassified_g__norank_f__0319-6G20	OTU1568	3	1	2	3	0	0	1	0	0	0	0	1	1	0	0	0	1	0	2	2	5	0	0	1	2	2	2	0	1	1	1	1	0	5	6	2	46
Bacteria	Bacteria	Actinobacteria	Actinobacteria	Rhizobiales	Pseudonocardiaceae	g__unclassified_f__Pseudonocardiaceae	s__unclassified_f__Pseudonocardiaceae	OTU2199	1	0	0	0	2	2	1	4	3	8	5	5	5	6	2	2	5	1	3	0	1	6	18	15	3	3	9	5	7	2	8	19	35	2	1	2	191
Bacteria	Bacteria	Actinobacteria	Actinobacteria	Rhizobiales	f__norank_o__S085	g__norank_f__norank_o__S085	s__unclassified_g__norank_f__norank_o__S085	OTU4577	6	4	9	6	4	3	11	9	16	0	4	2	3	6	1	6	5	8	10	6	8	21	13	7	4	2	2	2	5	8	4	6	6	6	10	8	231
Bacteria	Bacteria	Actinobacteria	Actinobacteria	Dojkabacteria	Dojkabacteria	g__norank_f__norank_o__norank_c__WS6_Dojkabacteria	s__uncultured_bacterium_g__norank_f__norank_o__norank_c__WS6_Dojkabacteria	OTU5151	2	1	3	0	4	1	0	0	0	1	0	0	0	4	3	1	0	1	1	0	2	0	0	0	2	0	0	0	1	1	0	0	0	2	1	1	32
Bacteria	Bacteria	Actinobacteria	Actinobacteria	Chlamydiales	Parachlamydiaceae	g__unclassified_f__Parachlamydiaceae	s__unclassified_f__Parachlamydiaceae	OTU4771	6	4	21	11	5	15	0	0	1	5	5	13	20	4	3	6	1	1	9	4	6	0	0	0	14	12	1	5	6	4	33	17	2	6	1	11	252
Bacteria	Bacteria	Actinobacteria	Actinobacteria	Subgroup_6	Subgroup_6	g__norank_f__norank_o__norank_c__Subgroup_6	s__uncultured_bacterium_g__norank_f__norank_o__norank_c__Subgroup_6	OTU2212	22	42	30	32	16	25	29	9	16	11	11	24	11	10	19	27	10	35	26	28	17	10	14	3	20	13	6	12	20	15	8	23	5	18	22	45	684
Bacteria	Bacteria	Actinobacteria	c__Subgroup_6	Subgroup_6	Subgroup_6	g__norank_f__norank_o__norank_c__Subgroup_6	s__unclassified_g__norank_f__norank_o__norank_c__Subgroup_6	OTU2103	0	0	2	0	0	0	1	0	0	1	0	0	0	1	1	2	1	2	0	1	1	1	0	0	1	0	0	0	2	1	1	1	0	1	0	0	21
Bacteria	Bacteria	Bacteroidetes	Bacteroidia	Cytophagales	Microscillaceae	g__Chryseolinea	s__uncultured_bacterium_g__Chryseolinea	OTU1451	1	3	4	8	4	4	0	1	0	0	2	3	5	1	0	6	2	3	2	4	8	4	4	3	4	2	4	2	6	5	7	2	5	5	12	5	131
Bacteria	Bacteria	Bacteroidetes	Bacteroidia	Cytophagales	Subgroup_6	g__norank_f__norank_o__norank_c__Subgroup_6	s__uncultured_bacterium_g__norank_f__norank_o__norank_c__Subgroup_6	OTU1012	6	8	5	10	1	3	6	2	2	8	0	6	3	13	8	7	3	10	6	2	6	7	8	0	1	2	1	2	4	7	5	6	2	4	4	4	172
Bacteria	Bacteria	Bacteroidetes	Bacteroidia	Cytophagales	Cytophagaceae	g__Rhodocytophaga	s__uncultured_Bacteroidetes_bacterium_g__Rhodocytophaga	OTU2775	0	0	0	0	0	0	0	2	0	0	0	1	0	0	1	0	0	0	0	0	0	5	4	4	0	0	0	2	0	0	2	0	0	0	0	0	21
Bacteria	Bacteria	Bacteroidetes	Bacteroidia	Cytophagales	f__norank_o__211ds20	g__norank_f__norank_o__211ds20	s__uncultured_bacterium_g__norank_f__norank_o__211ds20	OTU803	0	0	1	1	2	1	5	8	10	0	0	0	1	0	1	0	0	0	0	0	0	0	0	0	1	0	3	1	0	3	0	2	0	0	1	0	41
Bacteria	Bacteria	Bacteroidetes	Bacteroidia	Cytophagales	Steroidobacteraceae	g__Steroidobacter	s__uncultured_bacterium_g__Steroidobacter	OTU3454	3	3	2	1	0	0	0	2	7	0	1	2	1	2	1	4	2	0	3	1	0	4	2	4	2	0	4	0	0	0	0	3	0	3	0	1	58
Bacteria	Bacteria	Bacteroidetes	Anaerolineae	Caldilineales	Caldilineaceae	g__norank_f__Caldilineaceae	s__uncultured_soil_bacterium_g__norank_f__Caldilineaceae	OTU4178	6	6	7	4	4	3	2	0	2	2	4	6	1	8	6	2	5	2	3	7	9	5	6	5	6	6	2	3	1	3	3	5	4	6	5	6	155
Bacteria	Bacteria	Chloroflexi	Anaerolineae	Caulobacterales	Caulobacteraceae	g__unclassified_f__Caulobacteraceae	s__unclassified_f__Caulobacteraceae	OTU2149	136	66	89	55	72	46	121	111	95	169	109	67	100	145	134	130	159	122	70	82	96	73	185	110	92	82	137	104	117	101	161	146	137	53	90	52	3814
Bacteria	Bacteria	Chloroflexi	Anaerolineae	Rhizobiales	Beijerinckiaceae	g__norank_f__Beijerinckiaceae	s__uncultured_bacterium_g__norank_f__Beijerinckiaceae	OTU2993	1	0	0	0	0	1	0	0	1	0	0	0	0	0	0	1	0	0	0	0	0	6	14	11	1	0	0	0	1	1	0	0	1	1	0	1	41
Bacteria	Bacteria	Chloroflexi	Anaerolineae	Rhizobiales	Gemmatimonadaceae	g__Gemmatimonas	s__unclassified_g__Gemmatimonas	OTU2403	0	0	0	0	0	1	3	0	1	1	2	0	0	0	0	0	0	0	0	0	0	0	0	0	1	0	0	0	0	0	0	0	0	0	0	0	9
Bacteria	Bacteria	Chloroflexi	Anaerolineae	Rhizobiales	Saccharimonadales	g__norank_f__norank_o__Saccharimonadales	s__bacterium_LWQ8	OTU895	3	4	9	8	11	8	23	16	34	6	8	8	10	7	14	0	1	2	5	1	2	25	17	32	5	6	3	4	2	7	11	14	8	1	4	3	322
Bacteria	Bacteria	Patescibacteria	Alphaproteobacteria	Rhizobiales	Saccharimonadales	g__norank_f__norank_o__Saccharimonadales	s__uncultured_Candidatus_Saccharibacteria_bacterium_g__norank_f__norank	OTU5027	0	0	1	0	0	0	0	0	0	0	0	0	1	0	0	0	0	0	0	0	1	0	2	4	3	1	0	0	5	0	0	0	0	1	1	1	21
Bacteria	Bacteria	Actinobacteria	Alphaproteobacteria	Rhizobiales	Iamiaceae	g__Iamia	s__uncultured_soil_bacterium_g__Iamia	OTU4965	22	26	18	35	40	45	51	30	39	16	27	17	15	8	13	17	22	14	74	24	16	10	7	26	36	28	41	31	31	33	34	69	58	23	34	24	1054
Bacteria	Bacteria	Actinobacteria	Saccharimonadia	Saccharimonadales	f__67-14	g__norank_f__67-14	s__uncultured_bacterium_g__norank_f__67-14	OTU854	1	0	0	0	0	1	1	0	0	1	0	0	1	0	0	0	0	0	2	0	0	0	2	0	0	0	0	0	0	0	0	0	0	0	0	0	9
Bacteria	Bacteria	Actinobacteria	Saccharimonadia	Saccharimonadales	Phycisphaeraceae	g__SM1A02	s__uncultured_planctomycete_g__SM1A02	OTU2296	3	1	1	0	0	0	0	0	0	0	0	0	1	0	1	1	0	0	0	1	1	0	1	0	0	0	0	0	0	1	1	0	0	0	0	0	13
Bacteria	Bacteria	Actinobacteria	Saccharimonadia	Saccharimonadales	Parcubacteria	g__norank_f__norank_o__norank_c__Parcubacteria	s__uncultured_bacterium_g__norank_f__norank_o__norank_c__Parcubacteria	OTU562	0	1	1	2	1	3	0	0	0	0	0	0	0	0	0	0	0	0	1	1	2	0	0	0	0	0	0	0	0	0	0	0	0	0	2	2	16
Bacteria	Bacteria	Actinobacteria	Saccharimonadia	Pedosphaerales	Pedosphaeraceae	g__norank_f__Pedosphaeraceae	s__uncultured_soil_bacterium_g__norank_f__Pedosphaeraceae	OTU1170	0	0	1	0	0	1	0	0	2	3	1	3	5	3	0	0	0	1	0	0	0	3	0	0	1	1	0	1	2	0	1	0	0	0	1	1	31
Bacteria	Bacteria	Actinobacteria	Saccharimonadia	Pedosphaerales	Saccharimonadales	g__norank_f__norank_o__Saccharimonadales	s__unclassified_g__norank_f__norank_o__Saccharimonadales	OTU898	0	0	0	0	1	0	0	8	2	2	1	2	3	1	3	2	5	2	4	1	0	0	0	0	1	2	0	0	1	1	1	1	3	0	0	0	47
Bacteria	Bacteria	Proteobacteria	Saccharimonadia	Saccharimonadales	f__BIrii41	g__norank_f__BIrii41	s__uncultured_bacterium_g__norank_f__BIrii41	OTU2555	0	1	0	0	0	0	0	1	1	0	1	1	0	0	0	1	0	0	0	0	2	2	0	1	0	0	0	0	0	0	0	0	0	0	1	0	12
Bacteria	Bacteria	Chloroflexi	Saccharimonadia	Saccharimonadales	f__A4b	g__norank_f__A4b	s__uncultured_bacterium_g__norank_f__A4b	OTU421	1	1	0	0	0	2	0	0	0	2	0	2	0	0	0	1	0	3	0	0	2	0	0	0	1	1	1	3	2	0	2	2	0	1	2	1	30
Bacteria	Bacteria	Chloroflexi	Saccharimonadia	Saccharimonadales	Alphaproteobacteria	g__norank_f__norank_o__norank_c__Alphaproteobacteria	s__unclassified_g__norank_f__norank_o__norank_c__Alphaproteobacteria	OTU3160	8	9	5	6	6	5	1	0	1	8	3	3	5	5	1	3	3	7	10	8	8	2	3	2	8	3	0	6	8	6	3	2	8	11	10	8	185
Bacteria	Bacteria	Chloroflexi	Saccharimonadia	Saccharimonadales	Sandaracinaceae	g__norank_f__Sandaracinaceae	s__metagenome_g__norank_f__Sandaracinaceae	OTU2221	0	1	0	1	1	0	0	2	2	0	0	0	0	0	1	0	1	2	2	0	0	0	0	0	2	0	0	0	0	0	0	0	0	3	2	2	22
Bacteria	Bacteria	Chloroflexi	Anaerolineae	Saccharimonadales	f__A4b	g__norank_f__A4b	s__uncultured_bacterium_g__norank_f__A4b	OTU429	0	0	0	2	0	1	0	0	1	0	0	0	0	0	0	0	1	0	1	0	1	0	0	0	1	0	0	0	0	0	0	1	0	0	0	1	10
Bacteria	Bacteria	Chloroflexi	Anaerolineae	Bacillales	Planococcaceae	g__Solibacillus	s__Solibacillus_silvestris_g__Solibacillus	OTU3193	0	0	1	0	0	0	0	1	0	0	0	0	0	1	0	1	0	0	1	0	0	0	0	4	0	0	0	0	0	1	0	0	0	0	0	0	10
Bacteria	Bacteria	Proteobacteria	Anaerolineae	Bacillales	f__unclassified_o__Elsterales	g__unclassified_o__Elsterales	s__unclassified_o__Elsterales	OTU3956	5	0	1	2	1	2	2	2	1	0	1	1	3	1	2	0	3	0	2	4	1	4	2	4	1	1	4	0	1	2	4	0	1	5	1	1	65
Bacteria	Bacteria	Proteobacteria	Anaerolineae	Bacillales	f__mle1-27	g__norank_f__mle1-27	s__uncultured_delta_proteobacterium_g__norank_f__mle1-27	OTU1086	2	0	2	3	2	4	7	4	7	1	1	0	0	1	1	1	2	5	0	1	3	0	0	1	0	1	0	0	1	0	2	1	0	2	2	2	59
Bacteria	Bacteria	Actinobacteria	Anaerolineae	Bacillales	Micromonosporaceae	g__Allocatelliglobosispora	s__unclassified_g__Allocatelliglobosispora	OTU531	7	4	13	12	20	8	0	2	0	40	2	1	3	17	24	13	12	20	3	13	19	21	3	3	12	1	1	2	9	24	3	3	7	41	52	27	442
Bacteria	Bacteria	Actinobacteria	Alphaproteobacteria	Myxococcales	f__norank_o__norank_c__OLB14	g__norank_f__norank_o__norank_c__OLB14	s__uncultured_bacterium_g__norank_f__norank_o__norank_c__OLB14	OTU2907	29	12	27	24	17	19	7	5	4	1	11	8	11	2	4	26	16	14	23	20	29	2	7	10	31	3	6	5	19	25	7	11	6	16	24	20	501
Bacteria	Bacteria	Actinobacteria	Alphaproteobacteria	Myxococcales	Thermoactinomycetaceae	g__norank_f__Thermoactinomycetaceae	s__Trigonala_elaeagnus	OTU2115	0	0	0	0	0	0	0	5	0	0	1	0	0	0	0	0	0	2	0	0	1	0	0	0	0	1	0	1	1	1	1	1	0	1	1	0	17
Bacteria	Bacteria	Actinobacteria	Alphaproteobacteria	Myxococcales	Solimonadaceae	g__Polycyclovorans	s__uncultured_bacterium_g__Polycyclovorans	OTU1037	0	0	0	0	6	4	21	22	21	0	0	0	1	0	0	0	0	0	3	1	0	0	0	0	0	2	0	0	1	1	0	0	0	3	4	2	92
Bacteria	Bacteria	Actinobacteria	Deltaproteobacteria	Myxococcales	Diplorickettsiaceae	g__norank_f__Diplorickettsiaceae	s__unclassified_g__norank_f__Diplorickettsiaceae	OTU1937	1	0	2	0	0	0	0	0	0	3	0	0	0	0	1	0	2	0	6	1	0	0	0	0	0	0	0	1	0	0	0	0	0	0	0	0	17
Bacteria	Bacteria	Actinobacteria	Deltaproteobacteria	Myxococcales	Archangiaceae	g__Cystobacter	s__unclassified_g__Cystobacter	OTU4870	5	8	2	4	6	4	2	1	0	2	2	4	10	8	4	4	11	5	4	3	4	4	6	9	5	5	9	3	6	3	6	4	6	12	6	4	181
Bacteria	Bacteria	Chlamydiae	Chlamydiae	Chlamydiales	Parachlamydiaceae	g__unclassified_f__Parachlamydiaceae	s__unclassified_f__Parachlamydiaceae	OTU4805	0	0	0	1	0	0	0	0	0	4	0	0	0	2	0	0	0	1	0	0	1	0	0	0	0	1	0	0	0	0	0	0	0	2	0	2	14
Bacteria	Bacteria	Chloroflexi	Anaerolineae	SBR1031	f__A4b	g__norank_f__A4b	s__unclassified_g__norank_f__A4b	OTU191	14	39	31	28	13	31	0	0	1	3	1	14	8	8	16	23	11	11	25	45	37	0	0	0	38	7	2	7	27	8	12	6	8	17	16	37	544
Bacteria	Bacteria	Chloroflexi	Anaerolineae	SBR1031	f__norank_o__norank_c__Subgroup_5	g__norank_f__norank_o__norank_c__Subgroup_5	s__metagenome_g__norank_f__norank_o__norank_c__Subgroup_5	OTU4143	1	0	0	1	0	1	0	0	0	0	0	1	0	1	1	1	0	0	0	0	3	0	0	0	1	1	0	0	2	0	0	0	1	0	1	0	16
Bacteria	Bacteria	Chloroflexi	Anaerolineae	Chloroflexales	Chloroflexaceae	g__FFCH7168	s__uncultured_bacterium_g__FFCH7168	OTU2664	1	0	0	0	0	1	1	0	0	0	1	0	0	1	0	0	0	1	1	0	1	1	1	6	0	0	0	1	0	1	0	1	1	1	0	0	21
Bacteria	Bacteria	Chloroflexi	Anaerolineae	Chloroflexales	Rhodobacteraceae	g__Amaricoccus	s__unclassified_g__Amaricoccus	OTU2837	2	9	5	6	5	1	4	9	1	5	3	1	4	3	0	0	5	3	2	6	2	7	10	15	2	1	1	5	1	2	3	3	4	2	4	4	140
Bacteria	Bacteria	Chloroflexi	Anaerolineae	o__norank_c__Subgroup_17	f__norank_o__norank_c__Subgroup_17	g__norank_f__norank_o__norank_c__Subgroup_17	s__uncultured_Acidobacteriales_bacterium_g__norank_f__norank_o__norank_c__Subgroup_17	OTU2603	2	1	8	2	0	1	0	0	0	4	2	4	7	4	2	6	1	4	3	7	9	0	0	0	9	3	0	2	7	5	3	3	0	4	1	4	108
Bacteria	Bacteria	FBP	Chloroflexia	o__norank_c__norank_p__FBP	f__norank_o__norank_c__norank_p__FBP	g__norank_f__norank_o__norank_c__norank_p__FBP	s__metagenome_g__norank_f__norank_o__norank_c__norank_p__FBP	OTU1920	0	1	1	1	0	0	3	1	8	3	0	0	2	1	4	0	0	1	0	0	0	0	1	0	0	1	0	1	0	0	0	0	0	0	0	0	29
Bacteria	Bacteria	Actinobacteria	Chloroflexia	Frankiales	Acidothermaceae	g__Acidothermus	s__uncultured_actinobacterium_g__Acidothermus	OTU3650	1	0	0	0	1	0	0	0	0	0	0	1	0	0	1	0	0	1	0	1	0	1	3	0	0	1	1	1	1	1	0	0	1	0	1	0	17
Bacteria	Bacteria	Actinobacteria	Actinobacteria	Rhizobiales	Rhizobiaceae	g__Mesorhizobium	s__unclassified_g__Mesorhizobium	OTU3835	30	22	12	12	17	27	58	51	45	42	31	26	17	29	26	27	44	29	28	31	42	39	37	33	23	30	30	33	33	36	36	36	49	27	33	15	1136
Bacteria	Bacteria	Actinobacteria	Actinobacteria	Rhizobiales	f__norank_o__Subgroup_7	g__norank_f__norank_o__Subgroup_7	s__uncultured_bacterium_g__norank_f__norank_o__Subgroup_7	OTU4208	0	0	0	0	0	0	0	0	0	0	0	0	0	0	0	0	0	0	0	0	0	10	2	4	0	0	0	0	0	0	0	0	0	0	0	0	16
Bacteria	Bacteria	Actinobacteria	Actinobacteria	Rhizobiales	Burkholderiaceae	g__Noviherbaspirillum	s__unclassified_g__Noviherbaspirillum	OTU3244	0	0	0	0	1	0	0	0	0	0	0	1	1	2	1	0	1	1	0	0	0	4	1	3	0	1	3	1	0	0	0	2	0	0	0	0	23
Bacteria	Bacteria	Actinobacteria	Actinobacteria	Rhizobiales	f__norank_o__Bacteroidetes_VC2.1_Bac22	g__norank_f__norank_o__Bacteroidetes_VC2.1_Bac22	s__metagenome_g__norank_f__norank_o__Bacteroidetes_VC2.1_Bac22	OTU1290	0	0	1	0	0	0	8	4	14	1	0	0	1	0	0	0	0	0	0	0	0	0	0	0	0	0	0	0	0	0	0	0	0	0	0	0	29
Bacteria	Bacteria	Actinobacteria	Actinobacteria	Rhizobiales	Subgroup_6	g__norank_f__norank_o__norank_c__Subgroup_6	s__uncultured_bacterium_g__norank_f__norank_o__norank_c__Subgroup_6	OTU1032	1	7	5	0	0	5	2	1	3	6	5	7	7	13	9	1	0	5	4	3	3	8	3	2	4	4	0	6	1	2	2	5	0	1	3	9	137
Bacteria	Bacteria	Bacteroidetes	Actinobacteria	Frankiales	Frankiaceae	g__Jatrophihabitans	s__uncultured_bacterium_g__Jatrophihabitans	OTU2687	0	1	2	1	0	2	0	0	2	0	0	0	1	2	0	1	0	0	2	1	0	3	5	8	1	0	1	0	1	0	0	1	0	1	0	0	36
Bacteria	Bacteria	Bacteroidetes	Actinobacteria	Chthoniobacterales	Xiphinematobacteraceae	g__Candidatus_Xiphinematobacter	s__metagenome_g__Candidatus_Xiphinematobacter	OTU1902	5	13	8	6	1	5	0	0	0	16	4	17	10	15	21	7	2	7	5	9	6	1	0	0	4	10	2	5	5	0	16	8	1	8	3	3	223
Bacteria	Bacteria	Bacteroidetes	Actinobacteria	Myxococcales	Polyangiaceae	g__Sorangium	s__unclassified_g__Sorangium	OTU2397	2	1	0	0	0	1	0	0	0	0	0	0	0	0	1	2	0	0	0	4	1	0	0	1	1	0	0	2	0	0	2	0	1	0	1	0	20
Bacteria	Bacteria	Bacteroidetes	Actinobacteria	Myxococcales	f__norank_o__Acidobacteriales	g__norank_f__norank_o__Acidobacteriales	s__uncultured_Acidobacteriaceae_bacterium_g__norank_f__norank	OTU2315	14	19	24	5	3	18	5	4	5	14	3	4	7	10	22	12	5	6	17	22	6	1	0	0	9	11	5	9	14	8	10	5	2	7	8	8	322
Bacteria	Bacteria	Verrucomicrobia	Actinobacteria	Myxococcales	Chthoniobacteraceae	g__Chthoniobacter	s__uncultured_bacterium_g__Chthoniobacter	OTU742	2	5	6	3	3	2	10	1	6	16	10	16	11	16	19	14	5	11	1	7	4	8	6	0	4	11	6	2	5	3	10	8	1	3	2	7	244
Bacteria	Bacteria	Gemmatimonadetes	Actinobacteria	Myxococcales	Gemmatimonadaceae	g__unclassified_f__Gemmatimonadaceae	s__unclassified_f__Gemmatimonadaceae	OTU154	0	1	1	0	0	0	0	1	0	0	0	0	0	0	0	1	1	0	0	0	0	0	3	0	0	0	0	0	0	1	0	0	0	1	0	0	10
Bacteria	Bacteria	Proteobacteria	Actinobacteria	Myxococcales	Bdellovibrionaceae	g__Bdellovibrio	s__unclassified_g__Bdellovibrio	OTU94	0	1	2	1	0	2	0	0	0	0	2	0	1	0	1	0	0	0	0	0	0	0	0	0	3	1	1	1	0	1	0	0	0	1	7	1	26
Bacteria	Bacteria	Acidobacteria	Actinobacteria	Myxococcales	Subgroup_6	g__norank_f__norank_o__norank_c__Subgroup_6	s__unclassified_g__norank_f__norank_o__norank_c__Subgroup_6	OTU715	2	5	11	6	1	4	0	0	1	1	2	3	6	2	5	6	2	6	6	4	3	0	0	1	3	0	1	0	6	2	5	6	4	1	4	12	121
Bacteria	Bacteria	Proteobacteria	Actinobacteria	Myxococcales	Pleomorphomonadaceae	g__Prosthecomicrobium	s__unclassified_g__Prosthecomicrobium	OTU3122	0	0	1	1	1	0	0	0	0	0	0	0	0	0	1	0	0	0	1	0	1	1	2	2	0	0	0	1	0	0	1	1	1	0	0	0	15
Bacteria	Bacteria	unclassified	unclassified	unclassified	f__unclassified_k__norank_d__Bacteria	g__unclassified_k__norank_d__Bacteria	s__unclassified_k__norank_d__Bacteria	OTU2669	0	0	2	0	0	0	0	0	0	1	0	0	1	0	0	0	0	2	0	0	1	1	0	0	1	0	0	0	0	2	1	0	0	0	1	0	13
Bacteria	Bacteria	Actinobacteria	Actinobacteria	Propionibacteriales	Nocardioidaceae	g__Nocardioides	s__unclassified_g__Nocardioides	OTU461	22	30	38	53	64	21	42	99	64	37	10	18	12	23	18	10	20	11	17	24	11	97	101	97	30	19	34	6	34	29	35	40	23	11	28	8	1236
Bacteria	Bacteria	Actinobacteria	Actinobacteria	Myxococcales	Polyangiaceae	g__Pajaroellobacter	s__metagenome_g__Pajaroellobacter	OTU2515	1	1	1	0	1	1	1	1	1	1	2	0	0	2	1	2	3	1	0	0	3	1	4	7	2	1	0	2	1	0	0	0	1	3	1	0	46
Bacteria	Bacteria	Actinobacteria	Actinobacteria	Myxococcales	Verrucomicrobiaceae	g__norank_f__Verrucomicrobiaceae	s__unclassified_g__norank_f__Verrucomicrobiaceae	OTU204	0	4	1	1	0	1	0	0	0	0	0	1	0	0	3	1	0	0	2	0	1	4	3	0	1	1	0	1	0	0	1	0	0	3	0	2	31
Bacteria	Bacteria	Actinobacteria	Actinobacteria	Myxococcales	Ardenticatenaceae	g__norank_f__Ardenticatenaceae	s__uncultured_Chloroflexi_bacterium_g__norank_f__Ardenticatenaceae	OTU2905	1	1	0	2	1	0	0	1	0	0	0	0	0	0	0	0	1	0	1	0	1	4	5	5	0	1	2	4	0	1	0	0	3	0	1	2	37
Bacteria	Bacteria	Actinobacteria	Actinobacteria	Myxococcales	Saccharimonadales	g__norank_f__norank_o__Saccharimonadales	s__unclassified_g__norank_f__norank_o__Saccharimonadales	OTU1060	1	2	1	0	1	1	4	2	5	3	0	0	3	0	5	0	0	3	1	0	0	4	3	2	1	1	2	0	0	0	3	2	4	0	1	1	56
Bacteria	Bacteria	Actinobacteria	Actinobacteria	Myxococcales	Desulfarculaceae	g__norank_f__Desulfarculaceae	s__delta_proteobacterium_WX81	OTU473	4	1	0	1	0	0	0	0	0	1	1	0	1	0	2	0	1	1	2	0	4	1	0	0	2	1	0	0	2	1	0	0	1	3	3	1	34
Bacteria	Bacteria	Chloroflexi	Actinobacteria	Myxococcales	Sphingobacteriaceae	g__norank_f__Sphingobacteriaceae	s__metagenome_g__norank_f__Sphingobacteriaceae	OTU2065	0	0	0	0	0	0	0	0	0	0	0	1	0	0	0	1	1	2	0	0	0	1	5	2	0	2	1	1	1	1	0	0	0	0	0	0	19
Bacteria	Bacteria	Chloroflexi	Actinobacteria	Myxococcales	Xanthomonadaceae	g__Lysobacter	s__Lysobacter_erysipheiresistens	OTU3308	0	0	4	6	2	3	0	2	1	5	5	4	1	5	2	6	2	2	2	0	1	49	57	74	4	3	11	10	0	1	3	3	1	2	1	2	274
Bacteria	Bacteria	Chloroflexi	Actinobacteria	Saccharimonadales	Chloroflexaceae	g__unclassified_f__Chloroflexaceae	s__unclassified_f__Chloroflexaceae	OTU2982	0	1	2	0	4	1	0	1	1	0	1	0	0	0	1	0	1	0	0	3	1	0	1	3	2	0	0	0	2	2	0	1	0	0	4	0	32
Bacteria	Bacteria	Chloroflexi	Actinobacteria	Saccharimonadales	f__JG30-KF-CM45	g__norank_f__JG30-KF-CM45	s__unclassified_g__norank_f__JG30-KF-CM45	OTU3015	3	1	1	2	1	0	2	2	2	1	1	3	2	1	2	3	4	1	1	2	4	1	2	1	1	4	1	1	2	2	1	1	1	1	0	4	62
Bacteria	Bacteria	Chloroflexi	Actinobacteria	Caedibacterales	Caedibacteraceae	g__Candidatus_Nucleicultrix	s__unclassified_g__Candidatus_Nucleicultrix	OTU3872	0	0	0	0	0	0	8	2	3	2	0	0	0	2	1	0	1	1	0	0	1	0	0	0	1	0	0	1	0	0	0	0	0	0	1	0	24
Bacteria	Bacteria	Chloroflexi	Actinobacteria	Myxococcales	Haliangiaceae	g__Haliangium	s__unclassified_g__Haliangium	OTU185	3	2	2	1	4	6	5	2	12	1	0	0	0	1	2	0	1	0	4	1	0	10	5	4	0	0	0	0	2	0	0	0	0	2	3	2	75
Bacteria	Bacteria	Chloroflexi	Actinobacteria	Myxococcales	Hymenobacteraceae	g__Pontibacter	s__unclassified_g__Pontibacter	OTU3330	2	0	1	0	0	1	0	2	7	5	1	2	4	2	3	3	5	1	0	0	0	8	10	7	1	2	2	2	1	0	3	2	5	0	0	3	85
Bacteria	Bacteria	Proteobacteria	Actinobacteria	Myxococcales	Oligoflexaceae	g__norank_f__Oligoflexaceae	s__metagenome_g__norank_f__Oligoflexaceae	OTU1978	0	0	0	0	0	0	1	2	2	0	0	0	0	0	4	0	1	0	4	0	0	0	0	0	0	0	0	1	0	1	0	0	0	0	2	5	23
Bacteria	Bacteria	Actinobacteria	Actinobacteria	Myxococcales	f__norank_o__Gaiellales	g__norank_f__norank_o__Gaiellales	s__metagenome_g__norank_f__norank_o__Gaiellales	OTU5061	0	0	2	2	1	5	2	2	3	1	2	1	2	1	0	0	0	0	2	1	0	0	1	6	1	1	1	5	0	3	2	0	1	2	1	0	51
Bacteria	Bacteria	Actinobacteria	Saccharimonadia	Myxococcales	Rhizobiaceae	g__Allorhizobium-Neorhizobium-Pararhizobium-Rhizobium	s__unclassified_g__Allorhizobium-Neorhizobium-Pararhizobium-Rhizobium	OTU3884	3	7	5	9	11	5	35	14	23	16	6	13	15	10	19	10	21	4	10	6	5	22	38	31	4	12	17	18	8	5	20	17	18	8	4	7	476
Bacteria	Bacteria	Actinobacteria	Deltaproteobacteria	Myxococcales	Oligoflexaceae	g__norank_f__Oligoflexaceae	s__uncultured_bacterium_g__norank_f__Oligoflexaceae	OTU843	0	0	0	0	0	2	3	0	3	0	0	0	0	0	0	1	0	0	0	0	1	1	0	0	3	0	0	1	0	0	0	0	0	0	0	0	15
Bacteria	Bacteria	Actinobacteria	Deltaproteobacteria	Myxococcales	Burkholderiaceae	g__norank_f__Burkholderiaceae	s__unclassified_g__norank_f__Burkholderiaceae	OTU3296	0	0	1	1	2	0	0	0	0	0	0	0	0	0	2	0	1	0	0	3	1	0	0	2	1	0	0	0	2	1	0	0	0	0	1	1	19
Bacteria	Bacteria	Actinobacteria	Deltaproteobacteria	Kallotenuales	f__AKIW781	g__norank_f__AKIW781	s__unclassified_g__norank_f__AKIW781	OTU3802	0	0	1	0	0	0	6	1	2	0	1	1	2	2	0	0	0	2	1	1	0	3	0	2	0	1	0	1	1	0	0	0	0	0	1	1	30
Bacteria	Bacteria	Actinobacteria	Deltaproteobacteria	Microtrichales	Ilumatobacteraceae	g__norank_f__Ilumatobacteraceae	s__unclassified_g__norank_f__Ilumatobacteraceae	OTU4686	0	2	1	2	5	3	0	0	0	1	0	1	1	1	0	2	2	1	1	0	1	0	1	0	0	1	0	1	2	0	0	1	0	0	0	1	31
Bacteria	Bacteria	Chloroflexi	Deltaproteobacteria	Microtrichales	f__0319-6G20	g__norank_f__0319-6G20	s__unclassified_g__norank_f__0319-6G20	OTU709	1	0	1	0	1	1	0	1	0	1	0	0	0	0	2	0	1	0	0	0	1	0	1	0	3	0	0	0	1	0	0	0	1	2	0	0	18
Bacteria	Bacteria	Chloroflexi	Deltaproteobacteria	Microtrichales	Hydrogenedensaceae	g__norank_f__Hydrogenedensaceae	s__uncultured_bacterium_g__norank_f__Hydrogenedensaceae	OTU2123	0	0	1	0	0	0	0	0	0	1	0	0	0	1	2	1	0	1	0	0	0	0	0	0	0	0	0	1	0	0	1	0	0	0	1	0	10
Bacteria	Bacteria	Chloroflexi	Deltaproteobacteria	Microtrichales	f__norank_o__norank_c__Actinobacteria	g__norank_f__norank_o__norank_c__Actinobacteria	s__unclassified_g__norank_f__norank_o__norank_c__Actinobacteria	OTU3939	17	13	14	5	8	3	4	0	1	3	3	2	0	3	3	1	0	0	2	2	0	0	0	1	7	4	8	4	7	7	2	7	13	4	0	3	151
Bacteria	Bacteria	Fibrobacteres	Fibrobacteria	Microtrichales	Fibrobacteraceae	g__possible_genus_04	s__uncultured_bacterium_g__possible_genus_04	OTU3808	1	1	1	0	1	0	0	0	0	1	1	1	1	2	4	0	1	2	2	2	4	0	0	0	3	3	0	2	0	0	3	0	0	1	0	3	40
Bacteria	Bacteria	Proteobacteria	Alphaproteobacteria	Tistrellales	Geminicoccaceae	g__Candidatus_Alysiosphaera	s__uncultured_bacterium_g__Candidatus_Alysiosphaera	OTU4679	1	0	1	0	1	0	0	2	1	0	1	0	0	0	0	1	0	0	0	0	0	0	2	0	0	0	0	0	1	0	0	0	1	0	1	0	13
Bacteria	Bacteria	Proteobacteria	Alphaproteobacteria	Xanthomonadales	Rhodanobacteraceae	g__Rhodanobacter	s__uncultured_Xanthomonadaceae_bacterium_g__Rhodanobacter	OTU4754	12	1	3	4	4	3	0	0	0	1	0	1	0	1	2	6	2	0	3	2	4	1	0	0	2	0	1	0	8	0	2	4	3	5	4	2	81
Bacteria	Bacteria	Proteobacteria	Alphaproteobacteria	Xanthomonadales	Rhodobacteraceae	g__unclassified_f__Rhodobacteraceae	s__unclassified_f__Rhodobacteraceae	OTU4003	0	0	0	0	0	0	1	0	1	0	2	0	0	0	0	0	0	0	0	0	0	1	0	1	1	0	0	0	1	0	0	0	0	0	1	1	10
Bacteria	Bacteria	Actinobacteria	Alphaproteobacteria	Xanthomonadales	Ilumatobacteraceae	g__Ilumatobacter	s__metagenome_g__Ilumatobacter	OTU1311	44	25	44	45	46	39	10	15	10	20	37	24	32	17	16	29	46	27	43	28	50	29	31	32	40	25	22	22	43	39	29	31	27	40	42	31	1130
Bacteria	Bacteria	Actinobacteria	Alphaproteobacteria	Microtrichales	Bacillaceae	g__Bacillus	s__Bacillus_niabensis	OTU3302	1	1	0	0	1	1	5	14	5	0	0	2	0	4	2	0	2	0	0	2	1	2	1	0	0	0	0	1	0	3	2	0	4	3	0	0	57
Bacteria	Bacteria	Actinobacteria	Alphaproteobacteria	Microtrichales	f__A4b	g__norank_f__A4b	s__uncultured_bacterium_g__norank_f__A4b	OTU23	4	2	1	2	0	2	0	0	0	1	3	1	2	0	0	1	0	0	1	2	4	0	0	0	0	0	0	0	1	0	1	0	0	1	3	2	34
Bacteria	Bacteria	Actinobacteria	Actinobacteria	Microtrichales	Ktedonobacteraceae	g__unclassified_f__Ktedonobacteraceae	s__unclassified_f__Ktedonobacteraceae	OTU4286	0	0	1	0	0	0	0	1	0	5	0	1	1	2	3	0	1	0	1	2	0	0	0	0	2	1	1	5	1	3	2	1	0	0	1	1	36
Bacteria	Bacteria	Actinobacteria	Actinobacteria	Microtrichales	f__norank_o__PLTA13	g__norank_f__norank_o__PLTA13	s__unclassified_g__norank_f__norank_o__PLTA13	OTU3436	6	1	2	1	5	2	0	4	4	1	2	3	2	4	2	3	3	5	6	3	2	4	1	3	5	2	0	3	7	6	1	1	1	3	13	6	117
Bacteria	Bacteria	Actinobacteria	Actinobacteria	Frankiales	Acidothermaceae	g__Acidothermus	s__uncultured_actinobacterium_g__Acidothermus	OTU543	0	0	0	0	2	0	0	0	0	1	2	0	2	1	0	1	2	1	0	2	3	1	0	1	1	0	0	1	0	0	0	18	8	1	15	7	70
Bacteria	Bacteria	Chloroflexi	Actinobacteria	Gemmatimonadales	Gemmatimonadaceae	g__unclassified_f__Gemmatimonadaceae	s__unclassified_f__Gemmatimonadaceae	OTU332	4	0	1	3	2	3	0	0	1	2	4	6	3	5	3	4	5	4	2	2	2	0	1	1	4	2	1	4	4	4	6	1	4	3	1	1	93
Bacteria	Bacteria	Chloroflexi	Actinobacteria	Gemmatimonadales	f__norank_o__SBR1031	g__norank_f__norank_o__SBR1031	s__unclassified_g__norank_f__norank_o__SBR1031	OTU1599	1	0	2	1	0	0	0	0	0	1	1	0	2	0	0	0	0	1	0	1	2	0	0	0	1	2	0	1	0	1	0	0	0	2	1	1	21
Bacteria	Bacteria	Chloroflexi	Actinobacteria	Gemmatimonadales	f__norank_o__norank_c__Actinobacteria	g__norank_f__norank_o__norank_c__Actinobacteria	s__uncultured_Acidimicrobidae_bacterium_g__norank_f__norank	OTU2891	10	10	7	12	14	11	32	32	22	4	16	7	14	5	3	5	4	3	15	11	4	4	6	7	12	9	5	10	7	15	18	22	25	7	5	6	399
Bacteria	Bacteria	Chloroflexi	Actinobacteria	Gemmatimonadales	f__Acetobacterales_Incertae_Sedis	g__norank_f__Acetobacterales_Incertae_Sedis	s__metagenome_g__norank_f__Acetobacterales_Incertae_Sedis	OTU2913	0	1	0	0	0	0	0	0	1	0	1	0	0	1	0	1	1	1	0	1	1	0	2	0	1	0	0	0	0	0	0	0	0	0	1	1	14
Bacteria	Bacteria	Chloroflexi	Actinobacteria	Gemmatimonadales	Gemmataceae	g__norank_f__Gemmataceae	s__uncultured_bacterium_g__norank_f__Gemmataceae	OTU5155	0	0	2	3	0	0	0	0	0	0	0	2	0	0	0	2	0	4	1	1	1	0	0	0	0	1	0	0	1	0	0	1	0	2	1	2	24
Bacteria	Bacteria	Chloroflexi	Actinobacteria	Thermoanaerobaculales	Thermoanaerobaculaceae	g__Subgroup_10	s__Acidobacteria_bacterium_LX3	OTU3433	4	3	4	1	10	4	1	0	2	5	1	1	0	3	7	2	2	1	0	2	19	0	0	1	4	4	1	0	3	10	0	1	1	2	19	2	120
Bacteria	Bacteria	Proteobacteria	Actinobacteria	Diplorickettsiales	Diplorickettsiaceae	g__norank_f__Diplorickettsiaceae	s__unclassified_g__norank_f__Diplorickettsiaceae	OTU1340	1	0	0	2	1	2	2	4	1	0	1	0	0	0	0	0	0	0	0	0	0	0	0	0	1	0	0	0	0	0	0	0	0	0	0	0	15
Bacteria	Bacteria	Gemmatimonadetes	Actinobacteria	Longimicrobiales	Longimicrobiaceae	g__norank_f__Longimicrobiaceae	s__unclassified_g__norank_f__Longimicrobiaceae	OTU1079	0	1	0	1	1	0	0	0	0	2	1	0	3	0	0	0	0	0	0	0	0	2	4	5	2	2	1	0	2	0	1	0	0	1	0	0	29
Bacteria	Bacteria	Chloroflexi	Actinobacteria	Longimicrobiales	f__norank_o__norank_c__KD4-96	g__norank_f__norank_o__norank_c__KD4-96	s__uncultured_Anaerolineaceae_bacterium_g__norank	OTU2702	9	37	31	20	13	11	13	9	11	15	4	14	13	17	16	24	6	15	32	53	26	47	53	15	34	6	1	6	26	33	10	27	7	20	7	20	701
Bacteria	Bacteria	Chloroflexi	Armatimonadetes	Longimicrobiales	f__norank_o__norank_c__norank_p__Armatimonadetes	g__norank_f__norank_o__norank_c__norank_p__Armatimonadetes	s__uncultured_actinobacterium_g__norank_f__norank_o__norank	OTU413	1	12	22	9	6	7	0	2	0	6	6	8	12	6	10	11	2	5	4	8	8	7	1	0	5	7	5	3	5	4	3	1	2	5	3	14	210
Bacteria	Bacteria	Chloroflexi	Gemmatimonadetes	Gemmatimonadales	Gemmatimonadaceae	g__norank_f__Gemmatimonadaceae	s__uncultured_Gemmatimonadetes_bacterium_g__norank_f__Gemmatimonadaceae	OTU2111	19	12	10	7	16	20	7	9	3	6	8	6	8	6	6	12	11	14	9	11	12	17	21	9	10	0	5	8	8	9	4	12	2	16	16	14	363
Bacteria	Bacteria	Chloroflexi	Bacteroidia	Gemmatimonadales	Microscillaceae	g__norank_f__Microscillaceae	s__unclassified_g__norank_f__Microscillaceae	OTU2777	4	7	14	5	14	2	4	4	9	7	3	14	10	8	4	5	20	13	15	6	11	87	63	22	13	5	8	4	12	4	12	11	5	11	14	12	462
Bacteria	Bacteria	Chloroflexi	Bacteroidia	Gemmatimonadales	Saprospiraceae	g__norank_f__Saprospiraceae	s__uncultured_soil_bacterium_g__norank_f__Saprospiraceae	OTU2642	2	3	0	1	2	1	0	0	0	0	0	0	0	5	1	3	1	1	0	2	2	42	20	12	0	0	0	0	1	0	0	2	0	3	0	1	105
Bacteria	Bacteria	Proteobacteria	Bacteroidia	Gemmatimonadales	Nitrosomonadaceae	g__MND1	s__unclassified_g__MND1	OTU1955	0	0	0	0	0	0	2	0	1	3	1	1	0	0	0	0	3	0	0	0	0	0	0	0	0	0	0	0	0	0	0	0	0	0	0	0	11
Bacteria	Bacteria	Bacteroidetes	Bacteroidia	Gemmatimonadales	f__unclassified_o__Chitinophagales	g__unclassified_o__Chitinophagales	s__unclassified_o__Chitinophagales	OTU1242	21	21	17	16	13	11	1	2	1	5	15	17	6	7	9	4	7	13	4	18	21	9	6	4	9	11	12	7	10	10	8	9	6	21	13	14	378
Bacteria	Bacteria	Bacteroidetes	Bacteroidia	Cytophagales	f__norank_o__norank_c__Latescibacteria	g__norank_f__norank_o__norank_c__Latescibacteria	s__uncultured_Pelobacter_sp._g__norank	OTU2501	3	7	2	1	0	3	0	0	0	0	1	2	2	1	1	2	1	1	2	1	0	0	0	0	2	0	0	2	1	0	3	0	0	2	1	4	45
Bacteria	Bacteria	Bacteroidetes	Gammaproteobacteria	Steroidobacterales	Steroidobacteraceae	g__Steroidobacter	s__metagenome_g__Steroidobacter	OTU870	0	0	0	0	1	0	1	0	0	0	0	0	0	1	0	1	0	0	0	0	0	1	0	3	0	1	0	0	2	0	1	0	0	1	1	0	14
Bacteria	Bacteria	Bacteroidetes	Gammaproteobacteria	Saccharimonadales	Saccharimonadaceae	g__norank_f__Saccharimonadaceae	s__unclassified_g__norank_f__Saccharimonadaceae	OTU2736	0	0	0	0	0	0	3	0	0	0	0	0	0	0	0	0	1	0	0	0	0	3	0	1	0	2	1	0	0	0	0	0	0	0	0	0	11
Bacteria	Bacteria	Bacteroidetes	Gammaproteobacteria	Saccharimonadales	f__norank_o__norank_c__AT-s3-28	g__norank_f__norank_o__norank_c__AT-s3-28	s__unclassified_g__norank_f__norank_o__norank_c__AT-s3-28	OTU1773	1	0	1	0	0	0	0	0	0	0	0	1	1	1	0	2	2	0	0	2	3	0	0	0	1	0	0	0	1	0	0	0	0	1	2	0	19
Bacteria	Bacteria	Bacteroidetes	Saccharimonadia	Saccharimonadales	Parcubacteria	g__norank_f__norank_o__norank_c__Parcubacteria	s__uncultured_bacterium_g__norank_f__norank_o__norank_c__Parcubacteria	OTU4086	9	5	2	1	6	3	0	0	0	4	2	5	2	0	3	2	2	0	4	9	8	1	3	2	2	0	1	0	2	5	0	2	1	8	6	8	108
Bacteria	Bacteria	Actinobacteria	Saccharimonadia	Saccharimonadales	Gaiellaceae	g__Gaiella	s__unclassified_g__Gaiella	OTU4908	10	8	6	10	11	4	12	10	15	5	4	4	6	5	2	10	9	8	8	11	14	13	8	20	11	4	8	8	11	10	9	3	16	11	10	7	321
Bacteria	Bacteria	Actinobacteria	Saccharimonadia	Saccharimonadales	f__norank_o__Gaiellales	g__norank_f__norank_o__Gaiellales	s__uncultured_Solirubrobacter_sp._g__norank	OTU605	5	4	14	11	8	2	0	3	0	1	4	4	4	0	3	7	7	4	0	18	6	2	2	3	4	7	2	1	7	3	2	6	3	8	8	4	167
Bacteria	Bacteria	Actinobacteria	Saccharimonadia	Saccharimonadales	f__unclassified_o__Clostridiales	g__unclassified_o__Clostridiales	s__unclassified_o__Clostridiales	OTU1158	0	0	0	0	0	0	0	0	0	3	0	0	0	1	2	0	1	1	2	1	1	0	0	0	0	1	0	0	0	2	0	0	0	1	0	0	16
Bacteria	Bacteria	Actinobacteria	Saccharimonadia	Xanthomonadales	Rhodanobacteraceae	g__norank_f__Rhodanobacteraceae	s__unclassified_g__norank_f__Rhodanobacteraceae	OTU4874	1	2	7	2	3	0	0	0	0	0	0	1	0	0	0	1	1	0	0	3	1	0	0	0	2	0	0	0	1	0	0	1	1	1	1	1	30
Bacteria	Bacteria	Actinobacteria	Saccharimonadia	Xanthomonadales	f__Puniceispirillales_Incertae_Sedis	g__Constrictibacter	s__uncultured_bacterium_g__Constrictibacter	OTU1493	1	1	0	0	3	0	0	0	2	0	0	1	2	0	0	0	1	1	0	0	0	1	0	0	1	0	0	1	0	0	0	1	1	2	0	3	22
Bacteria	Bacteria	Actinobacteria	Saccharimonadia	Xanthomonadales	Bacillaceae	g__Terribacillus	s__Terribacillus_aidingensis	OTU4352	1	1	1	1	0	0	1	2	0	0	1	0	0	0	1	0	1	0	0	0	0	0	0	0	1	2	0	0	1	1	2	0	3	3	0	1	24
Bacteria	Bacteria	Proteobacteria	Saccharimonadia	Bacillales	f__norank_o__TX1A-33	g__norank_f__norank_o__TX1A-33	s__uncultured_bacterium_g__norank_f__norank_o__TX1A-33	OTU1876	0	1	0	2	0	0	0	0	0	5	2	1	1	4	2	2	1	2	0	0	1	0	0	0	2	0	2	1	2	0	0	1	4	1	0	0	37
Bacteria	Bacteria	Proteobacteria	Saccharimonadia	Bacillales	f__Blfdi19	g__norank_f__Blfdi19	s__metagenome_g__norank_f__Blfdi19	OTU3208	0	0	0	0	0	0	0	0	0	0	1	0	1	0	0	0	1	0	0	0	0	2	3	1	0	0	0	0	0	0	0	0	0	0	0	0	9
Bacteria	Bacteria	Gemmatimonadetes	Saccharimonadia	Bacillales	Gemmatimonadaceae	g__norank_f__Gemmatimonadaceae	s__metagenome_g__norank_f__Gemmatimonadaceae	OTU2437	18	8	7	13	21	17	1	1	1	2	11	0	4	4	4	7	5	10	8	12	15	29	11	13	6	3	7	11	5	7	7	4	9	5	7	14	307
Bacteria	Bacteria	Bacteroidetes	Bacteroidia	Myxococcales	f__37-13	g__norank_f__37-13	s__uncultured_Bacteroidetes_bacterium_g__norank_f__37-13	OTU1765	0	0	0	1	1	2	0	0	1	0	2	0	0	0	1	0	0	0	1	0	0	0	0	0	2	1	0	3	1	1	2	3	0	0	0	0	22
Bacteria	Bacteria	Bacteroidetes	Bacteroidia	Myxococcales	f__norank_o__SBR1031	g__norank_f__norank_o__SBR1031	s__uncultured_soil_bacterium_g__norank_f__norank_o__SBR1031	OTU3907	13	38	16	13	5	12	1	1	4	12	8	15	6	8	17	17	9	22	20	32	29	6	5	1	19	4	3	2	21	22	5	8	0	47	10	29	480
Bacteria	Bacteria	Bacteroidetes	Bacteroidia	Myxococcales	Subgroup_6	g__norank_f__norank_o__norank_c__Subgroup_6	s__unclassified_g__norank_f__norank_o__norank_c__Subgroup_6	OTU4047	3	3	4	4	1	1	0	0	0	1	1	3	2	0	2	2	0	1	2	1	1	1	2	0	1	1	0	1	4	2	0	1	0	2	3	2	52
Bacteria	Bacteria	Bacteroidetes	Bacteroidia	Myxococcales	f__Blfdi19	g__norank_f__Blfdi19	s__unclassified_g__norank_f__Blfdi19	OTU4226	2	0	1	2	0	0	7	2	3	0	0	1	1	2	2	1	1	0	0	1	2	1	0	0	2	0	0	3	1	2	1	0	0	0	2	2	42
Bacteria	Bacteria	Bacteroidetes	Bacteroidia	Myxococcales	Acetobacteraceae	g__Rhodovastum	s__unclassified_g__Rhodovastum	OTU3970	4	2	2	4	5	5	1	0	0	0	1	3	5	1	2	0	5	0	1	1	2	3	0	3	2	5	6	1	8	3	4	1	3	0	2	2	87
Bacteria	Bacteria	Bacteroidetes	Deltaproteobacteria	Caldilineales	Caldilineaceae	g__norank_f__Caldilineaceae	s__uncultured_bacterium_g__norank_f__Caldilineaceae	OTU625	0	1	0	0	1	4	0	0	0	0	0	1	0	0	0	1	0	0	2	2	2	0	0	0	0	0	2	0	0	0	0	1	0	1	0	0	18
Bacteria	Bacteria	Patescibacteria	Deltaproteobacteria	Saccharimonadales	Saccharimonadales	g__norank_f__norank_o__Saccharimonadales	s__unclassified_g__norank_f__norank_o__Saccharimonadales	OTU3753	0	0	0	0	1	0	21	16	37	0	1	0	0	1	1	5	3	0	0	3	1	0	2	0	1	3	2	2	0	1	2	2	3	0	1	1	110
Bacteria	Bacteria	Bacteroidetes	Deltaproteobacteria	Saccharimonadales	f__norank_o__Chitinophagales	g__norank_f__norank_o__Chitinophagales	s__uncultured_bacterium_g__norank_f__norank_o__Chitinophagales	OTU1896	5	8	2	1	2	1	0	0	2	19	16	12	11	20	27	14	8	17	1	5	5	2	2	1	11	4	4	2	8	8	6	3	7	3	3	3	243
Bacteria	Bacteria	Bacteroidetes	Deltaproteobacteria	Saccharimonadales	f__norank_o__S085	g__norank_f__norank_o__S085	s__metagenome_g__norank_f__norank_o__S085	OTU292	55	51	52	52	42	34	27	32	20	35	33	29	39	31	36	39	30	45	99	61	39	37	21	30	52	38	39	40	51	48	39	34	31	55	77	62	1535
Bacteria	Bacteria	Bacteroidetes	Deltaproteobacteria	Saccharimonadales	Pedosphaeraceae	g__norank_f__Pedosphaeraceae	s__uncultured_bacterium_g__norank_f__Pedosphaeraceae	OTU676	0	1	0	0	0	1	0	0	0	0	0	1	1	0	0	1	0	0	2	0	0	1	1	0	0	0	0	0	1	0	0	0	0	1	0	1	12
Bacteria	Bacteria	Bacteroidetes	Saccharimonadia	Saccharimonadales	Herpetosiphonaceae	g__Herpetosiphon	s__unclassified_g__Herpetosiphon	OTU3698	0	0	0	0	1	0	0	0	0	0	0	0	0	0	0	0	0	0	0	0	0	0	0	0	0	3	1	3	0	1	0	0	0	0	0	0	9
Bacteria	Bacteria	Bacteroidetes	Saccharimonadia	Saccharimonadales	f__JG30-KF-CM45	g__norank_f__JG30-KF-CM45	s__uncultured_bacterium_g__norank_f__JG30-KF-CM45	OTU136	0	0	1	2	3	2	1	3	1	1	7	0	1	1	3	0	1	3	2	1	2	0	1	2	2	4	5	1	2	2	2	3	4	1	0	0	64
Bacteria	Bacteria	Bacteroidetes	Saccharimonadia	Chloroflexales	Roseiflexaceae	g__norank_f__Roseiflexaceae	s__uncultured_bacterium_g__norank_f__Roseiflexaceae	OTU1408	5	7	4	4	4	4	0	0	0	2	5	2	7	0	2	2	3	1	4	2	5	1	1	1	3	1	2	0	6	1	0	4	6	3	8	4	104
Bacteria	Bacteria	Proteobacteria	Saccharimonadia	Chloroflexales	Burkholderiaceae	g__Undibacterium	s__uncultured_Oxalobacteraceae_bacterium_g__Undibacterium	OTU4977	0	0	0	0	0	0	1	1	1	5	0	0	0	1	1	3	0	1	1	0	1	0	0	1	0	1	0	0	2	0	0	0	0	1	1	1	23
Bacteria	Bacteria	Proteobacteria	Saccharimonadia	Betaproteobacteriales	Xanthobacteraceae	g__unclassified_f__Xanthobacteraceae	s__unclassified_f__Xanthobacteraceae	OTU1487	3	1	4	2	4	1	6	2	3	2	4	4	3	4	2	3	5	0	2	2	4	3	3	4	2	2	3	3	5	1	2	3	4	0	1	4	101
Bacteria	Bacteria	Proteobacteria	Saccharimonadia	Betaproteobacteriales	Devosiaceae	g__Devosia	s__metagenome_g__Devosia	OTU284	56	57	58	66	62	60	79	95	93	150	144	86	98	128	117	81	102	106	74	61	53	82	103	91	77	145	259	170	91	68	139	126	128	46	59	59	3469
Bacteria	Bacteria	Proteobacteria	Saccharimonadia	Betaproteobacteriales	f__TRA3-20	g__norank_f__TRA3-20	s__uncultured_Nitrosomonadales_bacterium_g__norank_f__TRA3-20	OTU3232	1	1	1	2	4	1	4	1	3	2	3	4	2	3	3	1	6	1	0	2	0	6	6	11	4	6	3	2	6	1	2	0	3	0	2	2	99
Bacteria	Bacteria	Proteobacteria	Saccharimonadia	Betaproteobacteriales	f__NS9_marine_group	g__norank_f__NS9_marine_group	s__metagenome_g__norank_f__NS9_marine_group	OTU3254	0	0	0	0	0	0	0	0	0	0	0	0	0	0	0	0	0	0	0	0	1	4	3	0	0	0	0	0	1	0	0	0	0	0	0	0	9
Bacteria	Bacteria	Proteobacteria	Alphaproteobacteria	Rhizobiales	f__norank_o__Rhodospirillales	g__norank_f__norank_o__Rhodospirillales	s__unclassified_g__norank_f__norank_o__Rhodospirillales	OTU3828	1	0	0	0	0	2	0	1	1	0	0	0	1	0	0	0	0	0	0	1	0	0	0	1	1	0	1	2	0	0	0	1	0	0	1	0	14
Bacteria	Bacteria	Proteobacteria	Alphaproteobacteria	Myxococcales	Phaselicystidaceae	g__Phaselicystis	s__uncultured_Sorangiineae_bacterium_g__Phaselicystis	OTU659	2	1	0	1	4	5	5	1	4	1	1	1	1	1	1	1	0	1	1	2	0	8	14	16	1	4	2	1	1	2	7	4	8	1	0	1	104
Bacteria	Bacteria	Proteobacteria	Alphaproteobacteria	Myxococcales	f__norank_o__norank_c__norank_p__FBP	g__norank_f__norank_o__norank_c__norank_p__FBP	s__uncultured_bacterium_g__norank_f__norank_o__norank_c__norank_p__FBP	OTU3094	0	0	0	0	0	0	1	0	0	0	2	0	0	0	0	0	1	3	1	0	1	2	1	0	1	0	0	0	0	0	0	0	0	0	0	0	13
Bacteria	Bacteria	Proteobacteria	Alphaproteobacteria	Myxococcales	Reyranellaceae	g__Reyranella	s__unclassified_g__Reyranella	OTU5053	7	10	5	8	15	9	8	3	3	1	2	2	0	2	3	4	2	3	9	4	8	5	5	7	4	4	4	4	5	4	3	2	2	8	10	3	178
Bacteria	Bacteria	Acidobacteria	Alphaproteobacteria	Myxococcales	Subgroup_6	g__norank_f__norank_o__norank_c__Subgroup_6	s__unclassified_g__norank_f__norank_o__norank_c__Subgroup_6	OTU462	3	7	2	3	0	3	1	1	6	4	1	5	4	7	1	3	1	5	5	6	3	0	3	0	4	0	0	1	2	2	4	0	0	2	2	6	97
Bacteria	Bacteria	Patescibacteria	Alphaproteobacteria	Myxococcales	Parcubacteria	g__norank_f__norank_o__norank_c__Parcubacteria	s__uncultured_bacterium_g__norank_f__norank_o__norank_c__Parcubacteria	OTU34	1	2	1	0	2	0	0	0	0	1	0	0	0	0	0	0	2	1	0	1	0	0	0	0	0	0	0	0	0	0	0	1	0	2	0	0	14
Bacteria	Bacteria	Chloroflexi	Deltaproteobacteria	Myxococcales	f__A4b	g__norank_f__A4b	s__uncultured_soil_bacterium_g__norank_f__A4b	OTU5079	11	26	22	33	10	8	0	0	0	10	14	21	17	18	17	32	16	14	12	27	30	8	6	1	25	10	8	3	19	12	5	13	0	12	10	32	502
Bacteria	Bacteria	Chloroflexi	Deltaproteobacteria	Myxococcales	Gemmatimonadaceae	g__norank_f__Gemmatimonadaceae	s__unclassified_g__norank_f__Gemmatimonadaceae	OTU558	12	6	5	4	10	9	1	0	1	2	3	7	3	3	2	2	3	6	8	5	10	0	1	0	6	3	5	2	6	6	4	7	6	6	20	12	186
Bacteria	Bacteria	Chloroflexi	Actinobacteria	Micrococcales	Microbacteriaceae	g__Agromyces	s__Agromyces_ulmi	OTU4328	2	3	5	2	4	3	2	7	4	1	2	2	0	3	1	0	2	0	2	3	3	8	16	15	1	1	2	1	3	2	2	1	6	1	1	1	112
Bacteria	Bacteria	Chloroflexi	Actinobacteria	Sphingobacteriales	f__unclassified_o__Sphingobacteriales	g__unclassified_o__Sphingobacteriales	s__unclassified_o__Sphingobacteriales	OTU1924	1	1	0	2	3	1	0	0	0	0	0	0	1	1	0	1	0	2	0	1	0	0	0	0	0	0	0	1	0	0	0	0	2	0	0	0	17
Bacteria	Bacteria	Chloroflexi	Actinobacteria	Oligoflexales	Oligoflexaceae	g__norank_f__Oligoflexaceae	s__unclassified_g__norank_f__Oligoflexaceae	OTU1900	0	0	0	2	0	1	0	0	0	1	1	0	1	0	1	1	1	0	1	0	0	2	1	1	0	0	1	0	1	2	0	0	0	0	3	0	21
Bacteria	Bacteria	Proteobacteria	Actinobacteria	Betaproteobacteriales	Burkholderiaceae	g__Variovorax	s__metagenome_g__Variovorax	OTU4516	17	11	7	16	23	19	28	23	27	16	16	11	11	13	16	10	14	10	18	13	13	4	12	19	18	9	9	9	17	12	16	25	15	13	21	17	548
Bacteria	Bacteria	Proteobacteria	Actinobacteria	Betaproteobacteriales	Haliangiaceae	g__Haliangium	s__unclassified_g__Haliangium	OTU1351	17	15	6	21	21	25	6	2	2	2	3	5	7	8	6	7	19	4	6	5	13	0	0	0	10	3	4	5	5	8	9	8	6	7	20	8	293
Bacteria	Bacteria	Actinobacteria	Actinobacteria	Betaproteobacteriales	Ilumatobacteraceae	g__norank_f__Ilumatobacteraceae	s__uncultured_bacterium_g__norank_f__Ilumatobacteraceae	OTU2895	1	0	1	2	1	0	0	0	0	1	0	1	0	1	0	0	0	1	0	2	0	0	0	0	3	0	1	1	0	1	0	0	0	2	1	1	21
Bacteria	Bacteria	Actinobacteria	Actinobacteria	Betaproteobacteriales	Thermomonosporaceae	g__Actinomadura	s__uncultured_bacterium_g__Actinomadura	OTU3378	0	0	0	0	0	1	0	4	0	0	0	0	1	0	0	0	0	0	0	1	0	1	1	3	0	0	0	1	0	1	0	0	1	0	0	0	15
Bacteria	Bacteria	Actinobacteria	Actinobacteria	Betaproteobacteriales	Subgroup_6	g__norank_f__norank_o__norank_c__Subgroup_6	s__uncultured_bacterium_g__norank_f__norank_o__norank_c__Subgroup_6	OTU289	1	1	1	3	2	0	0	0	0	0	0	0	0	1	1	0	0	0	0	0	1	0	0	0	2	0	0	0	0	1	0	1	0	1	0	3	19
Bacteria	Bacteria	Actinobacteria	Actinobacteria	Myxococcales	Nocardioidaceae	g__unclassified_f__Nocardioidaceae	s__unclassified_f__Nocardioidaceae	OTU1050	0	0	0	0	0	0	0	0	3	0	0	0	0	0	0	0	0	0	0	0	0	5	4	1	0	0	0	0	0	0	0	0	0	0	0	0	13
Bacteria	Bacteria	Actinobacteria	Actinobacteria	Myxococcales	Thermomonosporaceae	g__Actinomadura	s__uncultured_bacterium_g__Actinomadura	OTU4441	1	2	1	0	0	0	0	5	1	0	0	1	1	0	0	0	0	3	0	0	1	0	6	1	1	0	0	1	0	1	0	1	1	1	1	1	31
Bacteria	Bacteria	Actinobacteria	Actinobacteria	Myxococcales	Microbacteriaceae	g__Gryllotalpicola	s__uncultured_bacterium_g__Gryllotalpicola	OTU5188	0	0	0	0	0	0	0	0	0	0	0	1	0	0	1	0	0	1	0	2	1	0	0	0	1	1	0	0	0	1	0	1	1	1	0	0	12
Bacteria	Bacteria	Proteobacteria	Actinobacteria	Myxococcales	f__BIrii41	g__norank_f__BIrii41	s__uncultured_soil_bacterium_g__norank_f__BIrii41	OTU2691	0	0	0	1	1	1	0	0	1	0	0	0	0	0	1	0	0	1	1	0	0	2	0	0	0	0	0	1	1	0	0	0	0	0	0	1	12
Bacteria	Bacteria	Proteobacteria	Actinobacteria	Myxococcales	Anaerolineaceae	g__Anaerolinea	s__uncultured_Chloroflexi_bacterium_g__Anaerolinea	OTU5202	0	0	1	1	0	0	0	0	0	0	0	0	0	0	0	0	0	0	2	1	1	0	0	0	0	0	0	0	0	0	1	0	0	0	0	3	10
Bacteria	Bacteria	Proteobacteria	Actinobacteria	Myxococcales	Desulfarculaceae	g__norank_f__Desulfarculaceae	s__uncultured_bacterium_g__norank_f__Desulfarculaceae	OTU1478	0	1	1	0	1	0	0	3	0	2	0	0	0	0	0	0	0	0	0	2	1	0	0	0	1	0	0	0	1	1	0	0	0	0	0	0	14
Bacteria	Bacteria	Bacteroidetes	Actinobacteria	Myxococcales	Sphingobacteriaceae	g__Mucilaginibacter	s__metagenome_g__Mucilaginibacter	OTU1141	0	0	0	0	0	0	19	5	8	0	0	0	0	0	0	2	0	0	0	1	0	0	1	0	0	0	4	0	0	0	1	0	0	0	0	0	41
Bacteria	Bacteria	Bacteroidetes	Deltaproteobacteria	Myxococcales	Cytophagaceae	g__Cytophaga	s__uncultured_Bacteroidetes_bacterium_g__Cytophaga	OTU1129	2	0	0	0	1	1	5	4	0	1	1	3	4	2	1	0	3	4	0	2	0	1	0	0	0	0	1	0	2	0	0	3	3	0	0	0	44
Bacteria	Bacteria	Bacteroidetes	Deltaproteobacteria	Myxococcales	Sphingomonadaceae	g__Sphingomonas	s__Sphingomonas_sp._SRS2	OTU2179	4	1	6	4	6	3	3	6	5	5	5	6	6	1	2	3	3	4	4	1	2	2	3	6	3	5	9	1	3	4	8	3	2	5	0	1	135
Bacteria	Bacteria	Bacteroidetes	Deltaproteobacteria	Myxococcales	Thermomonosporaceae	g__Actinomadura	s__unclassified_g__Actinomadura	OTU2426	12	9	5	9	14	14	25	40	24	13	31	16	18	16	46	25	27	15	17	44	7	24	15	51	16	31	31	26	14	25	21	20	21	29	56	23	830
Bacteria	Bacteria	Bacteroidetes	Gammaproteobacteria	Betaproteobacteriales	Burkholderiaceae	g__Lautropia	s__unclassified_g__Lautropia	OTU4584	5	5	2	7	3	4	7	10	11	6	10	5	6	5	9	7	6	3	2	6	6	35	33	38	4	11	11	4	5	5	10	8	12	5	4	4	314
Bacteria	Bacteria	Bacteroidetes	Gammaproteobacteria	Betaproteobacteriales	f__norank_o__norank_c__Subgroup_25	g__norank_f__norank_o__norank_c__Subgroup_25	s__uncultured_bacterium_g__norank_f__norank_o__norank_c__Subgroup_25	OTU199	2	5	1	1	0	1	1	0	2	1	1	1	1	1	0	2	1	1	5	2	0	0	0	0	3	0	0	0	0	2	0	2	0	1	0	1	38
Bacteria	Bacteria	Actinobacteria	Gammaproteobacteria	Betaproteobacteriales	f__67-14	g__norank_f__67-14	s__metagenome_g__norank_f__67-14	OTU672	94	72	80	72	70	79	28	34	30	53	61	33	33	31	76	81	53	31	103	71	41	10	16	27	53	60	56	84	48	55	49	50	66	41	89	38	1968
Bacteria	Bacteria	Actinobacteria	Actinobacteria	Betaproteobacteriales	f__unclassified_o__Gammaproteobacteria_Incertae_Sedis	g__Acidibacter	s__uncultured_gamma_proteobacterium_g__Acidibacter	OTU2045	4	3	1	1	2	3	5	1	3	2	1	0	1	0	3	4	5	4	0	1	1	0	2	4	0	1	3	0	3	1	1	2	3	0	0	2	67
Bacteria	Bacteria	Actinobacteria	Actinobacteria	Betaproteobacteriales	Xiphinematobacteraceae	g__Candidatus_Xiphinematobacter	s__unclassified_g__Candidatus_Xiphinematobacter	OTU2080	1	1	4	2	1	0	0	1	1	7	2	7	2	8	1	10	4	7	2	4	2	0	2	0	4	8	0	0	0	0	6	7	0	0	1	2	97
Bacteria	Bacteria	Actinobacteria	Actinobacteria	Solirubrobacterales	Saccharimonadales	g__norank_f__norank_o__Saccharimonadales	s__uncultured_Candidatus_Saccharibacteria_bacterium_g__norank_f__norank	OTU1228	0	0	0	0	0	0	0	0	0	24	0	0	2	7	4	0	1	0	0	1	0	0	0	0	0	0	0	0	0	0	0	0	1	0	0	0	40
Bacteria	Bacteria	Actinobacteria	Actinobacteria	Solirubrobacterales	Fimbriimonadaceae	g__norank_f__Fimbriimonadaceae	s__metagenome_g__norank_f__Fimbriimonadaceae	OTU2573	0	1	2	0	1	1	0	0	0	0	0	1	0	0	0	1	1	1	0	0	0	0	0	0	3	0	1	0	0	0	1	0	0	0	0	3	17
Bacteria	Bacteria	Actinobacteria	Actinobacteria	Saccharimonadales	Solibacteraceae	g__Bryobacter	s__uncultured_Acidobacterium_sp._g__Bryobacter	OTU1486	4	0	4	0	7	0	0	0	2	8	3	5	3	4	6	3	0	3	0	1	2	2	0	2	4	7	3	2	0	3	1	1	2	1	0	1	84
Bacteria	Bacteria	Actinobacteria	Actinobacteria	Saccharimonadales	f__67-14	g__norank_f__67-14	s__uncultured_Rubrobacteria_bacterium_g__norank_f__67-14	OTU4905	6	0	4	1	1	5	2	7	2	4	2	5	0	4	3	1	3	3	2	2	2	6	12	20	0	2	3	4	1	4	4	3	3	4	5	0	130
Bacteria	Bacteria	Actinobacteria	Actinobacteria	Saccharimonadales	f__norank_o__SBR1031	g__norank_f__norank_o__SBR1031	s__uncultured_Gemmatimonadetes_bacterium_g__norank_f__norank_o__SBR1031	OTU4792	2	1	0	1	2	0	0	0	1	1	0	0	1	0	1	0	0	0	1	0	0	0	0	0	1	0	0	0	0	0	0	0	0	1	1	0	14
Bacteria	Bacteria	Actinobacteria	Actinobacteria	Saccharimonadales	f__norank_o__norank_c__WWE3	g__norank_f__norank_o__norank_c__WWE3	s__unclassified_g__norank_f__norank_o__norank_c__WWE3	OTU249	4	0	1	0	2	2	0	0	0	0	0	0	0	0	0	0	0	0	3	1	0	0	0	0	0	0	0	0	0	0	0	0	0	0	1	0	14
Bacteria	Bacteria	Actinobacteria	Actinobacteria	Propionibacteriales	Nocardioidaceae	g__Nocardioides	s__unclassified_g__Nocardioides	OTU3781	7	26	15	25	28	12	2	6	5	41	17	15	18	26	18	17	31	8	4	9	13	21	21	23	18	47	53	7	15	34	29	51	30	3	9	2	706
Bacteria	Bacteria	Actinobacteria	Actinobacteria	Betaproteobacteriales	Nitrosomonadaceae	g__Ellin6067	s__unclassified_g__Ellin6067	OTU3413	16	16	20	23	17	18	2	2	0	11	9	5	13	3	7	7	6	6	14	15	11	49	40	26	14	8	12	14	12	12	11	10	7	16	13	11	476
Bacteria	Bacteria	Actinobacteria	Actinobacteria	Betaproteobacteriales	Hyphomicrobiaceae	g__Hyphomicrobium	s__metagenome_g__Hyphomicrobium	OTU3960	5	3	1	5	1	4	1	0	0	4	4	2	0	1	3	1	0	7	6	2	6	3	1	5	3	4	2	1	2	1	3	2	1	3	7	5	99
Bacteria	Bacteria	Proteobacteria	Actinobacteria	Betaproteobacteriales	f__JG30-KF-CM45	g__norank_f__JG30-KF-CM45	s__uncultured_Chloroflexi_bacterium_g__norank_f__JG30-KF-CM45	OTU1318	0	0	0	0	0	0	0	0	1	0	0	2	2	1	1	1	0	2	1	1	0	2	2	2	1	1	1	0	2	1	2	0	0	0	0	1	27
Bacteria	Bacteria	Chloroflexi	Actinobacteria	Betaproteobacteriales	f__norank_o__SBR1031	g__norank_f__norank_o__SBR1031	s__wastewater_metagenome_g__norank_f__norank_o__SBR1031	OTU4944	28	62	54	54	15	14	0	0	0	11	7	21	11	12	11	14	5	17	37	51	43	3	0	1	26	10	2	4	43	24	14	15	5	25	21	33	693
Bacteria	Bacteria	Chloroflexi	Actinobacteria	Betaproteobacteriales	Subgroup_6	g__norank_f__norank_o__norank_c__Subgroup_6	s__unclassified_g__norank_f__norank_o__norank_c__Subgroup_6	OTU288	0	3	3	1	1	1	0	1	1	0	1	2	1	0	1	1	1	2	1	2	3	1	1	0	0	1	0	0	0	2	0	2	0	0	0	3	36
Bacteria	Bacteria	Chloroflexi	Gammaproteobacteria	Rhizobiales	Methylophilaceae	g__Methylotenera	s__uncultured_bacterium_g__Methylotenera	OTU751	0	0	1	0	0	0	2	4	4	0	0	0	0	0	0	0	0	0	0	0	0	0	4	2	1	0	2	0	0	0	0	0	0	0	0	0	20
Bacteria	Bacteria	Chloroflexi	Gammaproteobacteria	Thermomicrobiales	Cytophagaceae	g__Cytophaga	s__uncultured_bacterium_g__Cytophaga	OTU2570	0	0	3	1	0	0	0	0	0	0	0	0	0	0	0	0	1	0	0	0	5	0	0	0	0	0	2	0	0	0	0	0	0	1	2	0	15
Bacteria	Bacteria	Chloroflexi	Gammaproteobacteria	Frankiales	Geodermatophilaceae	g__unclassified_f__Geodermatophilaceae	s__unclassified_f__Geodermatophilaceae	OTU840	3	1	4	3	3	0	2	0	0	2	2	1	3	1	1	2	0	2	2	1	2	1	10	14	2	0	1	2	2	5	1	1	3	1	1	3	82
Bacteria	Bacteria	Chloroflexi	Bacteroidia	Micrococcales	Micrococcaceae	g__Arthrobacter	s__unclassified_g__Arthrobacter	OTU815	729	1110	951	1070	475	924	222	214	484	1149	1072	1918	1418	1437	1313	807	456	1378	381	1029	1186	822	617	404	536	1395	508	1310	468	452	842	578	270	1096	432	1115	30568
Bacteria	Bacteria	Bacteroidetes	Bacteroidia	Chitinophagales	Chitinophagaceae	g__Flavisolibacter	s__unclassified_g__Flavisolibacter	OTU1135	6	9	6	6	7	8	11	9	5	6	6	10	10	9	3	14	4	12	6	7	7	17	9	8	10	6	6	9	7	4	7	9	12	5	8	5	283
Bacteria	Bacteria	Bacteroidetes	Bacteroidia	Chitinophagales	f__norank_o__norank_c__Gemmatimonadetes	g__norank_f__norank_o__norank_c__Gemmatimonadetes	s__uncultured_bacterium_g__norank_f__norank_o__norank_c__Gemmatimonadetes	OTU1344	0	0	0	0	1	0	2	0	1	0	1	0	1	0	0	0	0	0	0	0	1	0	3	2	0	0	0	2	1	1	1	1	2	0	0	1	21
Bacteria	Bacteria	Bacteroidetes	Actinobacteria	Chitinophagales	f__norank_o__norank_c__norank_p__Armatimonadetes	g__norank_f__norank_o__norank_c__norank_p__Armatimonadetes	s__unclassified_g__norank_f__norank_o__norank_c__norank_p__Armatimonadetes	OTU4013	0	0	0	0	0	0	0	0	0	1	0	2	2	1	1	0	2	0	0	0	1	1	1	0	2	1	0	0	1	0	1	1	0	1	0	1	20
Bacteria	Bacteria	Bacteroidetes	Actinobacteria	Chitinophagales	env.OPS_17	g__norank_f__env.OPS_17	s__uncultured_Bacteroidetes_bacterium_g__norank_f__env.OPS_17	OTU3811	0	1	1	3	1	3	18	7	10	2	0	0	0	0	2	0	0	0	0	0	0	0	3	2	4	0	0	2	0	2	2	0	2	0	0	0	65
Bacteria	Bacteria	Bacteroidetes	Actinobacteria	Chitinophagales	f__norank_o__UA11	g__norank_f__norank_o__UA11	s__uncultured_bacterium_g__norank_f__norank_o__UA11	OTU1190	2	1	3	1	0	1	6	3	13	1	0	1	2	3	2	0	1	0	1	1	1	1	1	0	2	1	0	0	1	0	4	2	0	0	1	1	57
Bacteria	Bacteria	Bacteroidetes	Actinobacteria	Sphingobacteriales	f__A21b	g__norank_f__A21b	s__uncultured_bacterium_g__norank_f__A21b	OTU4373	1	1	1	1	3	4	0	0	0	0	1	2	0	0	4	0	0	0	1	1	2	0	0	1	1	5	5	1	2	1	0	3	0	2	0	1	44
Bacteria	Bacteria	Proteobacteria	Actinobacteria	Sphingobacteriales	Subgroup_6	g__norank_f__norank_o__norank_c__Subgroup_6	s__unclassified_g__norank_f__norank_o__norank_c__Subgroup_6	OTU1590	0	1	0	1	0	1	0	0	0	1	0	1	2	1	2	2	1	1	1	1	1	0	3	0	0	0	0	1	1	2	3	3	0	1	1	3	35
Bacteria	Bacteria	Proteobacteria	Actinobacteria	Myxococcales	f__bacteriap25	g__norank_f__bacteriap25	s__unclassified_g__norank_f__bacteriap25	OTU3179	1	2	2	1	3	5	1	2	2	1	2	1	2	0	0	0	5	2	1	6	11	3	1	2	3	1	2	2	5	3	2	1	2	2	4	3	86
Bacteria	Bacteria	Bacteroidetes	Actinobacteria	Myxococcales	f__LiUU-11-161	g__norank_f__LiUU-11-161	s__metagenome_g__norank_f__LiUU-11-161	OTU200	0	0	0	0	0	0	0	0	0	1	1	2	6	1	1	0	0	2	1	1	0	0	0	0	3	6	14	9	3	1	2	1	0	1	0	1	57
Bacteria	Bacteria	Bacteroidetes	Actinobacteria	Myxococcales	Criblamydiaceae	g__norank_f__Criblamydiaceae	s__uncultured_organism_g__norank_f__Criblamydiaceae	OTU4471	0	0	0	0	0	0	0	0	0	2	0	0	2	2	1	1	1	1	0	0	0	0	0	0	0	1	0	2	0	0	2	0	0	0	1	0	16
Bacteria	Bacteria	Bacteroidetes	Actinobacteria	Myxococcales	Propionibacteriaceae	g__Microlunatus	s__unclassified_g__Microlunatus	OTU48	6	3	3	3	1	3	2	3	3	2	5	4	5	3	1	2	2	1	0	4	6	13	8	33	4	4	2	5	0	0	4	2	1	4	3	2	147
Bacteria	Bacteria	Bacteroidetes	Actinobacteria	Myxococcales	f__JG30-KF-CM45	g__norank_f__JG30-KF-CM45	s__uncultured_bacterium_g__norank_f__JG30-KF-CM45	OTU2387	1	3	5	8	4	3	0	8	2	1	2	2	7	2	8	3	4	5	2	7	4	21	32	34	3	6	1	0	7	9	7	8	6	3	4	4	226
Bacteria	Bacteria	Bacteroidetes	Actinobacteria	Myxococcales	Bdellovibrionaceae	g__OM27_clade	s__metagenome_g__OM27_clade	OTU1697	1	2	2	1	0	0	0	0	0	1	1	2	0	0	0	1	0	0	1	3	7	0	0	1	1	6	0	1	0	2	2	1	2	3	2	0	43
Bacteria	Bacteria	Bacteroidetes	Deltaproteobacteria	Myxococcales	f__KD3-93	g__norank_f__KD3-93	s__metagenome_g__norank_f__KD3-93	OTU1511	0	0	1	5	0	0	2	2	1	0	0	1	1	0	2	9	3	13	0	0	1	1	1	1	0	0	0	0	0	1	1	1	1	0	1	0	49
Bacteria	Bacteria	Chloroflexi	Bacteroidetes	o__unclassified_p__Bacteroidetes	f__unclassified_p__Bacteroidetes	g__unclassified_p__Bacteroidetes	s__unclassified_p__Bacteroidetes	OTU2766	0	0	0	0	0	1	0	0	0	0	0	0	0	0	0	0	0	0	0	0	0	1	0	1	0	3	1	0	0	0	0	0	0	0	0	0	7
Bacteria	Bacteria	Chloroflexi	Deltaproteobacteria	Myxococcales	Haliangiaceae	g__Haliangium	s__unclassified_g__Haliangium	OTU1468	0	0	1	1	0	2	0	0	0	0	1	3	2	2	0	0	4	0	0	1	1	0	1	0	2	2	0	0	1	1	4	0	2	4	0	0	35
Bacteria	Bacteria	Chloroflexi	Deltaproteobacteria	Myxococcales	f__norank_o__norank_c__OM190	g__norank_f__norank_o__norank_c__OM190	s__uncultured_bacterium_g__norank_f__norank_o__norank_c__OM190	OTU243	0	0	0	0	0	1	0	0	0	0	0	0	1	1	1	1	1	0	0	2	0	0	0	0	0	1	0	1	0	0	0	0	0	1	1	1	13
Bacteria	Bacteria	Proteobacteria	Deltaproteobacteria	Myxococcales	Haliangiaceae	g__Haliangium	s__metagenome_g__Haliangium	OTU2656	1	0	1	0	1	2	0	0	0	0	0	0	0	0	0	0	0	0	1	1	4	1	2	1	1	0	0	0	1	1	0	1	1	3	0	1	24
Bacteria	Bacteria	Proteobacteria	Deltaproteobacteria	Myxococcales	Solirubrobacteraceae	g__norank_f__Solirubrobacteraceae	s__unclassified_g__norank_f__Solirubrobacteraceae	OTU3736	8	6	6	15	6	3	4	12	6	2	5	3	2	4	5	1	2	1	12	1	1	20	14	48	4	5	3	5	5	8	2	7	3	5	8	2	244
Bacteria	Bacteria	Proteobacteria	Deltaproteobacteria	Myxococcales	Hyphomicrobiaceae	g__norank_f__Hyphomicrobiaceae	s__uncultured_bacterium_g__norank_f__Hyphomicrobiaceae	OTU2311	2	1	1	2	0	0	0	0	0	2	0	0	0	0	1	0	2	2	1	2	2	2	0	0	0	2	0	0	3	0	0	2	1	1	0	0	29
Bacteria	Bacteria	Chloroflexi	Deltaproteobacteria	Myxococcales	f__JG30-KF-AS9	g__norank_f__JG30-KF-AS9	s__uncultured_bacterium_g__norank_f__JG30-KF-AS9	OTU1192	0	1	0	0	0	0	0	0	0	3	0	0	1	0	0	2	1	0	2	0	2	0	0	0	0	0	1	0	0	0	0	0	0	0	3	0	16
Bacteria	Bacteria	Chloroflexi	Deltaproteobacteria	Myxococcales	Solirubrobacteraceae	g__Parviterribacter	s__uncultured_bacterium_g__Parviterribacter	OTU3301	1	0	0	0	0	0	1	0	0	0	1	1	0	1	0	0	0	0	0	1	0	0	0	2	0	2	0	0	0	0	1	0	1	0	0	0	12
Bacteria	Bacteria	Chloroflexi	Anaerolineae	SBR1031	f__A4b	g__norank_f__A4b	s__uncultured_bacterium_g__norank_f__A4b	OTU412	1	2	6	2	0	1	0	0	0	0	1	3	0	1	1	1	0	1	3	5	2	1	0	0	1	0	0	0	6	2	0	1	1	2	0	5	49
Bacteria	Bacteria	Chloroflexi	Anaerolineae	SBR1031	f__A4b	g__norank_f__A4b	s__uncultured_bacterium_g__norank_f__A4b	OTU415	11	32	51	63	9	19	4	2	2	11	15	28	48	13	15	37	18	23	26	44	46	5	3	1	66	13	3	20	41	15	18	24	10	16	16	61	829
Bacteria	Bacteria	Chloroflexi	Anaerolineae	o__Subgroup_7	f__norank_o__Subgroup_7	g__norank_f__norank_o__Subgroup_7	s__metagenome_g__norank_f__norank_o__Subgroup_7	OTU2506	14	8	11	26	28	33	20	16	18	8	16	7	10	7	4	12	5	8	17	8	11	7	11	3	13	5	10	10	21	17	6	14	16	17	9	10	456
Bacteria	Bacteria	Chloroflexi	Anaerolineae	Micromonosporales	Micromonosporaceae	g__Luedemannella	s__uncultured_bacterium_g__Luedemannella	OTU4085	2	1	1	6	4	1	2	1	4	3	1	0	0	1	0	3	1	0	2	2	10	0	0	1	2	0	1	0	6	2	2	0	4	2	4	1	70
Bacteria	Bacteria	Patescibacteria	Anaerolineae	Parcubacteria	Parcubacteria	g__norank_f__norank_o__norank_c__Parcubacteria	s__uncultured_bacterium_g__norank_f__norank_o__norank_c__Parcubacteria	OTU202	0	0	0	0	1	2	0	0	0	0	0	0	0	0	0	0	0	1	0	3	3	0	0	0	2	0	0	0	0	0	0	0	1	0	1	1	15
Bacteria	Bacteria	Bacteroidetes	Actinobacteria	Chitinophagales	Saprospiraceae	g__norank_f__Saprospiraceae	s__uncultured_Bacteroidetes_bacterium_g__norank_f__Saprospiraceae	OTU588	0	1	1	4	5	2	0	0	0	0	4	2	5	0	1	2	1	1	1	4	4	1	1	1	1	0	2	0	1	1	4	2	3	4	1	3	63
Bacteria	Bacteria	Bacteroidetes	Actinobacteria	Chitinophagales	Gracilibacteraceae	g__Gracilibacter	s__uncultured_bacterium_g__Gracilibacter	OTU4036	0	1	0	1	0	1	0	0	0	0	0	0	0	0	0	0	0	0	1	0	3	1	1	0	0	0	0	0	0	0	0	0	2	0	1	2	14
Bacteria	Bacteria	Bacteroidetes	Actinobacteria	Chitinophagales	Roseiflexaceae	g__norank_f__Roseiflexaceae	s__uncultured_soil_bacterium_g__norank_f__Roseiflexaceae	OTU3993	60	72	110	119	81	96	13	8	12	34	42	64	80	26	32	60	30	61	83	97	72	29	20	18	71	34	30	30	94	86	32	41	39	90	102	125	2093
Bacteria	Bacteria	Bacteroidetes	Actinobacteria	Chitinophagales	Pedosphaeraceae	g__norank_f__Pedosphaeraceae	s__uncultured_bacterium_g__norank_f__Pedosphaeraceae	OTU2502	0	6	4	1	0	1	0	0	0	0	1	3	0	1	1	0	1	2	0	1	6	0	0	0	5	1	0	0	1	0	2	0	0	1	0	2	40
Bacteria	Bacteria	Bacteroidetes	Actinobacteria	Chitinophagales	Pedosphaeraceae	g__norank_f__Pedosphaeraceae	s__uncultured_Verrucomicrobia_bacterium_g__norank_f__Pedosphaeraceae	OTU1342	1	0	2	4	0	6	7	0	8	2	1	0	0	3	2	3	0	1	2	1	1	1	0	0	3	1	0	1	1	1	2	0	0	2	0	3	59
Bacteria	Bacteria	Bacteroidetes	Actinobacteria	SBR1031	f__A4b	g__norank_f__A4b	s__metagenome_g__norank_f__A4b	OTU5169	4	15	8	11	7	8	4	6	4	3	6	9	10	6	6	8	6	1	5	14	4	0	0	0	10	8	5	4	5	4	5	4	3	12	4	7	216
Bacteria	Bacteria	Chloroflexi	Actinobacteria	SBR1031	Paenibacillaceae	g__Ammoniphilus	s__uncultured_Ammoniphilus_sp.	OTU1320	0	1	0	3	3	0	3	4	5	1	3	2	2	3	2	2	1	1	0	0	1	2	2	1	2	3	2	1	2	3	4	1	5	5	1	1	72
Bacteria	Bacteria	Chloroflexi	Actinobacteria	Bacillales	Saccharimonadales	g__norank_f__norank_o__Saccharimonadales	s__unclassified_g__norank_f__norank_o__Saccharimonadales	OTU4273	7	16	18	25	23	42	35	39	29	11	20	23	29	15	16	8	5	15	19	17	4	0	1	0	35	8	14	13	20	14	26	19	18	5	10	7	606
Bacteria	Bacteria	Chloroflexi	Actinobacteria	Bacillales	f__A4b	g__norank_f__A4b	s__uncultured_bacterium_g__norank_f__A4b	OTU1885	0	1	0	0	0	2	0	0	0	0	0	1	0	0	0	1	0	0	0	1	1	0	0	0	0	1	0	1	0	0	0	0	0	0	1	0	10
Bacteria	Bacteria	Chloroflexi	Actinobacteria	Bacillales	f__norank_o__norank_c__norank	g__norank_f__norank_o__norank	s__unclassified_g__norank_f__norank_o__norank	OTU4098	1	2	1	0	2	1	0	0	0	0	1	0	1	0	1	2	0	1	1	2	2	0	0	0	2	1	1	0	1	1	0	2	0	3	2	1	32
Bacteria	Bacteria	Chloroflexi	Actinobacteria	Saccharimonadales	Gemmatimonadaceae	g__Gemmatimonas	s__unclassified_g__Gemmatimonas	OTU3599	0	0	0	0	0	0	0	0	0	0	1	0	0	1	0	0	0	0	0	0	1	0	0	0	0	0	0	1	1	1	0	0	2	0	2	1	11
Bacteria	Bacteria	Chloroflexi	Actinobacteria	Saccharimonadales	Pedosphaeraceae	g__norank_f__Pedosphaeraceae	s__unclassified_g__norank_f__Pedosphaeraceae	OTU1026	0	0	0	2	0	0	26	14	23	1	0	0	0	0	0	1	0	0	0	1	1	2	0	0	0	0	0	0	1	0	0	0	0	1	0	0	73
Bacteria	Bacteria	Chloroflexi	Actinobacteria	Saccharimonadales	f__unclassified_c__Alphaproteobacteria	g__unclassified_c__Alphaproteobacteria	s__unclassified_c__Alphaproteobacteria	OTU1394	1	0	1	1	2	0	0	1	0	0	0	1	0	0	0	1	1	1	3	3	1	1	0	0	2	1	1	0	0	2	1	1	2	2	2	1	33
Bacteria	Bacteria	Chloroflexi	Saccharimonadia	Tistrellales	Geminicoccaceae	g__norank_f__Geminicoccaceae	s__uncultured_bacterium_g__norank_f__Geminicoccaceae	OTU2908	0	1	0	1	1	1	0	4	0	0	1	0	0	0	0	0	0	1	1	0	1	0	2	2	1	0	0	0	0	1	1	1	0	3	0	0	23
Bacteria	Bacteria	Proteobacteria	Saccharimonadia	Frankiales	Acidothermaceae	g__Acidothermus	s__uncultured_actinobacterium_g__Acidothermus	OTU27	9	2	1	2	3	1	2	0	0	38	4	8	2	8	1	1	10	7	4	4	4	0	0	0	2	5	9	1	2	5	4	5	0	5	14	2	165
Bacteria	Bacteria	Proteobacteria	Saccharimonadia	Cellvibrionales	Cellvibrionaceae	g__Cellvibrio	s__unclassified_g__Cellvibrio	OTU3258	0	0	0	0	0	1	0	1	0	0	0	0	0	0	0	0	0	0	0	0	0	3	0	0	0	0	0	1	0	0	2	0	2	0	1	0	11
Bacteria	Bacteria	Proteobacteria	Saccharimonadia	Myxococcales	Phaselicystidaceae	g__Phaselicystis	s__unclassified_g__Phaselicystis	OTU694	5	5	4	6	9	12	2	2	1	3	1	0	0	2	0	6	8	2	4	1	4	4	3	2	4	0	0	0	2	2	1	1	1	1	3	6	107
Bacteria	Bacteria	Actinobacteria	Saccharimonadia	Myxococcales	Micromonosporaceae	g__Actinocatenispora	s__Actinocatenispora_thailandica	OTU3420	0	0	0	1	0	1	0	0	0	0	0	0	1	0	1	1	0	4	0	0	1	3	6	6	2	0	0	0	0	1	0	0	0	1	0	0	29
Bacteria	Bacteria	Actinobacteria	Saccharimonadia	Myxococcales	f__A4b	g__norank_f__A4b	s__uncultured_bacterium_g__norank_f__A4b	OTU1504	0	3	0	0	0	0	2	0	0	0	0	0	0	0	1	1	0	1	1	1	1	1	0	2	0	0	0	0	3	1	0	0	0	0	1	0	19
Bacteria	Bacteria	Actinobacteria	Saccharimonadia	Myxococcales	Saccharimonadales	g__norank_f__norank_o__Saccharimonadales	s__uncultured_bacterium_g__norank_f__norank_o__Saccharimonadales	OTU257	3	2	7	4	3	4	9	1	3	1	2	0	1	2	1	2	1	0	6	1	1	0	2	2	3	0	2	1	2	3	2	2	1	1	4	3	82
Bacteria	Bacteria	Actinobacteria	Saccharimonadia	Myxococcales	Heliobacteriaceae	g__Hydrogenispora	s__uncultured_bacterium_g__Hydrogenispora	OTU4127	1	12	5	7	2	2	0	0	1	4	2	7	9	21	11	7	1	3	1	2	10	0	0	0	6	3	0	1	7	4	5	9	4	6	4	8	165
Bacteria	Bacteria	Actinobacteria	Saccharimonadia	Myxococcales	Thermoanaerobaculaceae	g__Subgroup_10	s__uncultured_soil_bacterium_g__Subgroup_10	OTU3285	1	0	1	0	1	0	0	0	0	1	0	0	0	0	0	0	0	1	0	1	1	0	0	0	0	4	1	1	0	0	2	1	0	0	1	0	17
Bacteria	Bacteria	Actinobacteria	Saccharimonadia	Myxococcales	f__norank_o__norank_c__KD4-96	g__norank_f__norank_o__norank_c__KD4-96	s__uncultured_bacterium_g__norank_f__norank_o__norank_c__KD4-96	OTU2193	0	11	4	0	0	3	0	0	0	0	0	2	3	1	2	2	0	1	3	12	2	0	0	0	1	2	1	0	0	1	1	6	1	1	1	1	62
Bacteria	Bacteria	Chloroflexi	Saccharimonadia	Saccharimonadales	f__norank_o__Lineage_IV	g__norank_f__norank_o__Lineage_IV	s__unclassified_g__norank_f__norank_o__Lineage_IV	OTU1023	2	0	1	0	0	0	11	2	5	0	1	2	0	0	1	0	0	0	0	2	4	0	0	0	1	1	0	1	3	4	2	0	0	1	2	1	47
Bacteria	Bacteria	Bacteroidetes	Saccharimonadia	Saccharimonadales	Microscillaceae	g__norank_f__Microscillaceae	s__unclassified_g__norank_f__Microscillaceae	OTU4420	0	2	2	0	4	2	4	9	7	2	2	4	0	0	1	3	6	4	1	2	1	4	4	0	1	1	0	0	1	0	2	2	0	0	1	2	74
Bacteria	Bacteria	Bacteroidetes	Saccharimonadia	Propionibacteriales	Nocardioidaceae	g__Actinopolymorpha	s__uncultured_bacterium_g__Actinopolymorpha	OTU1733	5	4	2	1	2	2	12	12	2	3	3	4	3	9	3	3	8	3	0	0	2	3	6	8	4	5	5	5	0	6	5	7	4	2	1	3	147
Bacteria	Bacteria	Bacteroidetes	Saccharimonadia	o__norank_c__TK10	f__norank_o__norank_c__TK10	g__norank_f__norank_o__norank_c__TK10	s__uncultured_bacterium_g__norank_f__norank_o__norank_c__TK10	OTU499	2	0	1	1	0	0	0	0	0	0	0	0	1	1	0	0	0	0	0	0	3	1	1	0	0	0	0	0	0	0	0	0	0	0	0	0	11
Bacteria	Bacteria	Bacteroidetes	Saccharimonadia	Gammaproteobacteria	f__norank_o__norank_c__Gammaproteobacteria	g__norank_f__norank_o__norank_c__Gammaproteobacteria	s__unclassified_g__norank_f__norank_o__norank_c__Gammaproteobacteria	OTU1221	0	0	0	1	0	0	0	0	0	1	1	1	0	0	0	4	0	1	0	0	1	0	0	0	0	2	0	0	0	1	2	1	2	0	0	1	19
Bacteria	Bacteria	Bacteroidetes	Saccharimonadia	Chthonomonadales	f__norank_o__Chthonomonadales	g__norank_f__norank_o__Chthonomonadales	s__uncultured_bacterium_g__norank_f__norank_o__Chthonomonadales	OTU2406	3	1	1	1	0	1	0	0	0	0	1	1	2	0	0	1	0	0	0	1	2	0	1	0	2	0	0	0	1	0	3	1	0	1	1	1	26
Bacteria	Bacteria	Bacteroidetes	Saccharimonadia	Streptosporangiales	Streptosporangiaceae	g__Nonomuraea	s__metagenome_g__Nonomuraea	OTU899	8	11	4	6	5	6	11	16	6	12	5	12	4	14	49	11	15	8	2	11	21	11	6	15	10	12	7	9	10	10	7	6	7	22	14	7	390
Bacteria	Bacteria	Chloroflexi	Saccharimonadia	o__unclassified_c__Alphaproteobacteria	f__unclassified_c__Alphaproteobacteria	g__unclassified_c__Alphaproteobacteria	s__unclassified_c__Alphaproteobacteria	OTU1483	3	1	2	3	3	5	5	3	3	3	5	2	1	2	2	3	6	4	4	4	4	0	3	3	2	2	3	1	6	4	1	3	3	2	6	2	109
Bacteria	Bacteria	Chloroflexi	Anaerolineae	SBR1031	f__norank_o__SBR1031	g__norank_f__norank_o__SBR1031	s__uncultured_Gemmatimonadetes_bacterium_g__norank_f__norank_o__SBR1031	OTU264	13	49	105	21	5	9	21	8	11	8	1	8	4	5	17	4	3	3	3	4	4	2	1	0	16	7	8	12	19	9	7	5	0	10	10	13	425
Bacteria	Bacteria	Proteobacteria	Anaerolineae	SBR1031	Beijerinckiaceae	g__Microvirga	s__unclassified_g__Microvirga	OTU2829	20	14	13	6	8	16	14	18	12	11	13	17	15	15	4	21	16	10	9	14	12	70	35	77	21	12	14	15	12	12	23	11	22	14	15	11	642
Bacteria	Bacteria	Proteobacteria	Anaerolineae	Rhizobiales	Hydrogenedensaceae	g__norank_f__Hydrogenedensaceae	s__uncultured_bacterium_g__norank_f__Hydrogenedensaceae	OTU1024	0	0	2	1	0	0	1	0	2	1	0	1	1	0	1	0	1	0	0	0	0	0	0	0	0	0	0	0	1	0	0	0	0	0	0	2	14
Bacteria	Bacteria	Proteobacteria	Anaerolineae	Rhizobiales	f__JG30-KF-CM45	g__norank_f__JG30-KF-CM45	s__unclassified_g__norank_f__JG30-KF-CM45	OTU2516	4	3	4	6	5	1	3	5	6	5	3	1	5	9	3	7	4	5	2	3	8	2	1	5	4	4	2	1	1	2	2	4	2	5	6	5	138
Bacteria	Bacteria	Proteobacteria	Anaerolineae	Rhizobiales	Chitinophagaceae	g__Chitinophaga	s__metagenome_g__Chitinophaga	OTU3219	2	0	1	0	0	0	0	0	0	1	0	0	0	2	2	0	0	0	0	0	0	1	1	0	0	0	0	1	0	0	0	0	0	0	0	0	11
Bacteria	Bacteria	Proteobacteria	Alphaproteobacteria	Rhizobiales	Haliangiaceae	g__Haliangium	s__unclassified_g__Haliangium	OTU1919	4	2	0	4	5	4	1	0	3	1	2	0	3	1	3	0	1	1	3	3	5	2	3	3	2	0	3	2	1	3	2	0	0	2	4	0	73
Bacteria	Bacteria	Gemmatimonadetes	Alphaproteobacteria	Thermomicrobiales	Gemmatimonadaceae	g__norank_f__Gemmatimonadaceae	s__unclassified_g__norank_f__Gemmatimonadaceae	OTU3586	30	1	18	17	22	15	13	16	8	3	8	6	6	3	1	11	21	12	6	6	11	33	34	20	11	4	5	2	8	6	1	4	6	10	10	15	403
Bacteria	Bacteria	Chloroflexi	Chloroflexia	Thermomicrobiales	f__AKIW781	g__norank_f__AKIW781	s__uncultured_bacterium_g__norank_f__AKIW781	OTU2000	0	0	0	0	2	0	2	3	1	0	0	1	0	0	1	0	2	0	1	0	0	0	0	0	1	0	0	0	0	0	0	0	0	1	0	0	15
Bacteria	Bacteria	Chloroflexi	Deltaproteobacteria	Myxococcales	f__norank_o__norank_c__KD4-96	g__norank_f__norank_o__norank_c__KD4-96	s__unclassified_g__norank_f__norank_o__norank_c__KD4-96	OTU2261	35	41	52	39	10	36	7	1	5	11	5	14	13	14	11	20	8	13	60	60	35	10	12	3	28	6	4	11	39	32	24	26	20	31	28	37	801
Bacteria	Bacteria	Chloroflexi	Deltaproteobacteria	Myxococcales	Pseudonocardiaceae	g__Saccharopolyspora	s__unclassified_g__Saccharopolyspora	OTU2821	0	0	0	0	0	0	0	0	0	0	0	0	0	0	0	6	5	5	0	0	0	0	0	1	0	0	0	0	0	0	1	0	0	0	0	0	18
Bacteria	Bacteria	Chloroflexi	Deltaproteobacteria	Myxococcales	f__norank_o__Subgroup_7	g__norank_f__norank_o__Subgroup_7	s__uncultured_Acidobacterium_sp._g__norank_f__norank_o__Subgroup_7	OTU3574	18	8	10	15	23	16	10	11	10	6	7	7	7	4	3	7	4	3	7	7	2	12	11	4	22	8	5	7	6	7	3	6	9	9	10	7	311
Bacteria	Bacteria	Chloroflexi	Deltaproteobacteria	Myxococcales	Rhizobiaceae	g__Mesorhizobium	s__unclassified_g__Mesorhizobium	OTU4677	12	11	2	12	14	9	8	10	2	10	7	5	14	7	9	10	13	11	18	9	14	21	10	19	13	13	10	9	8	11	7	12	9	10	11	7	377
Bacteria	Bacteria	Chloroflexi	Anaerolineae	SBR1031	f__A4b	g__norank_f__A4b	s__uncultured_soil_bacterium_g__norank_f__A4b	OTU680	22	46	58	44	22	20	0	0	0	24	11	30	36	21	30	27	15	60	6	64	32	6	6	1	34	13	11	19	34	21	13	7	2	26	24	50	835
Bacteria	Bacteria	Proteobacteria	Anaerolineae	SBR1031	f__0319-6G20	g__norank_f__0319-6G20	s__unclassified_g__norank_f__0319-6G20	OTU1176	1	1	0	0	0	0	0	0	0	1	0	2	0	2	2	0	5	1	2	0	0	0	0	0	0	0	1	1	0	1	0	0	0	2	0	1	23
Bacteria	Bacteria	Proteobacteria	Anaerolineae	Subgroup_6	Subgroup_6	g__norank_f__norank_o__norank_c__Subgroup_6	s__unclassified_g__norank_f__norank_o__norank_c__Subgroup_6	OTU674	13	26	14	2	1	3	0	0	1	2	0	5	0	1	13	1	1	0	9	3	4	0	0	0	4	1	0	1	4	5	3	0	0	11	6	16	150
Bacteria	Bacteria	Proteobacteria	Anaerolineae	Micavibrionales	f__norank_o__Micavibrionales	g__norank_f__norank_o__Micavibrionales	s__metagenome_g__norank_f__norank_o__Micavibrionales	OTU4509	26	20	21	8	16	15	0	0	0	23	22	20	34	6	17	12	31	24	28	9	17	1	0	0	30	21	25	42	20	14	12	10	3	38	83	56	704
Bacteria	Bacteria	Actinobacteria	Anaerolineae	Solirubrobacterales	f__67-14	g__norank_f__67-14	s__uncultured_soil_bacterium_g__norank_f__67-14	OTU4770	7	2	4	2	5	4	0	0	0	2	5	5	3	2	4	4	2	9	2	9	1	0	0	0	4	10	4	6	0	3	1	4	8	5	3	1	121
Bacteria	Bacteria	Actinobacteria	Deltaproteobacteria	Solirubrobacterales	Saccharimonadales	g__norank_f__norank_o__Saccharimonadales	s__uncultured_bacterium_g__norank_f__norank_o__Saccharimonadales	OTU4451	4	9	11	4	5	2	14	6	7	4	6	6	23	17	7	1	1	2	0	4	6	77	39	38	4	6	8	10	5	6	8	16	5	0	3	0	364
Bacteria	Bacteria	Actinobacteria	Deltaproteobacteria	Solirubrobacterales	f__norank_o__norank	g__norank_f__norank	s__uncultured_bacterium_g__norank	OTU1236	0	0	1	0	1	0	0	0	0	1	1	1	0	2	1	0	0	0	1	0	0	0	1	0	2	0	0	1	1	0	2	1	0	0	0	0	17
Bacteria	Bacteria	Actinobacteria	Deltaproteobacteria	Solirubrobacterales	f__norank_o__norank_c__JG30-KF-CM66	g__norank_f__norank_o__norank_c__JG30-KF-CM66	s__unclassified_g__norank_f__norank_o__norank_c__JG30-KF-CM66	OTU5137	3	7	6	3	5	1	3	4	6	2	3	2	5	2	0	10	3	3	5	7	6	1	0	3	8	0	2	2	7	10	2	12	4	5	13	6	161
Bacteria	Bacteria	Actinobacteria	Saccharimonadia	Solirubrobacterales	Rhizobiaceae	g__Allorhizobium-Neorhizobium-Pararhizobium-Rhizobium	s__unclassified_g__Allorhizobium-Neorhizobium-Pararhizobium-Rhizobium	OTU4301	74	62	102	76	136	108	182	172	183	119	126	125	110	121	123	97	104	69	147	61	50	105	125	183	114	111	213	157	116	87	134	143	167	86	64	63	4215
Bacteria	Bacteria	Actinobacteria	Saccharimonadia	Saccharimonadales	Acidothermaceae	g__Acidothermus	s__uncultured_actinobacterium_g__Acidothermus	OTU3661	0	2	0	4	4	2	0	0	1	0	1	2	0	6	2	0	5	2	8	2	3	1	0	1	4	4	4	1	1	6	4	2	3	1	10	0	86
Bacteria	Bacteria	Chloroflexi	Saccharimonadia	Saccharimonadales	Subgroup_6	g__norank_f__norank_o__norank_c__Subgroup_6	s__unclassified_g__norank_f__norank_o__norank_c__Subgroup_6	OTU3973	7	13	8	6	1	5	18	7	13	5	7	12	8	7	5	10	3	10	8	9	13	12	8	1	13	1	2	2	11	5	6	8	0	6	6	3	259
Bacteria	Bacteria	Chloroflexi	Saccharimonadia	Armatimonadetes	f__norank_o__norank_c__norank_p__Armatimonadetes	g__norank_f__norank_o__norank_c__norank_p__Armatimonadetes	s__uncultured_bacterium_g__norank_f__norank_o__norank_c__norank_p__Armatimonadetes	OTU5072	2	1	0	2	0	2	0	0	0	0	0	0	0	0	0	0	0	0	0	0	2	0	0	0	1	0	0	0	0	0	0	1	0	1	2	1	15
Bacteria	Bacteria	Chloroflexi	Saccharimonadia	Subgroup_6	Subgroup_6	g__norank_f__norank_o__norank_c__Subgroup_6	s__unclassified_g__norank_f__norank_o__norank_c__Subgroup_6	OTU3977	1	4	1	5	1	2	0	1	0	4	1	3	4	7	13	8	6	6	4	13	10	1	0	0	4	0	0	2	7	3	0	4	1	3	4	5	128
Bacteria	Bacteria	Actinobacteria	Saccharimonadia	Pseudonocardiales	Pseudonocardiaceae	g__unclassified_f__Pseudonocardiaceae	s__unclassified_f__Pseudonocardiaceae	OTU3704	1	0	0	1	0	0	0	1	0	0	0	1	0	1	0	0	0	0	1	0	0	0	0	0	1	0	0	1	0	0	0	0	2	0	0	0	10
Bacteria	Bacteria	Actinobacteria	Saccharimonadia	Pseudonocardiales	f__norank_o__Microtrichales	g__norank_f__norank_o__Microtrichales	s__unclassified_g__norank_f__norank_o__Microtrichales	OTU1726	22	17	14	20	28	21	19	11	5	16	28	20	17	10	23	12	19	18	21	13	12	9	11	19	18	18	28	25	20	12	11	16	26	16	13	14	622
Bacteria	Bacteria	Actinobacteria	Saccharimonadia	Pseudonocardiales	Gemmatimonadaceae	g__norank_f__Gemmatimonadaceae	s__metagenome_g__norank_f__Gemmatimonadaceae	OTU4566	4	0	1	1	2	2	1	1	0	3	2	1	1	1	1	0	0	4	0	3	1	0	2	0	3	1	4	1	1	0	1	1	2	2	4	1	52
Bacteria	Bacteria	Actinobacteria	Saccharimonadia	Pseudonocardiales	f__norank_o__norank_c__AD3	g__norank_f__norank_o__norank_c__AD3	s__uncultured_Thermomicrobia_bacterium_g__norank	OTU1986	3	1	1	0	0	0	0	0	1	0	0	0	2	0	1	0	1	0	0	0	1	0	0	0	1	0	3	0	2	0	0	1	0	1	1	0	20
Bacteria	Bacteria	Actinobacteria	Alphaproteobacteria	Microtrichales	f__unclassified_o__Micavibrionales	g__unclassified_o__Micavibrionales	s__unclassified_o__Micavibrionales	OTU3691	1	2	0	0	0	0	0	0	0	1	0	0	0	0	2	0	1	0	0	1	1	0	0	0	0	0	0	0	0	0	0	0	0	1	1	3	14
Bacteria	Bacteria	Actinobacteria	Alphaproteobacteria	Microtrichales	Planococcaceae	g__Paenisporosarcina	s__uncultured_bacterium_g__Paenisporosarcina	OTU1650	48	29	26	31	12	19	5	34	10	95	69	40	38	121	80	26	107	40	21	20	32	14	16	26	31	93	42	54	43	87	45	31	89	56	44	45	1619
Bacteria	Bacteria	Chloroflexi	Alphaproteobacteria	Bacillales	Paenibacillaceae	g__Paenibacillus	s__unclassified_g__Paenibacillus	OTU1997	2	1	0	3	2	1	0	1	1	1	2	0	1	7	2	1	9	3	0	0	5	1	0	3	0	1	0	5	1	7	1	1	8	2	4	0	76
Bacteria	Bacteria	Chloroflexi	Alphaproteobacteria	Bacillales	Labraceae	g__Labrys	s__metagenome_g__Labrys	OTU3948	1	0	1	0	1	0	5	0	2	1	1	0	2	2	2	1	3	1	0	1	1	3	2	0	2	2	1	1	5	0	1	2	1	2	1	1	49
Bacteria	Bacteria	Chloroflexi	Alphaproteobacteria	Bacillales	Thermoanaerobaculaceae	g__Subgroup_10	s__unclassified_g__Subgroup_10	OTU4748	56	14	24	26	44	11	2	1	0	0	6	16	3	6	3	22	23	11	13	8	28	0	1	0	21	9	4	1	23	28	4	10	15	160	38	21	652
Bacteria	Bacteria	Acidobacteria	Alphaproteobacteria	Bacillales	Thermoanaerobaculaceae	g__Subgroup_10	s__unclassified_g__Subgroup_10	OTU4747	14	3	11	6	7	7	0	1	1	1	1	2	1	1	3	3	4	8	0	4	9	1	0	0	6	1	2	4	14	9	5	4	7	4	4	8	156
Bacteria	Bacteria	Actinobacteria	Actinobacteria	Rhizobiales	f__67-14	g__norank_f__67-14	s__uncultured_actinobacterium_g__norank_f__67-14	OTU768	0	0	0	1	0	3	5	2	1	0	0	0	2	0	0	0	0	0	0	0	0	3	4	3	0	1	0	1	1	1	2	0	1	1	0	0	32
Bacteria	Bacteria	Actinobacteria	Actinobacteria	Rhizobiales	Bdellovibrionaceae	g__Bdellovibrio	s__uncultured_bacterium_g__Bdellovibrio	OTU2329	3	6	1	3	2	1	2	11	3	7	4	3	2	2	2	2	4	2	6	1	3	0	0	0	5	4	3	2	2	3	2	3	2	4	4	3	107
Bacteria	Bacteria	Actinobacteria	Actinobacteria	Solirubrobacterales	Ktedonobacteraceae	g__norank_f__Ktedonobacteraceae	s__uncultured_Clostridiales_bacterium_g__norank_f__Ktedonobacteraceae	OTU2566	3	18	9	10	2	6	13	4	48	21	70	16	15	50	168	9	10	14	14	18	9	6	23	1	9	23	3	21	5	4	14	13	0	35	24	52	760
Bacteria	Bacteria	Actinobacteria	Actinobacteria	Solirubrobacterales	Subgroup_6	g__norank_f__norank_o__norank_c__Subgroup_6	s__unclassified_g__norank_f__norank_o__norank_c__Subgroup_6	OTU2238	5	14	6	4	1	2	0	0	0	1	2	0	2	1	2	1	1	1	6	10	5	0	0	0	1	1	1	0	0	4	2	4	1	2	4	5	89
Bacteria	Bacteria	Actinobacteria	Actinobacteria	Solirubrobacterales	f__norank_o__RBG-13-54-9	g__norank_f__norank_o__RBG-13-54-9	s__uncultured_sludge_bacterium_A31	OTU4326	0	0	4	1	3	1	0	0	0	0	0	0	1	0	0	2	2	1	2	2	0	0	0	1	0	3	0	0	0	2	1	0	0	0	2	2	30
Bacteria	Bacteria	Actinobacteria	Actinobacteria	Caldilineales	Caldilineaceae	g__norank_f__Caldilineaceae	s__unclassified_g__norank_f__Caldilineaceae	OTU302	10	8	10	5	7	1	0	0	0	1	6	4	1	3	3	6	0	2	11	10	9	4	0	0	4	1	1	0	6	6	1	0	1	8	5	8	142
Bacteria	Bacteria	Chloroflexi	Actinobacteria	Thermomicrobiales	f__AKYG1722	g__norank_f__AKYG1722	s__metagenome_g__norank_f__AKYG1722	OTU4345	0	0	0	0	0	0	0	0	0	2	0	0	3	1	0	0	0	0	0	0	0	0	0	0	0	0	2	1	0	1	1	0	3	0	0	0	14
Bacteria	Bacteria	Chloroflexi	Actinobacteria	Thermomicrobiales	Chthoniobacteraceae	g__Chthoniobacter	s__uncultured_Verrucomicrobia_bacterium_g__Chthoniobacter	OTU3818	2	5	16	3	1	3	11	5	11	20	4	16	16	15	18	7	3	20	5	18	3	8	4	0	20	11	4	12	1	3	8	4	0	5	1	10	293
Bacteria	Bacteria	Chloroflexi	Actinobacteria	Thermomicrobiales	f__TRA3-20	g__norank_f__TRA3-20	s__uncultured_Oxalobacteraceae_bacterium_g__norank	OTU3305	2	2	0	0	0	1	2	3	2	1	0	2	0	0	0	0	1	2	2	0	1	2	4	3	0	1	1	1	0	0	0	0	2	1	3	1	40
Bacteria	Bacteria	Chloroflexi	Actinobacteria	Thermomicrobiales	Nocardiaceae	g__Nocardia	s__unclassified_g__Nocardia	OTU5073	0	1	0	0	0	0	1	0	0	0	0	0	3	0	2	0	0	0	0	0	1	0	0	0	0	1	0	0	0	1	0	0	0	0	3	1	14
Bacteria	Bacteria	Chloroflexi	Actinobacteria	Thermomicrobiales	f__A21b	g__norank_f__A21b	s__metagenome_g__norank_f__A21b	OTU4160	13	6	8	12	21	11	1	0	1	12	10	12	3	16	14	6	6	10	6	6	3	1	0	0	13	11	26	15	9	5	1	6	5	10	26	21	326
Bacteria	Bacteria	Chloroflexi	Actinobacteria	Propionibacteriales	Nocardioidaceae	g__Nocardioides	s__uncultured_bacterium_g__Nocardioides	OTU3118	0	0	1	3	1	1	0	1	1	0	0	0	1	0	0	0	0	1	0	0	0	2	6	5	0	0	0	1	0	2	2	0	3	0	1	0	32
Bacteria	Bacteria	Proteobacteria	Actinobacteria	Myxococcales	Myxococcales	g__unclassified_o__Myxococcales	s__unclassified_o__Myxococcales	OTU1963	0	0	1	2	0	3	1	1	1	2	0	0	1	0	3	3	1	0	0	1	1	0	0	0	1	5	2	0	2	3	2	0	0	3	5	2	46
Bacteria	Bacteria	Proteobacteria	Actinobacteria	Myxococcales	Burkholderiaceae	g__unclassified_f__Burkholderiaceae	s__unclassified_f__Burkholderiaceae	OTU1951	71	39	34	45	60	56	2	6	4	37	54	41	50	14	18	29	44	29	35	45	39	21	20	31	48	47	49	34	44	38	21	42	43	36	46	49	1321
Bacteria	Bacteria	Proteobacteria	Actinobacteria	Myxococcales	Haliangiaceae	g__Haliangium	s__metagenome_g__Haliangium	OTU4424	4	6	1	0	6	4	0	0	2	2	0	2	0	1	0	5	2	1	3	4	2	5	1	2	3	0	1	0	3	2	0	1	2	2	3	1	71
Bacteria	Bacteria	Proteobacteria	Deltaproteobacteria	Myxococcales	f__A4b	g__norank_f__A4b	s__uncultured_bacterium_g__norank_f__A4b	OTU401	0	2	1	1	0	0	0	0	0	1	0	0	0	0	0	0	0	1	0	1	2	0	0	0	0	0	0	0	0	3	0	0	0	0	0	1	13
Bacteria	Bacteria	Proteobacteria	Deltaproteobacteria	Myxococcales	Heliobacteriaceae	g__Hydrogenispora	s__uncultured_bacterium_g__Hydrogenispora	OTU2378	1	0	1	0	0	0	0	0	0	0	0	0	1	2	0	0	0	2	0	1	0	1	0	0	0	2	0	3	1	1	1	0	2	0	0	0	19
Bacteria	Bacteria	Proteobacteria	Deltaproteobacteria	Myxococcales	f__JG30-KF-CM45	g__norank_f__JG30-KF-CM45	s__metagenome_g__norank_f__JG30-KF-CM45	OTU1992	14	19	23	16	20	10	10	8	9	25	14	17	15	24	18	16	11	14	13	16	13	20	26	23	16	21	23	9	24	21	13	11	14	9	14	18	587
Bacteria	Bacteria	Chloroflexi	Deltaproteobacteria	Myxococcales	f__AKYG1722	g__norank_f__AKYG1722	s__uncultured_bacterium_g__norank_f__AKYG1722	OTU564	4	3	3	2	2	2	1	3	1	0	0	2	3	0	3	8	1	2	1	4	7	3	4	4	4	1	3	0	9	8	3	5	7	10	2	1	116
Bacteria	Bacteria	Chloroflexi	Anaerolineae	Anaerolineales	Anaerolineaceae	g__norank_f__Anaerolineaceae	s__uncultured_sludge_bacterium_S41	OTU2058	2	10	7	4	2	5	1	0	3	2	2	6	2	1	1	7	2	3	4	8	12	3	0	2	4	1	1	1	4	7	1	1	0	8	3	9	129
Bacteria	Bacteria	Chloroflexi	Anaerolineae	Chloroflexales	Roseiflexaceae	g__norank_f__Roseiflexaceae	s__uncultured_bacterium_g__norank_f__Roseiflexaceae	OTU3941	0	0	0	2	0	1	0	0	0	0	0	0	0	0	0	0	0	0	1	1	0	1	0	0	0	0	0	0	1	0	0	0	0	0	1	1	9
Bacteria	Bacteria	Chloroflexi	Anaerolineae	Chloroflexales	f__norank_o__norank_c__KD4-96	g__norank_f__norank_o__norank_c__KD4-96	s__uncultured_bacterium_g__norank_f__norank_o__norank_c__KD4-96	OTU3981	14	19	21	12	9	11	4	1	1	5	9	9	13	11	2	8	3	2	23	23	12	5	1	0	20	6	4	4	21	8	7	16	7	22	15	22	370
Bacteria	Bacteria	Chloroflexi	Anaerolineae	Solirubrobacterales	f__67-14	g__norank_f__67-14	s__uncultured_bacterium_g__norank_f__67-14	OTU2138	1	0	0	0	0	0	0	1	0	1	0	1	0	0	0	0	0	0	1	0	0	2	0	1	1	0	0	0	0	1	0	0	0	0	0	0	10
Bacteria	Bacteria	Chloroflexi	Anaerolineae	Solirubrobacterales	Saprospiraceae	g__norank_f__Saprospiraceae	s__metagenome_g__norank_f__Saprospiraceae	OTU1500	23	30	15	25	41	53	0	2	1	7	32	21	17	3	9	8	3	10	25	8	11	26	6	9	18	14	29	27	9	10	21	26	24	15	21	14	613
Bacteria	Bacteria	Chloroflexi	Chloroflexia	Solirubrobacterales	f__JG30-KF-CM45	g__norank_f__JG30-KF-CM45	s__uncultured_bacterium_g__norank_f__JG30-KF-CM45	OTU1820	43	43	30	38	44	15	14	24	14	20	19	13	25	31	13	13	18	14	30	26	41	19	42	34	46	22	16	10	47	53	21	30	33	44	45	35	1025
Bacteria	Bacteria	Chloroflexi	Chloroflexia	Solirubrobacterales	Acetobacteraceae	g__Roseomonas	s__Roseomonas_lacus	OTU3961	6	7	5	4	5	2	5	3	3	4	5	4	4	5	4	2	9	4	0	4	12	5	4	3	7	10	8	10	5	9	4	5	13	4	4	7	195
Bacteria	Bacteria	Chloroflexi	Chloroflexia	Solirubrobacterales	Solirubrobacteraceae	g__JCM_18997	s__uncultured_bacterium_g__JCM_18997	OTU1364	0	0	0	0	0	0	0	0	0	1	1	0	1	0	1	0	2	0	0	0	0	2	3	3	0	2	2	0	1	1	0	2	1	0	1	0	24
Bacteria	Bacteria	Chloroflexi	Chloroflexia	Chloroflexales	Chloroflexaceae	g__Candidatus_Chloroploca	s__unclassified_g__Candidatus_Chloroploca	OTU3856	6	6	5	6	15	7	0	1	2	1	0	1	4	3	0	2	2	6	14	5	9	3	5	1	4	2	1	1	13	8	6	3	7	6	8	7	170
Bacteria	Bacteria	Chloroflexi	Chloroflexia	Chloroflexales	Nannocystaceae	g__Nannocystis	s__Nannocystis_pusilla	OTU760	1	0	4	0	1	2	34	4	5	0	0	1	1	0	0	0	3	0	2	0	3	1	0	0	2	1	1	1	2	0	0	1	0	1	0	0	71
Bacteria	Bacteria	Chloroflexi	Chloroflexia	Myxococcales	Caulobacteraceae	g__norank_f__Caulobacteraceae	s__uncultured_bacterium_g__norank_f__Caulobacteraceae	OTU616	5	3	1	1	9	5	1	1	0	6	5	3	1	1	5	10	3	10	1	1	6	0	0	0	6	5	2	6	4	5	8	3	2	3	3	2	127
Bacteria	Bacteria	Gemmatimonadetes	Chloroflexia	Myxococcales	Longimicrobiaceae	g__norank_f__Longimicrobiaceae	s__metagenome_g__norank_f__Longimicrobiaceae	OTU2754	1	0	0	0	0	0	0	0	2	0	1	0	0	1	1	0	0	1	0	0	0	6	5	5	0	1	1	1	0	2	1	2	0	0	0	0	31
Bacteria	Bacteria	unclassified	Chloroflexia	Myxococcales	f__unclassified_k__norank_d__Bacteria	g__unclassified_k__norank_d__Bacteria	s__unclassified_k__norank_d__Bacteria	OTU441	1	0	2	3	0	0	2	2	2	1	1	0	2	0	1	0	0	0	0	0	1	0	4	1	0	3	1	0	3	2	1	2	1	2	4	2	44
Bacteria	Bacteria	Proteobacteria	Chloroflexia	Myxococcales	f__TRA3-20	g__norank_f__TRA3-20	s__metagenome_g__norank_f__TRA3-20	OTU4862	0	1	2	0	2	1	0	0	0	0	3	2	0	2	0	5	3	0	2	3	5	0	0	1	1	1	2	4	1	3	2	3	3	3	1	1	57
Bacteria	Bacteria	Proteobacteria	Chloroflexia	Myxococcales	Methylophilaceae	g__MM2	s__uncultured_bacterium_g__MM2	OTU1307	3	2	0	1	6	4	1	0	1	2	2	0	0	3	0	2	4	1	1	0	2	0	0	0	0	1	1	4	3	2	1	1	1	0	4	0	53
Bacteria	Bacteria	Proteobacteria	Chloroflexia	Myxococcales	Iamiaceae	g__Iamia	s__metagenome_g__Iamia	OTU4064	2	0	1	2	1	2	1	2	2	1	4	2	2	2	1	1	10	1	4	0	0	0	3	1	1	5	0	3	5	1	2	3	0	0	0	1	66
Bacteria	Bacteria	Proteobacteria	Actinobacteria	Anaerolineales	Anaerolineaceae	g__norank_f__Anaerolineaceae	s__unclassified_g__norank_f__Anaerolineaceae	OTU439	1	3	2	2	0	0	0	0	0	0	0	0	0	0	0	0	0	2	3	2	1	0	0	0	0	0	0	0	1	0	1	0	0	1	0	3	22
Bacteria	Bacteria	Proteobacteria	Actinobacteria	RBG-13-54-9	f__norank_o__RBG-13-54-9	g__norank_f__norank_o__RBG-13-54-9	s__uncultured_sludge_bacterium_A31	OTU1460	2	0	4	1	1	0	0	0	0	1	0	0	0	1	0	1	1	1	0	1	2	0	0	1	1	0	0	1	1	0	0	1	1	1	2	0	25
Bacteria	Bacteria	Proteobacteria	Deltaproteobacteria	Bdellovibrionales	Bdellovibrionaceae	g__OM27_clade	s__uncultured_bacterium_g__OM27_clade	OTU873	0	0	1	1	0	6	17	14	10	0	0	0	0	0	1	0	1	0	0	0	0	1	3	0	1	0	0	2	0	0	0	0	0	3	7	0	68
Bacteria	Bacteria	Proteobacteria	Deltaproteobacteria	Bdellovibrionales	f__bacteriap25	g__norank_f__bacteriap25	s__uncultured_Syntrophobacterales_bacterium_g__norank	OTU4680	2	1	1	3	0	2	0	1	0	0	0	0	1	1	1	2	1	2	1	0	0	0	0	2	4	0	0	0	0	2	1	2	2	0	1	2	35
Bacteria	Bacteria	Proteobacteria	Deltaproteobacteria	Myxococcales	f__norank_o__norank_c__norank_p__WPS-2	g__norank_f__norank_o__norank_c__norank_p__WPS-2	s__metagenome_g__norank_f__norank_o__norank_c__norank_p__WPS-2	OTU3873	0	0	1	4	3	6	0	0	0	0	0	0	0	0	0	0	0	0	1	0	0	0	0	0	0	2	0	0	0	0	0	0	0	0	0	0	17
Bacteria	Bacteria	Proteobacteria	Deltaproteobacteria	Myxococcales	Pedosphaeraceae	g__norank_f__Pedosphaeraceae	s__unclassified_g__norank_f__Pedosphaeraceae	OTU5100	3	7	2	1	1	4	0	0	0	2	0	1	1	2	2	5	0	0	0	1	5	0	0	0	3	2	0	0	4	0	1	0	0	1	1	1	50
Bacteria	Bacteria	Proteobacteria	Deltaproteobacteria	Myxococcales	Parcubacteria	g__norank_f__norank_o__norank_c__Parcubacteria	s__uncultured_bacterium_g__norank_f__norank_o__norank_c__Parcubacteria	OTU761	1	0	1	1	1	2	2	0	2	0	0	0	0	0	0	1	0	0	1	3	4	0	0	0	2	1	0	0	0	1	0	0	0	1	2	3	29
Bacteria	Bacteria	Chloroflexi	Deltaproteobacteria	Myxococcales	Thermomicrobiaceae	g__Nitrolancea	s__uncultured_bacterium_g__Nitrolancea	OTU1537	3	0	0	3	0	0	1	1	1	0	1	0	2	1	4	1	0	1	1	3	1	1	3	1	0	0	0	1	1	1	1	1	0	3	2	0	39
Bacteria	Bacteria	Chloroflexi	Deltaproteobacteria	Myxococcales	Geodermatophilaceae	g__Blastococcus	s__unclassified_g__Blastococcus	OTU4404	115	75	56	76	85	55	49	48	33	56	172	81	112	58	53	52	84	64	49	65	71	127	162	263	97	78	120	81	93	110	65	95	125	88	88	65	3166
Bacteria	Bacteria	Chloroflexi	Deltaproteobacteria	Myxococcales	Bacteriovoracaceae	g__Peredibacter	s__uncultured_bacterium_g__Peredibacter	OTU824	0	3	1	1	0	0	1	9	3	0	0	0	1	0	1	0	0	0	5	1	3	1	1	1	0	0	1	1	1	2	0	0	0	0	0	1	38
Bacteria	Bacteria	Chloroflexi	Deltaproteobacteria	Myxococcales	Polyangiaceae	g__Pajaroellobacter	s__unclassified_g__Pajaroellobacter	OTU5062	4	4	5	9	13	11	1	0	0	1	1	2	1	0	1	9	5	5	6	3	3	0	1	1	6	1	3	0	8	1	1	2	1	0	1	8	118
Bacteria	Bacteria	Chloroflexi	Deltaproteobacteria	Myxococcales	f__0319-6G20	g__norank_f__0319-6G20	s__unclassified_g__norank_f__0319-6G20	OTU1872	1	2	2	0	0	0	1	2	0	0	0	0	1	0	0	1	0	0	0	0	0	0	0	0	0	0	0	0	0	1	0	0	0	2	0	0	13
Bacteria	Bacteria	Chloroflexi	Deltaproteobacteria	Myxococcales	Solibacteraceae	g__Bryobacter	s__metagenome_g__Bryobacter	OTU2331	8	5	15	6	6	3	0	0	0	4	4	8	1	3	6	8	7	12	7	10	5	0	0	3	10	3	7	3	8	3	0	2	3	7	6	7	180
Bacteria	Bacteria	Proteobacteria	Deltaproteobacteria	Myxococcales	Alphaproteobacteria	g__norank_f__norank_o__norank_c__Alphaproteobacteria	s__uncultured_bacterium_g__norank_f__norank_o__norank_c__Alphaproteobacteria	OTU4056	1	0	0	2	1	0	1	0	1	0	0	2	0	3	1	0	2	0	4	0	0	0	0	0	1	2	0	0	3	2	0	1	1	0	4	0	32
Bacteria	Bacteria	Gemmatimonadetes	Deltaproteobacteria	Myxococcales	Gemmatimonadaceae	g__Gemmatirosa	s__uncultured_bacterium_g__Gemmatirosa	OTU4635	11	1	5	2	2	0	4	6	0	10	16	10	8	5	9	13	7	8	5	7	2	1	1	4	7	6	11	15	11	13	4	8	10	8	8	5	243
Bacteria	Bacteria	Acidobacteria	Deltaproteobacteria	Myxococcales	Subgroup_6	g__norank_f__norank_o__norank_c__Subgroup_6	s__unclassified_g__norank_f__norank_o__norank_c__Subgroup_6	OTU377	7	7	14	14	4	10	3	0	2	10	9	11	5	10	11	11	3	12	19	7	13	12	9	1	12	5	3	1	10	6	7	10	0	11	8	19	296
Bacteria	Bacteria	Actinobacteria	Actinobacteria	Myxococcales	f__norank_o__Gaiellales	g__norank_f__norank_o__Gaiellales	s__unclassified_g__norank_f__norank_o__Gaiellales	OTU4555	1	0	0	1	0	0	0	1	1	0	0	0	0	0	0	0	0	0	0	0	2	2	0	0	0	0	0	0	0	1	0	0	1	0	0	0	10
Bacteria	Bacteria	Actinobacteria	Actinobacteria	Gemmatimonadales	Gemmatimonadaceae	g__norank_f__Gemmatimonadaceae	s__uncultured_Gemmatimonadetes_bacterium_g__norank_f__Gemmatimonadaceae	OTU2469	1	0	1	1	0	1	0	1	0	0	0	0	0	0	0	2	0	1	0	1	1	0	0	0	1	0	1	0	0	1	0	0	0	1	3	1	18
Bacteria	Bacteria	Actinobacteria	Actinobacteria	Gemmatimonadales	f__unclassified_o__Babeliales	g__unclassified_o__Babeliales	s__unclassified_o__Babeliales	OTU4946	2	1	1	0	1	0	0	0	0	0	0	0	1	0	1	0	0	1	1	0	0	0	0	0	0	0	0	0	2	0	0	1	1	1	2	1	17
Bacteria	Bacteria	Actinobacteria	Actinobacteria	Gemmatimonadales	Diplorickettsiaceae	g__norank_f__Diplorickettsiaceae	s__metagenome_g__norank_f__Diplorickettsiaceae	OTU1354	4	2	0	0	2	0	0	0	0	12	2	0	1	7	11	3	0	0	0	1	4	0	0	0	1	0	1	1	2	1	0	1	0	5	3	1	65
Bacteria	Bacteria	Actinobacteria	Actinobacteria	Gemmatimonadales	f__0319-6G20	g__norank_f__0319-6G20	s__unclassified_g__norank_f__0319-6G20	OTU1759	1	2	1	0	1	0	0	0	1	2	0	0	0	0	0	1	3	1	1	0	1	0	0	0	1	0	0	2	0	0	0	2	2	2	2	0	26
Bacteria	Bacteria	Actinobacteria	Actinobacteria	Gemmatimonadales	f__norank_o__norank_c__TK10	g__norank_f__norank_o__norank_c__TK10	s__uncultured_bacterium_g__norank_f__norank_o__norank_c__TK10	OTU3694	0	1	0	0	0	0	0	0	0	0	0	0	0	0	0	0	0	0	0	2	0	0	0	0	1	1	1	1	1	0	1	0	2	0	0	1	12
Bacteria	Bacteria	Proteobacteria	Actinobacteria	Flavobacteriales	Flavobacteriaceae	g__Flavobacterium	s__uncultured_Bacteroidetes_bacterium_g__Flavobacterium	OTU977	21	38	50	19	27	37	258	294	238	28	31	24	30	16	39	37	14	16	500	46	5	26	41	42	86	42	65	77	55	51	37	37	38	51	101	91	2608
Bacteria	Bacteria	Proteobacteria	Actinobacteria	Solibacterales	Solibacteraceae	g__PAUC26f	s__metagenome_g__PAUC26f	OTU2363	1	1	1	0	0	1	0	2	0	0	0	1	0	0	0	0	0	2	1	2	0	3	0	0	0	0	0	0	1	0	0	1	1	0	0	0	18
Bacteria	Bacteria	Gemmatimonadetes	Actinobacteria	Gemmatimonadales	Gemmatimonadaceae	g__unclassified_f__Gemmatimonadaceae	s__unclassified_f__Gemmatimonadaceae	OTU5001	22	15	16	12	16	18	8	8	10	6	5	2	2	5	5	19	21	24	5	13	11	7	7	3	23	5	3	8	20	15	8	7	4	5	11	7	376
Bacteria	Bacteria	FBP	Actinobacteria	Gemmatimonadales	f__norank_o__norank_c__norank_p__FBP	g__norank_f__norank_o__norank_c__norank_p__FBP	s__unclassified_g__norank_f__norank_o__norank_c__norank_p__FBP	OTU4777	0	1	0	0	0	0	1	0	0	2	0	2	3	1	2	0	0	1	0	1	0	0	0	0	0	0	0	0	0	0	0	0	0	1	0	1	16
Bacteria	Bacteria	Bacteroidetes	Actinobacteria	Gemmatimonadales	Chitinophagaceae	g__norank_f__Chitinophagaceae	s__unclassified_g__norank_f__Chitinophagaceae	OTU1772	2	1	0	0	2	1	0	0	0	0	0	0	0	0	1	1	0	0	1	1	1	0	0	3	0	0	0	0	0	1	0	0	0	1	5	1	22
Bacteria	Bacteria	Bacteroidetes	Actinobacteria	Gemmatimonadales	f__JG30-KF-CM45	g__norank_f__JG30-KF-CM45	s__uncultured_Chloroflexi_bacterium_g__norank_f__JG30-KF-CM45	OTU614	0	0	1	0	1	0	0	0	0	1	0	0	0	1	0	0	1	0	0	0	0	0	0	2	0	0	0	0	0	0	1	0	0	0	1	0	9
Bacteria	Bacteria	Bacteroidetes	Actinobacteria	Gemmatimonadales	Parcubacteria	g__norank_f__norank_o__norank_c__Parcubacteria	s__uncultured_bacterium_g__norank_f__norank_o__norank_c__Parcubacteria	OTU3	1	2	2	0	0	0	0	0	1	0	0	0	1	0	0	0	0	0	1	1	1	1	2	1	0	0	0	0	0	0	0	0	0	0	0	0	14
Bacteria	Bacteria	Bacteroidetes	Actinobacteria	Chitinophagales	Micromonosporaceae	g__Dactylosporangium	s__unclassified_g__Dactylosporangium	OTU1673	9	11	17	14	20	8	64	39	57	14	26	12	6	10	7	8	19	8	17	9	32	4	2	3	13	10	9	14	13	17	11	21	19	11	6	8	568
Bacteria	Bacteria	Bacteroidetes	Actinobacteria	Chitinophagales	f__norank_o__norank_c__KD4-96	g__norank_f__norank_o__norank_c__KD4-96	s__unclassified_g__norank_f__norank_o__norank_c__KD4-96	OTU2339	83	143	96	111	52	85	68	27	42	51	41	87	64	61	45	60	15	40	185	163	135	130	175	54	130	67	20	40	119	132	70	127	30	150	53	97	3048
Bacteria	Bacteria	Bacteroidetes	Alphaproteobacteria	Thermomicrobiales	Acetobacteraceae	g__unclassified_f__Acetobacteraceae	s__unclassified_f__Acetobacteraceae	OTU3536	6	5	8	1	2	0	1	1	1	2	0	0	1	4	1	0	2	0	0	0	1	1	3	0	2	1	1	0	1	0	1	1	1	2	5	1	56
Bacteria	Bacteria	Chloroflexi	Alphaproteobacteria	Betaproteobacteriales	f__A21b	g__norank_f__A21b	s__uncultured_beta_proteobacterium_g__norank_f__A21b	OTU1738	1	0	0	0	1	0	0	0	0	1	0	1	0	0	0	1	3	1	0	2	4	0	0	0	2	0	1	0	0	1	0	0	0	1	2	2	24
Bacteria	Bacteria	Proteobacteria	Alphaproteobacteria	Betaproteobacteriales	Micromonosporaceae	g__unclassified_f__Micromonosporaceae	s__unclassified_f__Micromonosporaceae	OTU3605	13	16	30	12	21	12	41	30	34	7	26	11	15	18	10	10	20	9	17	20	36	22	24	34	14	10	15	16	9	61	20	37	24	12	13	17	736
Bacteria	Bacteria	Proteobacteria	Alphaproteobacteria	Betaproteobacteriales	f__norank_o__norank_c__Nitrospira	g__Nitrospira	s__uncultured_soil_bacterium_g__Nitrospira	OTU2061	0	0	0	1	0	0	1	0	0	0	1	0	0	0	0	0	1	1	0	0	0	0	0	0	1	0	0	0	1	1	0	1	0	1	0	0	10
Bacteria	Bacteria	Proteobacteria	Alphaproteobacteria	Betaproteobacteriales	f__norank_o__norank_c__KD4-96	g__norank_f__norank_o__norank_c__KD4-96	s__uncultured_Chloroflexi_bacterium_g__norank_f__norank_o__norank_c__KD4-96	OTU3795	11	14	12	5	4	12	35	3	7	2	7	5	1	7	3	11	4	5	12	21	23	4	7	2	8	4	1	6	13	10	3	7	6	7	5	14	301
Bacteria	Bacteria	Proteobacteria	Alphaproteobacteria	Betaproteobacteriales	Burkholderiaceae	g__Caenimonas	s__uncultured_bacterium_g__Caenimonas	OTU2324	17	15	14	32	44	30	39	51	41	28	31	34	38	24	27	38	33	24	6	15	11	11	18	20	22	34	30	19	19	24	20	30	23	15	26	19	922
Bacteria	Bacteria	Proteobacteria	Actinobacteria	Chloroplast	f__norank_o__Chloroplast	g__norank_f__norank_o__Chloroplast	s__Pseudomuriella_schumacherensis	OTU3910	0	0	0	1	0	0	0	0	0	1	0	2	1	0	1	1	0	2	1	3	0	0	0	0	0	0	0	2	0	0	0	0	1	0	0	1	17
Bacteria	Bacteria	Proteobacteria	Actinobacteria	Chitinophagales	Chitinophagaceae	g__norank_f__Chitinophagaceae	s__metagenome_g__norank_f__Chitinophagaceae	OTU1548	0	0	1	0	0	0	5	6	6	0	0	1	2	0	1	0	0	0	1	0	0	2	1	1	1	0	0	1	0	0	0	0	1	0	3	1	34
Bacteria	Bacteria	Proteobacteria	Actinobacteria	Chitinophagales	Saprospiraceae	g__norank_f__Saprospiraceae	s__uncultured_Bacteroidetes_bacterium_g__norank_f__Saprospiraceae	OTU1596	12	2	7	7	4	1	0	0	1	2	1	0	4	4	0	4	4	10	4	13	10	15	9	2	4	1	0	1	3	4	4	4	1	6	6	12	162
Bacteria	Bacteria	Proteobacteria	Actinobacteria	Chitinophagales	f__TRA3-20	g__norank_f__TRA3-20	s__uncultured_Nitrosomonadales_bacterium_g__norank_f__TRA3-20	OTU3257	1	1	0	1	3	1	1	0	1	2	1	0	3	0	0	1	0	1	1	0	0	1	1	1	1	0	0	0	0	0	1	0	0	0	2	1	26
Bacteria	Bacteria	Gemmatimonadetes	Actinobacteria	Chitinophagales	Gemmatimonadaceae	g__Gemmatimonas	s__unclassified_g__Gemmatimonas	OTU2972	0	0	1	0	0	0	0	2	0	0	0	0	0	0	0	1	0	0	0	1	0	5	6	12	0	0	0	0	0	0	0	0	0	0	0	0	28
Bacteria	Bacteria	Chloroflexi	Actinobacteria	Chitinophagales	Roseiflexaceae	g__norank_f__Roseiflexaceae	s__uncultured_Chloroflexi_bacterium_g__norank_f__Roseiflexaceae	OTU3792	1	2	3	3	5	6	0	3	0	1	4	0	1	2	5	3	3	2	5	3	2	1	3	2	5	0	1	2	3	0	3	2	3	8	9	8	104
Bacteria	Bacteria	Chloroflexi	Actinobacteria	Chitinophagales	Saprospiraceae	g__Phaeodactylibacter	s__metagenome_g__Phaeodactylibacter	OTU1277	0	0	1	1	4	5	0	0	0	2	4	3	2	2	0	1	0	0	0	3	1	1	3	2	1	2	1	5	0	1	2	5	1	1	1	2	57
Bacteria	Bacteria	Chloroflexi	Actinobacteria	Chitinophagales	f__JG30-KF-CM45	g__norank_f__JG30-KF-CM45	s__unclassified_g__norank_f__JG30-KF-CM45	OTU4315	0	0	0	2	0	0	1	1	3	2	0	1	0	0	1	0	0	0	0	0	2	1	0	1	0	0	0	1	0	1	0	1	1	1	0	1	21
Bacteria	Bacteria	Chloroflexi	Actinobacteria	Chitinophagales	Oligoflexaceae	g__norank_f__Oligoflexaceae	s__metagenome_g__norank_f__Oligoflexaceae	OTU3976	0	0	1	1	2	6	0	0	0	2	0	0	1	1	1	0	0	0	5	0	0	0	1	2	1	0	1	1	2	0	0	0	1	0	1	0	30
Bacteria	Bacteria	Chloroflexi	Actinobacteria	Chitinophagales	Caldilineaceae	g__norank_f__Caldilineaceae	s__uncultured_Chloroflexia_bacterium_g__norank	OTU913	10	6	4	3	7	7	6	9	5	7	10	14	7	10	11	14	8	13	7	11	12	14	15	6	13	9	14	12	6	5	7	10	5	11	5	8	321
Bacteria	Bacteria	Chloroflexi	Actinobacteria	Chitinophagales	Caldilineaceae	g__norank_f__Caldilineaceae	s__uncultured_bacterium_g__norank_f__Caldilineaceae	OTU3223	3	5	3	2	3	4	1	0	1	2	5	2	2	0	4	2	0	1	2	5	3	0	2	0	3	5	2	1	2	2	2	1	3	1	3	2	79
Bacteria	Bacteria	Proteobacteria	Deltaproteobacteria	Thermomicrobiales	Nitrosomonadaceae	g__MND1	s__unclassified_g__MND1	OTU743	3	2	2	1	11	5	8	6	5	1	2	2	2	0	0	3	2	5	2	3	3	2	6	2	1	1	1	1	1	2	1	3	1	2	3	4	99
Bacteria	Bacteria	Proteobacteria	Deltaproteobacteria	Sphingobacteriales	f__NS11-12_marine_group	g__norank_f__NS11-12_marine_group	s__metagenome_g__norank_f__NS11-12_marine_group	OTU283	0	0	0	0	0	0	5	2	8	0	0	0	0	0	0	0	0	0	0	0	0	0	0	0	0	0	0	0	0	0	0	0	0	1	0	0	16
Bacteria	Bacteria	Proteobacteria	Deltaproteobacteria	Sphingobacteriales	Alphaproteobacteria	g__norank_f__norank_o__norank_c__Alphaproteobacteria	s__uncultured_Acetobacteraceae_bacterium_g__norank	OTU5111	1	2	0	3	9	3	0	0	0	1	5	4	3	0	1	4	4	2	0	2	8	0	2	0	2	0	4	0	2	1	1	1	2	5	3	2	77
Bacteria	Bacteria	Proteobacteria	Deltaproteobacteria	Sphingobacteriales	Pedosphaeraceae	g__norank_f__Pedosphaeraceae	s__unclassified_g__norank_f__Pedosphaeraceae	OTU1004	0	0	4	0	0	0	0	1	3	0	0	0	0	0	0	2	0	0	0	0	1	0	0	0	2	0	0	1	0	0	0	0	0	0	1	0	15
Bacteria	Bacteria	Proteobacteria	Elusimicrobia	Sphingobacteriales	f__norank_o__norank_c__Elusimicrobia	g__norank_f__norank_o__norank_c__Elusimicrobia	s__uncultured_soil_bacterium_g__norank_f__norank_o__norank_c__Elusimicrobia	OTU1575	0	3	1	1	0	0	0	0	0	0	0	0	1	0	0	1	0	1	1	0	1	0	0	0	2	1	1	1	1	1	0	0	0	0	0	1	18
Bacteria	Bacteria	Proteobacteria	Anaerolineae	SBR1031	f__norank_o__SBR1031	g__norank_f__norank_o__SBR1031	s__uncultured_bacterium_g__norank_f__norank_o__SBR1031	OTU1472	4	7	9	2	2	1	2	2	1	9	3	10	10	7	10	5	12	13	3	19	17	1	2	1	18	6	5	1	12	8	5	8	3	6	2	3	229
Bacteria	Bacteria	Proteobacteria	Anaerolineae	SBR1031	Rhizobiales	g__norank_f__norank_o__Rhizobiales	s__unclassified_g__norank_f__norank_o__Rhizobiales	OTU2338	8	4	4	5	8	9	5	3	2	2	5	6	4	3	2	4	8	6	11	4	5	4	6	8	3	1	6	1	1	7	4	6	3	11	7	5	181
Bacteria	Bacteria	Firmicutes	Anaerolineae	Rhizobiales	Paenibacillaceae	g__Paenibacillus	s__unclassified_g__Paenibacillus	OTU5150	0	0	0	0	0	0	0	2	0	1	2	0	1	1	3	0	2	0	0	0	0	0	0	0	0	1	1	1	1	0	0	0	0	0	0	1	17
Bacteria	Bacteria	Chloroflexi	Anaerolineae	Rhizobiales	f__norank_o__norank_c__TK10	g__norank_f__norank_o__norank_c__TK10	s__unclassified_g__norank_f__norank_o__norank_c__TK10	OTU4019	1	0	1	0	0	0	2	1	1	0	0	1	2	0	1	1	1	2	0	0	0	2	1	0	2	0	1	1	0	1	1	1	2	1	1	2	30
Bacteria	Bacteria	Chloroflexi	Anaerolineae	Rhizobiales	f__norank_o__IMCC26256	g__norank_f__norank_o__IMCC26256	s__unclassified_g__norank_f__norank_o__IMCC26256	OTU1456	2	1	1	1	0	2	0	0	0	0	1	2	0	2	1	0	1	1	1	0	0	0	0	1	1	0	0	0	1	1	1	0	0	1	4	1	27
Bacteria	Bacteria	Chloroflexi	Alphaproteobacteria	Rhizobiales	Paracaedibacteraceae	g__Candidatus_Paracaedibacter	s__metagenome_g__Candidatus_Paracaedibacter	OTU3684	1	2	0	0	0	0	0	0	0	0	0	0	0	2	2	0	1	1	0	0	0	1	0	0	1	0	3	1	1	0	0	0	0	0	1	0	17
Bacteria	Bacteria	Chloroflexi	Alphaproteobacteria	Bdellovibrionales	Bdellovibrionaceae	g__OM27_clade	s__uncultured_bacterium_g__OM27_clade	OTU1385	2	1	1	0	4	1	1	1	3	2	2	0	4	3	2	5	3	4	1	4	2	1	1	2	4	7	3	3	3	1	2	3	3	5	9	3	96
Bacteria	Bacteria	Chloroflexi	Actinobacteria	Bdellovibrionales	Thermoanaerobacteraceae	g__unclassified_f__Thermoanaerobacteraceae	s__unclassified_f__Thermoanaerobacteraceae	OTU1600	3	3	1	0	0	0	0	0	0	1	0	0	0	1	2	0	1	0	2	1	1	0	0	0	0	5	0	0	0	1	0	0	0	1	2	2	27
Bacteria	Bacteria	Chloroflexi	Actinobacteria	Chitinophagales	Chitinophagaceae	g__Terrimonas	s__unclassified_g__Terrimonas	OTU232	0	0	1	0	3	2	1	0	0	0	2	1	1	0	1	2	1	3	2	1	3	0	0	0	2	1	0	0	0	1	0	0	0	3	2	6	39
Bacteria	Bacteria	Proteobacteria	Actinobacteria	Chitinophagales	Pseudonocardiaceae	g__Saccharopolyspora	s__unclassified_g__Saccharopolyspora	OTU3211	0	0	1	3	1	1	1	0	0	0	2	4	1	0	0	2	2	2	1	1	1	4	3	6	0	2	1	0	0	1	1	1	2	1	0	1	46
Bacteria	Bacteria	Patescibacteria	Actinobacteria	Chitinophagales	Saccharimonadales	g__norank_f__norank_o__Saccharimonadales	s__uncultured_bacterium_g__norank_f__norank_o__Saccharimonadales	OTU228	0	0	0	0	0	0	0	0	0	2	0	0	0	19	4	0	0	0	0	0	0	0	0	0	0	0	0	0	0	0	0	0	1	0	0	0	26
Bacteria	Bacteria	Acidobacteria	Actinobacteria	Chitinophagales	f__norank_o__Subgroup_2	g__norank_f__norank_o__Subgroup_2	s__uncultured_forest_soil_bacterium_g__norank_f__norank_o__Subgroup_2	OTU534	4	0	2	0	1	1	0	1	1	0	0	1	0	2	0	0	0	0	0	0	0	0	0	0	2	0	1	0	0	0	1	1	0	0	0	0	18
Bacteria	Bacteria	Proteobacteria	Actinobacteria	Chitinophagales	f__norank_o__211ds20	g__norank_f__norank_o__211ds20	s__uncultured_bacterium_g__norank_f__norank_o__211ds20	OTU736	0	0	0	1	0	1	0	4	2	0	0	2	0	1	0	3	1	2	0	0	0	3	6	3	1	0	1	2	0	2	1	0	1	1	0	0	38
Bacteria	Bacteria	Proteobacteria	Actinobacteria	Saccharimonadales	Leptospiraceae	g__Turneriella	s__metagenome_g__Turneriella	OTU61	2	1	1	0	0	0	0	0	0	1	0	0	0	1	1	1	0	1	2	2	2	0	0	0	4	0	0	0	0	2	0	0	0	0	2	1	24
Bacteria	Bacteria	Proteobacteria	Actinobacteria	Saccharimonadales	Iamiaceae	g__Iamia	s__uncultured_Acidimicrobidae_bacterium_g__Iamia	OTU4201	20	12	16	11	32	22	31	27	17	21	24	4	16	22	11	19	28	14	49	14	12	7	17	31	26	24	29	17	46	43	25	45	51	24	24	8	839
Bacteria	Bacteria	Proteobacteria	Actinobacteria	Saccharimonadales	f__SC-I-84	g__norank_f__SC-I-84	s__uncultured_bacterium_g__norank_f__SC-I-84	OTU2088	7	7	6	7	11	9	0	0	0	0	0	3	0	0	0	2	0	3	2	6	5	0	0	1	3	0	0	0	6	2	2	2	6	7	7	6	110
Bacteria	Bacteria	Proteobacteria	Actinobacteria	Betaproteobacteriales	Burkholderiaceae	g__Acidovorax	s__uncultured_Acidovorax_sp._g__Acidovorax	OTU1641	2	34	3	5	5	4	19	7	8	0	1	28	3	53	1	0	0	0	0	0	4	5	1	9	0	4	14	3	0	1	11	9	5	4	0	1	244
Bacteria	Bacteria	Gemmatimonadetes	Actinobacteria	Betaproteobacteriales	Gemmatimonadaceae	g__Gemmatimonas	s__unclassified_g__Gemmatimonas	OTU331	0	0	1	1	4	3	0	1	0	2	3	4	5	3	4	3	1	5	1	1	3	0	1	1	0	2	4	8	1	2	0	0	1	1	0	2	68
Bacteria	Bacteria	Bacteroidetes	Actinobacteria	Betaproteobacteriales	Prolixibacteraceae	g__WCHB1-32	s__unclassified_g__WCHB1-32	OTU4807	3	2	1	0	0	0	0	0	0	0	0	0	0	0	0	0	0	0	1	1	1	0	0	0	0	0	0	0	1	0	0	0	1	1	0	0	12
Bacteria	Bacteria	Bacteroidetes	Saccharimonadia	Betaproteobacteriales	Subgroup_6	g__norank_f__norank_o__norank_c__Subgroup_6	s__unclassified_g__norank_f__norank_o__norank_c__Subgroup_6	OTU665	5	4	4	5	0	5	4	2	3	5	1	3	5	4	7	7	0	9	5	6	5	3	6	0	4	5	3	0	11	6	3	7	2	1	3	4	147
Bacteria	Bacteria	Bacteroidetes	Saccharimonadia	Betaproteobacteriales	Blastocatellaceae	g__Stenotrophobacter	s__unclassified_g__Stenotrophobacter	OTU3117	4	13	4	4	2	1	9	4	12	1	0	7	4	7	11	3	4	9	4	5	6	17	11	3	3	3	0	1	7	8	6	4	3	2	2	4	188
Bacteria	Bacteria	Bacteroidetes	Saccharimonadia	Myxococcales	Polyangiaceae	g__Pajaroellobacter	s__unclassified_g__Pajaroellobacter	OTU282	2	0	1	2	2	1	1	1	1	3	2	3	2	1	2	3	1	2	1	1	3	3	2	0	0	1	0	3	0	1	0	0	1	0	1	1	48
Bacteria	Bacteria	Bacteroidetes	Gemmatimonadetes	Myxococcales	Gemmatimonadaceae	g__Gemmatimonas	s__metagenome_g__Gemmatimonas	OTU5203	1	1	2	4	2	3	5	5	5	0	4	5	0	2	0	0	0	1	7	1	0	7	5	4	6	7	4	5	7	1	1	1	0	1	3	0	100
Bacteria	Bacteria	Bacteroidetes	Anaerolineae	Myxococcales	f__A4b	g__norank_f__A4b	s__unclassified_g__norank_f__A4b	OTU317	0	1	2	1	0	0	0	0	0	0	0	0	0	1	0	0	2	1	1	1	1	0	0	0	0	1	0	0	0	1	1	0	0	0	2	1	17
Bacteria	Bacteria	Proteobacteria	Anaerolineae	Myxococcales	f__norank_o__JG36-TzT-191	g__norank_f__norank_o__JG36-TzT-191	s__uncultured_bacterium_g__norank_f__norank_o__JG36-TzT-191	OTU4872	2	1	3	1	3	0	0	0	0	1	7	5	4	1	4	1	2	3	1	2	6	2	0	0	3	0	3	1	3	3	2	0	1	4	5	3	77
Bacteria	Bacteria	Proteobacteria	Anaerolineae	Myxococcales	Desulfarculaceae	g__norank_f__Desulfarculaceae	s__unclassified_g__norank_f__Desulfarculaceae	OTU3666	0	0	0	0	0	0	0	0	0	0	0	0	0	0	1	0	1	0	0	0	2	0	0	1	2	0	0	0	1	0	0	1	0	1	2	0	12
Bacteria	Bacteria	Proteobacteria	Anaerolineae	Myxococcales	Xanthomonadaceae	g__Lysobacter	s__unclassified_g__Lysobacter	OTU3424	1	1	2	0	0	0	5	14	4	0	0	1	0	0	0	0	0	2	0	0	0	49	39	50	0	0	3	2	0	0	4	1	2	0	1	1	182
Bacteria	Bacteria	Proteobacteria	Anaerolineae	Myxococcales	Subgroup_6	g__norank_f__norank_o__norank_c__Subgroup_6	s__unclassified_g__norank_f__norank_o__norank_c__Subgroup_6	OTU2477	3	3	7	3	1	4	0	0	1	2	2	2	2	5	1	2	0	4	2	5	3	15	12	4	2	2	1	3	5	2	1	5	0	3	2	5	114
Bacteria	Bacteria	Proteobacteria	Deltaproteobacteria	Chitinophagales	Chitinophagaceae	g__Lacibacter	s__unclassified_g__Lacibacter	OTU2652	0	0	0	0	0	0	0	0	0	0	0	0	0	0	0	0	0	0	0	0	0	5	4	1	0	0	0	0	0	0	0	0	0	0	0	0	10
Bacteria	Bacteria	Proteobacteria	Deltaproteobacteria	Chitinophagales	Isosphaeraceae	g__Singulisphaera	s__uncultured_Planctomycetales_bacterium_g__Singulisphaera	OTU1053	1	3	2	0	0	0	2	1	2	3	0	7	7	6	5	3	1	3	1	1	0	5	2	0	2	3	1	2	1	0	0	2	0	1	2	3	72
Bacteria	Bacteria	Proteobacteria	Deltaproteobacteria	Chitinophagales	Magnetospiraceae	g__norank_f__Magnetospiraceae	s__metagenome_g__norank_f__Magnetospiraceae	OTU4585	0	1	1	0	0	2	4	10	1	5	4	2	0	1	0	2	2	6	1	3	0	4	3	8	1	1	1	2	4	2	2	7	3	4	2	0	89
Bacteria	Bacteria	Bacteroidetes	Deltaproteobacteria	Chitinophagales	Microscillaceae	g__norank_f__Microscillaceae	s__metagenome_g__norank_f__Microscillaceae	OTU2774	2	2	2	17	15	12	2	0	0	0	0	0	2	0	1	1	1	0	3	5	0	5	1	0	1	2	1	0	3	0	3	0	1	2	1	2	87
Bacteria	Bacteria	Bacteroidetes	Deltaproteobacteria	Chitinophagales	Oligoflexaceae	g__norank_f__Oligoflexaceae	s__metagenome_g__norank_f__Oligoflexaceae	OTU335	0	0	2	0	2	0	0	0	1	0	0	0	0	0	0	0	0	0	1	1	0	0	0	4	1	0	0	0	0	0	0	0	1	1	0	0	14
Bacteria	Bacteria	Bacteroidetes	Deltaproteobacteria	Cytophagales	Demequinaceae	g__Demequina	s__unclassified_g__Demequina	OTU2491	2	0	1	0	0	1	0	0	0	0	0	0	0	0	0	1	0	1	2	0	0	0	0	0	0	0	1	0	0	0	0	0	0	1	0	0	10
Bacteria	Bacteria	Bacteroidetes	Deltaproteobacteria	Cytophagales	Phycisphaeraceae	g__SM1A02	s__metagenome_g__SM1A02	OTU2189	2	0	1	1	1	1	0	0	0	0	0	1	0	0	1	1	0	0	2	0	2	1	0	0	1	0	0	0	1	0	2	1	0	0	1	0	20
Bacteria	Bacteria	Bacteroidetes	Deltaproteobacteria	Cytophagales	Paenibacillaceae	g__Paenibacillus	s__unclassified_g__Paenibacillus	OTU3718	2	0	0	0	0	0	2	1	0	0	0	1	0	0	0	0	0	0	0	0	0	0	0	0	1	0	1	0	0	0	0	1	1	0	0	0	10
Bacteria	Bacteria	Bacteroidetes	Deltaproteobacteria	Chloroflexales	Chloroflexaceae	g__FFCH7168	s__unclassified_g__FFCH7168	OTU5106	1	0	0	3	1	1	0	0	0	1	1	0	0	0	1	0	1	1	1	0	0	0	0	0	0	1	0	0	0	1	0	1	0	0	2	2	19
Bacteria	Bacteria	Bacteroidetes	Deltaproteobacteria	Chloroflexales	Flavobacteriaceae	g__Flavobacterium	s__unclassified_g__Flavobacterium	OTU4261	0	0	2	1	4	2	0	0	0	2	3	4	1	5	4	5	0	1	1	1	1	0	0	0	4	13	18	42	3	6	27	7	5	0	9	2	173
Bacteria	Bacteria	Bacteroidetes	Deltaproteobacteria	Nitrospira	f__norank_o__norank_c__Nitrospira	g__Nitrospira	s__Nitrospira_sp._enrichment_culture_clone_80	OTU969	3	0	1	4	3	2	4	5	4	2	1	1	1	4	1	2	3	1	2	2	4	6	2	17	3	0	0	2	1	4	2	1	2	4	2	3	99
Bacteria	Bacteria	Bacteroidetes	Gemmatimonadetes	Gemmatimonadales	Gemmatimonadaceae	g__Gemmatimonas	s__unclassified_g__Gemmatimonas	OTU2770	0	0	0	1	0	0	1	0	0	0	0	0	1	0	0	0	0	0	0	0	0	1	2	3	0	0	0	0	0	0	0	0	0	0	0	0	9
Bacteria	Bacteria	Bacteroidetes	Alphaproteobacteria	Gemmatimonadales	Hyphomonadaceae	g__SWB02	s__uncultured_bacterium_g__SWB02	OTU3687	37	26	30	18	28	15	4	5	2	11	19	14	13	5	6	24	17	23	23	21	46	4	5	4	25	8	7	6	14	20	14	12	14	38	36	26	620
Bacteria	Bacteria	Bacteroidetes	Alphaproteobacteria	Gemmatimonadales	Rhodospirillaceae	g__norank_f__Rhodospirillaceae	s__metagenome_g__norank_f__Rhodospirillaceae	OTU4017	1	1	1	1	5	6	7	6	10	2	1	0	2	1	2	6	1	3	2	2	0	4	4	1	2	1	4	8	3	2	1	2	2	0	1	1	96
Bacteria	Bacteria	Bacteroidetes	Alphaproteobacteria	Gemmatimonadales	Sandaracinaceae	g__norank_f__Sandaracinaceae	s__unclassified_g__norank_f__Sandaracinaceae	OTU998	2	0	0	2	0	2	11	9	7	1	2	1	0	1	4	5	1	2	2	1	4	0	1	0	3	0	2	2	5	5	2	2	0	0	3	0	82
Bacteria	Bacteria	Proteobacteria	Alphaproteobacteria	Gemmatimonadales	Subgroup_6	g__norank_f__norank_o__norank_c__Subgroup_6	s__unclassified_g__norank_f__norank_o__norank_c__Subgroup_6	OTU2763	1	1	4	3	1	3	0	0	0	1	0	5	0	0	1	1	1	6	2	1	2	1	0	0	0	2	0	0	2	1	0	3	0	4	0	1	47
Bacteria	Bacteria	Proteobacteria	Alphaproteobacteria	Myxococcales	Hymenobacteraceae	g__Pontibacter	s__Pontibacter_populi	OTU5118	6	2	0	2	4	1	2	10	5	4	4	1	1	1	1	6	2	2	3	1	1	15	15	8	1	1	3	1	0	4	1	0	4	0	1	0	113
Bacteria	Bacteria	Actinobacteria	Alphaproteobacteria	Myxococcales	Micromonosporaceae	g__norank_f__Micromonosporaceae	s__unclassified_g__norank_f__Micromonosporaceae	OTU2074	1	0	0	0	2	0	1	0	0	0	1	0	0	0	0	3	1	1	1	0	1	0	0	0	0	0	0	0	0	0	0	0	0	1	0	2	15
Bacteria	Bacteria	Actinobacteria	Deltaproteobacteria	Myxococcales	Ktedonobacteraceae	g__unclassified_f__Ktedonobacteraceae	s__unclassified_f__Ktedonobacteraceae	OTU4781	0	0	1	1	0	1	0	0	1	3	1	4	0	4	4	2	0	1	1	2	1	5	0	0	2	1	0	0	0	0	1	0	0	11	0	8	55
Bacteria	Bacteria	Actinobacteria	Deltaproteobacteria	Myxococcales	Burkholderiaceae	g__Caenimonas	s__unclassified_g__Caenimonas	OTU914	27	23	16	18	25	21	13	17	18	12	20	21	23	4	8	15	17	18	18	17	18	15	22	21	29	8	23	20	20	15	23	19	25	34	20	23	686
Bacteria	Bacteria	Actinobacteria	Deltaproteobacteria	Myxococcales	Diplorickettsiaceae	g__norank_f__Diplorickettsiaceae	s__metagenome_g__norank_f__Diplorickettsiaceae	OTU3328	0	0	0	0	0	0	0	0	0	0	0	0	0	0	0	0	0	0	0	0	0	4	3	4	0	0	0	0	0	0	0	0	0	0	0	0	11
Bacteria	Bacteria	Actinobacteria	Actinobacteria	Solirubrobacterales	f__67-14	g__norank_f__67-14	s__uncultured_soil_bacterium_g__norank_f__67-14	OTU4768	8	5	2	6	3	5	0	0	0	0	0	2	2	2	0	1	3	1	1	2	3	0	0	0	1	3	0	4	4	2	2	3	4	5	2	3	79
Bacteria	Bacteria	Actinobacteria	Actinobacteria	Solirubrobacterales	Pedosphaeraceae	g__norank_f__Pedosphaeraceae	s__uncultured_soil_bacterium_g__norank_f__Pedosphaeraceae	OTU1120	0	0	0	0	0	0	12	1	7	0	0	0	2	0	0	1	0	0	0	0	0	0	0	0	0	0	0	0	0	0	0	0	0	0	0	1	24
Bacteria	Bacteria	Chloroflexi	Actinobacteria	Solirubrobacterales	Actinomarinales	g__norank_f__norank_o__Actinomarinales	s__unclassified_g__norank_f__norank_o__Actinomarinales	OTU1490	2	1	3	0	2	0	3	2	1	0	0	0	0	0	0	0	0	1	0	1	0	1	0	1	0	0	0	0	1	1	0	1	0	0	1	0	22
Bacteria	Bacteria	Firmicutes	Actinobacteria	Solirubrobacterales	Paenibacillaceae	g__Paenibacillus	s__Paenibacillus_harenae	OTU1207	1	0	2	0	0	0	1	1	0	3	3	0	1	3	2	1	2	1	0	1	1	1	1	4	0	2	2	4	0	3	2	1	0	1	1	1	46
Bacteria	Bacteria	Proteobacteria	Actinobacteria	Solirubrobacterales	Bdellovibrionaceae	g__OM27_clade	s__uncultured_bacterium_g__OM27_clade	OTU3890	0	0	0	0	1	0	0	0	0	2	1	0	0	1	0	3	0	0	0	1	0	1	0	0	0	0	1	1	0	0	0	0	0	1	0	0	13
Bacteria	Bacteria	Proteobacteria	Actinobacteria	Micrococcales	Microbacteriaceae	g__Glaciibacter	s__Glaciibacter_superstes_DSM_21135	OTU5004	0	0	0	0	0	0	2	0	0	0	0	1	3	1	0	0	0	0	0	0	0	0	0	0	0	2	0	0	0	1	0	1	1	0	0	1	13
Bacteria	Bacteria	Proteobacteria	Actinobacteria	Rhizobiales	f__KF-JG30-B3	g__norank_f__KF-JG30-B3	s__uncultured_bacterium_g__norank_f__KF-JG30-B3	OTU4084	17	13	12	10	13	16	14	12	12	13	17	20	11	10	11	8	14	19	18	17	9	5	8	10	11	9	16	18	11	11	11	9	14	11	13	15	458
Bacteria	Bacteria	Proteobacteria	Actinobacteria	Rhizobiales	Nocardiaceae	g__Rhodococcus	s__Rhodococcus_erythropolis	OTU4833	6	9	6	4	3	5	6	2	5	9	8	10	7	10	7	7	9	9	3	1	7	15	16	14	8	9	5	8	7	4	5	4	9	8	9	6	260
Bacteria	Bacteria	Proteobacteria	Actinobacteria	Rhizobiales	f__norank_o__norank_c__KD4-96	g__norank_f__norank_o__norank_c__KD4-96	s__unclassified_g__norank_f__norank_o__norank_c__KD4-96	OTU2182	0	2	7	3	2	1	4	0	4	4	1	4	3	2	3	6	1	9	4	10	5	5	5	3	5	4	0	2	6	4	2	7	0	4	1	1	124
Bacteria	Bacteria	Acidobacteria	Actinobacteria	Rhizobiales	Thermoanaerobaculaceae	g__Subgroup_10	s__Acidobacteria_bacterium_LX3	OTU3236	3	0	0	0	0	0	0	0	0	0	0	0	0	1	0	0	0	1	0	0	0	1	1	2	0	0	0	0	0	2	0	0	0	0	0	0	11
Bacteria	Bacteria	Proteobacteria	Actinobacteria	Rhizobiales	Rhodomicrobiaceae	g__Rhodomicrobium	s__uncultured_bacterium_g__Rhodomicrobium	OTU1484	9	4	4	3	2	5	5	10	5	2	6	3	5	2	4	8	5	4	2	3	4	4	1	6	6	7	4	3	2	5	3	2	3	4	6	2	153
Bacteria	Bacteria	Proteobacteria	Actinobacteria	Saccharimonadales	Saccharimonadales	g__norank_f__norank_o__Saccharimonadales	s__unclassified_g__norank_f__norank_o__Saccharimonadales	OTU347	2	1	4	0	8	5	0	0	1	0	0	0	5	2	3	0	0	0	1	1	0	0	0	0	1	4	3	0	0	0	1	2	0	1	0	0	45
Bacteria	Bacteria	Proteobacteria	Actinobacteria	Saccharimonadales	f__norank_o__Microtrichales	g__norank_f__norank_o__Microtrichales	s__unclassified_g__norank_f__norank_o__Microtrichales	OTU2915	0	0	0	0	0	1	3	2	1	0	0	0	0	0	0	0	2	0	0	0	0	4	11	18	1	0	2	0	2	0	2	2	2	1	0	0	54
Bacteria	Bacteria	Proteobacteria	Actinobacteria	Saccharimonadales	f__norank_o__IMCC26256	g__norank_f__norank_o__IMCC26256	s__uncultured_Acidimicrobiales_bacterium_g__norank_f__norank_o__IMCC26256	OTU4739	1	1	1	0	0	0	0	0	0	0	0	0	0	0	0	2	2	0	0	11	1	0	0	0	0	0	0	0	0	0	0	0	0	0	0	1	20
Bacteria	Bacteria	Proteobacteria	Actinobacteria	Saccharimonadales	Saccharimonadales	g__norank_f__norank_o__Saccharimonadales	s__uncultured_bacterium_g__norank_f__norank_o__Saccharimonadales	OTU2852	0	2	0	1	0	1	0	0	0	1	0	0	2	1	0	0	0	0	0	0	0	3	4	3	3	0	0	1	1	1	4	4	1	0	0	0	33
Bacteria	Bacteria	Actinobacteria	Saccharimonadia	Saccharimonadales	Iamiaceae	g__Iamia	s__unclassified_g__Iamia	OTU632	4	2	3	3	5	4	6	0	0	1	2	2	2	0	1	1	2	1	2	3	0	3	5	6	3	2	2	0	4	3	3	4	3	4	5	1	92
Bacteria	Bacteria	Actinobacteria	Saccharimonadia	Saccharimonadales	Microscillaceae	g__norank_f__Microscillaceae	s__unclassified_g__norank_f__Microscillaceae	OTU554	0	1	0	0	0	0	1	4	3	0	0	0	0	0	0	0	0	0	0	0	1	1	1	0	0	0	0	0	0	1	0	0	0	0	1	0	14
Bacteria	Bacteria	Actinobacteria	Saccharimonadia	Solirubrobacterales	Solirubrobacteraceae	g__Solirubrobacter	s__metagenome_g__Solirubrobacter	OTU4348	39	34	19	33	40	17	19	26	16	16	20	17	15	24	23	13	25	23	25	22	42	32	81	108	21	21	22	15	24	46	16	28	38	48	30	18	1056
Bacteria	Bacteria	Actinobacteria	Saccharimonadia	Solirubrobacterales	Caldilineaceae	g__Litorilinea	s__uncultured_bacterium_g__Litorilinea	OTU428	1	0	2	0	1	0	0	0	0	1	0	0	3	0	1	1	0	2	2	1	0	0	0	0	0	0	0	1	1	0	0	0	0	1	0	1	19
Bacteria	Bacteria	Actinobacteria	Saccharimonadia	Solirubrobacterales	f__norank_o__norank_c__KD4-96	g__norank_f__norank_o__norank_c__KD4-96	s__uncultured_Chloroflexi_bacterium_g__norank_f__norank_o__norank_c__KD4-96	OTU4048	0	1	2	0	1	1	2	0	0	0	2	0	1	1	1	1	0	1	1	0	3	2	0	0	1	0	0	1	3	1	1	1	0	0	1	2	31
Bacteria	Bacteria	Actinobacteria	Saccharimonadia	Solirubrobacterales	Gaiellaceae	g__Gaiella	s__unclassified_g__Gaiella	OTU5093	12	7	7	12	13	5	3	6	2	7	7	4	1	2	0	3	3	7	8	11	4	8	13	17	6	5	3	1	8	9	2	1	7	7	15	4	230
Bacteria	Bacteria	Bacteroidetes	Saccharimonadia	Solirubrobacterales	f__norank_o__norank_c__JG30-KF-CM66	g__norank_f__norank_o__norank_c__JG30-KF-CM66	s__unclassified_g__norank_f__norank_o__norank_c__JG30-KF-CM66	OTU19	11	3	16	4	8	10	0	1	0	4	6	2	12	8	8	5	7	8	7	18	13	0	2	5	8	6	4	5	11	11	3	6	4	7	9	14	246
Bacteria	Bacteria	Chloroflexi	Saccharimonadia	Xanthomonadales	Rhodanobacteraceae	g__norank_f__Rhodanobacteraceae	s__uncultured_soil_bacterium_g__norank_f__Rhodanobacteraceae	OTU4396	0	0	0	0	0	0	0	0	0	0	0	0	1	0	0	0	0	0	1	0	0	3	4	0	0	1	1	0	0	0	0	1	0	0	2	1	15
Bacteria	Bacteria	Chloroflexi	Anaerolineae	Xanthomonadales	Anaerolineaceae	g__norank_f__Anaerolineaceae	s__uncultured_sludge_bacterium_S41	OTU4180	4	6	6	8	5	8	0	0	0	2	1	4	2	1	0	3	1	1	7	9	7	0	0	0	7	1	0	0	4	3	0	2	0	4	1	12	109
Bacteria	Bacteria	Proteobacteria	Anaerolineae	Xanthomonadales	Sphingomonadaceae	g__Porphyrobacter	s__unclassified_g__Porphyrobacter	OTU2833	33	29	29	27	45	34	11	16	6	27	48	38	33	23	28	29	23	25	13	26	20	32	20	28	34	31	35	41	33	33	58	38	28	18	34	29	1055
Bacteria	Bacteria	Proteobacteria	Anaerolineae	Caldilineales	Caldilineaceae	g__norank_f__Caldilineaceae	s__uncultured_bacterium_g__norank_f__Caldilineaceae	OTU3662	2	2	2	3	2	2	0	0	0	1	1	1	0	3	2	1	2	2	1	4	0	3	2	2	0	4	7	9	0	2	1	2	2	0	3	3	71
Bacteria	Bacteria	Proteobacteria	Anaerolineae	Solirubrobacterales	Solirubrobacteraceae	g__Conexibacter	s__unclassified_g__Conexibacter	OTU522	3	3	0	1	2	3	0	0	0	0	1	1	1	1	0	1	0	0	3	0	1	0	0	0	0	1	1	1	2	3	0	1	1	2	2	1	36
Bacteria	Bacteria	Actinobacteria	Anaerolineae	Solirubrobacterales	Nocardioidaceae	g__Nocardioides	s__uncultured_bacterium_g__Nocardioides	OTU518	1	1	2	2	5	1	20	27	22	1	1	1	5	1	2	0	2	1	3	2	1	9	9	11	0	1	5	0	4	4	4	1	0	1	2	0	152
Bacteria	Bacteria	Actinobacteria	Alphaproteobacteria	Solirubrobacterales	Methylophilaceae	g__Methylotenera	s__uncultured_Methylophilaceae_bacterium_g__Methylotenera	OTU745	4	1	3	6	4	2	9	12	2	1	5	3	1	1	2	0	0	5	0	0	0	10	18	11	0	3	5	6	5	1	6	1	6	2	3	0	138
Bacteria	Bacteria	Actinobacteria	Alphaproteobacteria	Solirubrobacterales	Ilumatobacteraceae	g__CL500-29_marine_group	s__unclassified_g__CL500-29_marine_group	OTU4921	0	2	4	0	1	2	0	0	0	1	1	1	1	1	2	1	2	0	12	2	3	0	0	0	4	0	2	2	2	1	1	1	0	4	4	3	60
Bacteria	Bacteria	Actinobacteria	Actinobacteria	Solirubrobacterales	Pseudonocardiaceae	g__Crossiella	s__uncultured_bacterium_g__Crossiella	OTU3178	0	0	0	0	0	2	0	1	3	0	0	0	1	0	0	0	1	0	0	0	0	2	1	9	0	0	2	1	0	0	0	0	0	0	1	0	24
Bacteria	Bacteria	Actinobacteria	Actinobacteria	Solibacterales	Solibacteraceae	g__Candidatus_Solibacter	s__unclassified_g__Candidatus_Solibacter	OTU816	7	2	4	3	2	3	9	6	4	2	4	1	0	2	3	3	4	3	1	3	2	3	2	0	2	0	0	0	1	2	1	3	0	6	4	5	97
Bacteria	Bacteria	Actinobacteria	Actinobacteria	Solibacterales	Blastocatellaceae	g__norank_f__Blastocatellaceae	s__uncultured_Acidobacteria_bacterium_g__norank_f__Blastocatellaceae	OTU2571	15	20	12	11	8	12	12	8	19	0	1	4	1	0	2	10	4	4	8	18	8	22	22	3	3	0	1	4	14	3	4	6	3	6	7	13	288
Bacteria	Bacteria	Actinobacteria	Actinobacteria	Solibacterales	f__67-14	g__norank_f__67-14	s__metagenome_g__norank_f__67-14	OTU1874	243	187	171	245	219	263	19	13	9	171	361	317	304	136	162	220	424	292	189	110	116	36	33	45	199	313	265	274	163	264	413	326	494	109	126	89	7320
Bacteria	Bacteria	Actinobacteria	Actinobacteria	Solibacterales	f__0319-6G20	g__norank_f__0319-6G20	s__unclassified_g__norank_f__0319-6G20	OTU4512	1	1	1	0	2	0	1	2	0	2	1	1	1	0	0	0	0	0	2	0	1	0	0	0	0	2	0	0	2	0	0	1	0	0	0	1	22
Bacteria	Bacteria	Actinobacteria	Actinobacteria	Solibacterales	Chitinophagaceae	g__Ferruginibacter	s__metagenome_g__Ferruginibacter	OTU3680	2	0	0	2	0	1	0	1	1	3	2	0	2	1	2	0	2	4	2	1	0	0	0	0	1	1	7	2	1	0	0	2	1	2	1	3	47
Bacteria	Bacteria	Actinobacteria	Actinobacteria	Solirubrobacterales	Saccharimonadaceae	g__norank_f__Saccharimonadaceae	s__uncultured_bacterium_g__norank_f__Saccharimonadaceae	OTU1466	10	10	12	15	14	9	0	0	0	32	16	16	20	30	36	4	7	16	24	15	7	13	12	19	12	33	36	19	13	8	7	23	15	10	11	12	536
Bacteria	Bacteria	Actinobacteria	Actinobacteria	Solirubrobacterales	Micropepsaceae	g__norank_f__Micropepsaceae	s__metagenome_g__norank_f__Micropepsaceae	OTU636	131	118	101	85	133	163	164	183	187	126	100	71	101	75	120	157	119	130	119	82	86	74	64	47	148	96	145	168	119	73	122	121	76	84	116	125	4129
Bacteria	Bacteria	Actinobacteria	Actinobacteria	Saccharimonadales	Chitinophagaceae	g__Taibaiella	s__unclassified_g__Taibaiella	OTU2522	1	0	0	1	0	1	1	0	0	0	0	0	0	0	0	0	0	0	0	2	1	3	0	0	0	6	5	3	0	0	0	0	0	0	0	0	24
Bacteria	Bacteria	Acidobacteria	Actinobacteria	Saccharimonadales	Solibacteraceae	g__Bryobacter	s__uncultured_bacterium_g__Bryobacter	OTU4044	1	1	1	2	1	0	0	0	0	1	0	1	1	2	0	0	3	0	0	0	1	0	0	0	0	1	1	0	1	2	0	1	3	0	0	2	26
Bacteria	Bacteria	Actinobacteria	Actinobacteria	Saccharimonadales	Solirubrobacteraceae	g__norank_f__Solirubrobacteraceae	s__metagenome_g__norank_f__Solirubrobacteraceae	OTU3269	0	0	0	0	2	0	0	0	0	0	0	0	0	0	0	0	0	0	0	2	1	6	5	7	1	1	0	0	2	0	0	1	0	0	0	0	28
Bacteria	Bacteria	Actinobacteria	Saccharimonadia	Saccharimonadales	Subgroup_6	g__norank_f__norank_o__norank_c__Subgroup_6	s__unclassified_g__norank_f__norank_o__norank_c__Subgroup_6	OTU1481	2	1	0	2	0	1	1	1	4	1	0	1	1	0	1	2	2	1	3	2	2	3	3	0	1	1	1	0	3	3	3	1	1	3	3	6	60
Bacteria	Bacteria	Actinobacteria	Saccharimonadia	Gammaproteobacteria	f__unclassified_o__Gammaproteobacteria_Incertae_Sedis	g__Acidibacter	s__uncultured_bacterium_g__Acidibacter	OTU2097	2	1	2	2	0	0	0	0	0	0	0	0	0	0	1	1	1	3	1	0	1	0	0	1	1	0	0	0	1	0	1	0	0	1	0	3	23
Bacteria	Bacteria	Actinobacteria	Saccharimonadia	Rhizobiales	Beijerinckiaceae	g__unclassified_f__Beijerinckiaceae	s__unclassified_f__Beijerinckiaceae	OTU863	4	6	4	3	6	8	4	2	2	6	5	5	4	6	6	6	8	4	3	9	5	3	3	5	4	4	7	10	5	7	5	3	10	7	4	3	186
Bacteria	Bacteria	Actinobacteria	Saccharimonadia	Rhizobiales	Planococcaceae	g__Sporosarcina	s__unclassified_g__Sporosarcina	OTU1674	1	0	0	1	0	0	0	2	0	0	1	0	2	1	0	0	1	0	0	0	0	0	0	1	0	1	0	0	0	0	0	0	1	1	2	0	15
Bacteria	Bacteria	Actinobacteria	Saccharimonadia	Rhizobiales	Isosphaeraceae	g__Aquisphaera	s__uncultured_bacterium_g__Aquisphaera	OTU2337	0	0	2	1	0	0	0	0	0	0	0	1	0	1	0	0	0	0	1	1	0	2	0	0	0	3	0	0	0	0	0	1	0	0	0	0	13
Bacteria	Bacteria	Proteobacteria	Saccharimonadia	Rhizobiales	f__norank_o__SBR1031	g__norank_f__norank_o__SBR1031	s__uncultured_bacterium_g__norank_f__norank_o__SBR1031	OTU2385	3	6	7	8	4	2	0	0	1	0	3	8	5	1	4	7	3	7	6	9	8	0	0	0	4	4	1	0	12	5	1	4	2	6	7	11	149
Bacteria	Bacteria	Actinobacteria	Saccharimonadia	Rhizobiales	Gaiellaceae	g__Gaiella	s__unclassified_g__Gaiella	OTU3494	30	28	34	28	30	21	18	23	21	10	15	13	7	13	15	13	25	11	30	25	41	33	47	61	27	7	12	10	23	26	15	25	26	23	46	27	859
Bacteria	Bacteria	Actinobacteria	Actinobacteria	Pseudonocardiales	Pseudonocardiaceae	g__Pseudonocardia	s__unclassified_g__Pseudonocardia	OTU1980	0	0	0	0	0	0	0	0	0	3	1	0	0	1	0	2	1	0	1	0	2	0	1	1	0	1	1	0	1	0	0	0	1	1	0	0	18
Bacteria	Bacteria	Actinobacteria	Actinobacteria	Pseudonocardiales	f__norank_o__RCP2-54	g__norank_f__norank_o__RCP2-54	s__uncultured_prokaryote_g__norank_f__norank_o__RCP2-54	OTU2602	23	5	6	11	15	16	1	1	0	9	34	22	27	0	5	14	13	14	10	11	17	1	6	1	20	35	39	29	18	21	11	8	15	19	32	20	529
Bacteria	Bacteria	Actinobacteria	Actinobacteria	Pseudonocardiales	Paenibacillaceae	g__Paenibacillus	s__Paenibacillus_alginolyticus	OTU2609	5	0	3	2	1	0	3	7	3	1	2	2	2	7	1	0	4	1	0	1	0	1	0	2	1	1	3	2	4	0	3	2	5	6	1	2	78
Bacteria	Bacteria	Actinobacteria	Actinobacteria	Pseudonocardiales	Nocardiaceae	g__Nocardia	s__unclassified_g__Nocardia	OTU4667	0	1	0	2	0	0	1	0	2	1	1	0	0	5	0	0	0	3	5	1	2	0	0	3	3	3	1	3	1	1	1	2	3	0	1	5	51
Bacteria	Bacteria	Actinobacteria	Actinobacteria	Oligoflexales	Oligoflexaceae	g__norank_f__Oligoflexaceae	s__unclassified_g__norank_f__Oligoflexaceae	OTU4144	0	0	1	0	0	1	0	0	0	1	0	0	0	1	0	0	0	0	0	0	0	0	0	0	0	2	0	2	1	2	0	0	1	0	0	0	12
Bacteria	Bacteria	Proteobacteria	Actinobacteria	Xanthomonadales	Rhodanobacteraceae	g__norank_f__Rhodanobacteraceae	s__unclassified_g__norank_f__Rhodanobacteraceae	OTU3787	13	22	14	32	46	41	55	65	82	33	117	72	97	44	23	54	29	57	9	13	19	61	57	47	54	107	127	137	65	51	52	85	60	14	17	14	1885
Bacteria	Bacteria	Firmicutes	Actinobacteria	Xanthomonadales	Paenibacillaceae	g__Paenibacillus	s__Paenibacillus_agaridevorans	OTU575	1	0	1	1	1	1	0	1	1	2	0	0	0	1	1	0	1	1	0	0	1	0	0	1	0	2	1	3	0	1	0	0	2	0	0	0	24
Bacteria	Bacteria	Planctomycetes	Actinobacteria	Xanthomonadales	Phycisphaeraceae	g__SM1A02	s__metagenome_g__SM1A02	OTU538	11	11	12	3	5	9	0	0	0	3	3	4	4	6	6	4	3	4	6	3	1	0	0	0	6	1	2	5	3	1	3	0	1	4	3	6	133
Bacteria	Bacteria	Acidobacteria	Actinobacteria	Bacillales	Solibacteraceae	g__AKIW659	s__uncultured_bacterium_g__AKIW659	OTU2286	1	2	0	2	1	0	0	0	0	2	3	0	2	0	1	6	2	0	4	1	0	0	0	0	0	1	0	0	1	1	1	3	2	5	1	2	44
Bacteria	Bacteria	Chloroflexi	Actinobacteria	Bacillales	f__norank_o__norank_c__OLB14	g__norank_f__norank_o__norank_c__OLB14	s__uncultured_bacterium_g__norank_f__norank_o__norank_c__OLB14	OTU2750	2	1	1	2	0	1	0	0	0	0	0	0	2	0	0	0	0	3	0	2	2	1	1	0	0	0	0	0	1	0	0	0	0	0	0	0	19
Bacteria	Bacteria	Chloroflexi	Actinobacteria	Solibacterales	Opitutaceae	g__Lacunisphaera	s__uncultured_Verrucomicrobia_bacterium_g__Lacunisphaera	OTU1043	0	0	0	1	1	1	11	8	12	0	0	0	0	2	2	1	0	3	0	1	0	0	0	1	0	0	0	0	0	0	1	1	0	0	0	1	47
Bacteria	Bacteria	Chloroflexi	Actinobacteria	Solibacterales	f__unclassified_p__Chloroflexi	g__unclassified_p__Chloroflexi	s__unclassified_p__Chloroflexi	OTU1495	2	1	1	3	1	0	0	0	1	0	1	2	2	0	0	4	2	1	3	1	3	0	0	0	5	0	0	2	1	5	1	0	0	1	3	3	49
Bacteria	Bacteria	Chloroflexi	Actinobacteria	Solibacterales	Hydrogenedensaceae	g__norank_f__Hydrogenedensaceae	s__uncultured_bacterium_g__norank_f__Hydrogenedensaceae	OTU3514	1	0	1	0	1	3	0	0	0	2	0	1	1	1	0	0	1	2	0	1	1	0	0	0	1	1	1	0	0	0	0	0	0	1	0	3	23
Bacteria	Bacteria	Chloroflexi	Actinobacteria	Oligoflexales	Oligoflexaceae	g__norank_f__Oligoflexaceae	s__unclassified_g__norank_f__Oligoflexaceae	OTU327	2	2	5	3	4	2	1	1	0	1	0	0	1	0	0	0	1	0	0	0	0	0	0	0	0	1	0	0	0	1	0	0	1	1	4	2	33
Bacteria	Bacteria	Chloroflexi	Actinobacteria	Sphingomonadales	Sphingomonadaceae	g__Altererythrobacter	s__uncultured_bacterium_g__Altererythrobacter	OTU5067	19	5	8	4	14	22	11	10	6	8	10	5	11	12	8	9	8	10	8	12	5	37	21	23	12	11	15	16	10	12	11	9	18	6	8	7	421
Bacteria	Bacteria	Proteobacteria	Deltaproteobacteria	Micromonosporales	Micromonosporaceae	g__Virgisporangium	s__uncultured_bacterium_g__Virgisporangium	OTU74	1	2	2	2	3	0	2	0	0	2	1	0	2	3	0	1	1	3	3	0	3	4	0	3	2	0	0	0	1	2	1	3	4	2	2	2	57
Bacteria	Bacteria	Proteobacteria	Deltaproteobacteria	Sphingobacteriales	f__AKYH767	g__norank_f__AKYH767	s__uncultured_bacterium_g__norank_f__AKYH767	OTU1598	8	2	3	7	10	9	0	0	0	1	8	7	4	0	1	5	3	5	3	3	1	0	0	0	6	3	6	1	14	3	0	0	0	6	12	17	148
Bacteria	Bacteria	Proteobacteria	Deltaproteobacteria	Sphingobacteriales	f__SM2D12	g__norank_f__SM2D12	s__unclassified_g__norank_f__SM2D12	OTU4296	0	0	0	0	0	0	1	1	0	0	1	0	0	0	0	1	0	1	0	0	0	1	2	5	0	0	0	1	2	1	1	0	0	0	0	0	18
Bacteria	Bacteria	Actinobacteria	Deltaproteobacteria	Sphingobacteriales	Micromonosporaceae	g__Virgisporangium	s__Virgisporangium_ochraceum	OTU78	4	1	5	15	2	0	6	1	0	4	1	6	1	0	0	1	2	3	2	4	7	4	3	2	2	0	1	0	5	5	3	3	2	8	4	6	113
Bacteria	Bacteria	Actinobacteria	Deltaproteobacteria	Sphingobacteriales	Xanthomonadaceae	g__Arenimonas	s__unclassified_g__Arenimonas	OTU747	0	0	1	1	4	0	12	9	5	1	5	2	1	6	2	3	2	2	2	2	2	5	9	3	2	2	4	4	2	2	1	0	1	0	2	2	101
Bacteria	Bacteria	Actinobacteria	Deltaproteobacteria	Myxococcales	Sandaracinaceae	g__norank_f__Sandaracinaceae	s__uncultured_bacterium_g__norank_f__Sandaracinaceae	OTU1075	1	1	0	0	0	0	3	2	2	0	0	0	1	1	1	0	2	0	0	0	0	2	0	0	0	1	0	0	0	0	0	0	1	0	2	1	21
Bacteria	Bacteria	Actinobacteria	Deltaproteobacteria	Myxococcales	Longimicrobiaceae	g__norank_f__Longimicrobiaceae	s__unclassified_g__norank_f__Longimicrobiaceae	OTU2989	0	0	0	0	1	0	0	0	0	0	0	0	0	0	0	0	0	0	0	0	0	10	6	3	0	0	1	0	0	0	0	0	0	0	0	0	21
Bacteria	Bacteria	Actinobacteria	Deltaproteobacteria	Myxococcales	Herpetosiphonaceae	g__Herpetosiphon	s__uncultured_bacterium_g__Herpetosiphon	OTU297	2	2	2	8	5	4	8	2	13	22	3	3	3	22	21	8	3	3	1	3	0	2	2	0	3	1	6	1	4	3	4	2	2	1	0	4	173
Bacteria	Bacteria	Actinobacteria	Deltaproteobacteria	Myxococcales	f__AKYG1722	g__norank_f__AKYG1722	s__uncultured_bacterium_g__norank_f__AKYG1722	OTU4332	8	2	10	9	5	6	0	0	2	2	5	6	4	3	4	0	4	2	7	6	16	2	0	3	13	7	1	2	6	6	5	1	5	4	4	8	168
Bacteria	Bacteria	Planctomycetes	Deltaproteobacteria	Myxococcales	Phycisphaeraceae	g__SM1A02	s__metagenome_g__SM1A02	OTU5092	1	1	0	4	3	2	0	0	0	0	0	5	2	2	0	2	2	4	2	0	0	0	0	0	2	0	2	1	1	0	0	0	0	2	5	1	44
Bacteria	Bacteria	Gemmatimonadetes	Deltaproteobacteria	Myxococcales	Gemmatimonadaceae	g__norank_f__Gemmatimonadaceae	s__unclassified_g__norank_f__Gemmatimonadaceae	OTU3022	38	25	20	34	46	28	23	32	29	33	15	18	16	25	19	30	50	34	20	37	41	57	36	73	35	13	20	15	32	32	24	27	25	25	34	29	1090
Bacteria	Bacteria	Proteobacteria	Deltaproteobacteria	Myxococcales	f__TRA3-20	g__norank_f__TRA3-20	s__unclassified_g__norank_f__TRA3-20	OTU2892	3	0	3	5	3	5	3	9	7	5	3	8	5	6	3	7	7	7	2	6	3	13	10	13	1	6	7	13	7	5	4	3	7	1	5	4	199
Bacteria	Bacteria	Proteobacteria	Ignavibacteria	OPB56	f__norank_o__OPB56	g__norank_f__norank_o__OPB56	s__unclassified_g__norank_f__norank_o__OPB56	OTU1797	1	2	1	10	1	0	16	15	21	7	16	20	25	5	8	7	0	15	2	2	1	0	0	1	13	12	6	14	8	9	8	5	1	0	4	3	259
Bacteria	Bacteria	Proteobacteria	Deltaproteobacteria	Myxococcales	Haliangiaceae	g__Haliangium	s__unclassified_g__Haliangium	OTU703	0	0	1	0	0	1	0	0	0	0	0	0	1	1	0	0	0	0	0	1	0	0	0	0	0	0	0	0	0	0	0	0	0	1	1	1	8
Bacteria	Bacteria	Proteobacteria	Deltaproteobacteria	Myxococcales	Rhodobacteraceae	g__Rhodobacter	s__uncultured_alpha_proteobacterium_g__Rhodobacter	OTU4113	1	0	0	0	0	0	0	0	0	0	0	0	0	0	0	0	0	0	0	1	0	1	1	0	1	0	0	1	1	3	0	0	0	0	0	0	10
Bacteria	Bacteria	Proteobacteria	Deltaproteobacteria	Myxococcales	Sphingobacteriaceae	g__Pedobacter	s__unclassified_g__Pedobacter	OTU1942	4	4	3	8	9	3	6	19	5	18	17	10	4	18	16	8	17	12	3	4	5	6	3	6	12	20	7	22	7	8	9	6	14	5	6	4	328
Bacteria	Bacteria	Chloroflexi	Deltaproteobacteria	Myxococcales	Chloroflexaceae	g__Candidatus_Chloroploca	s__unclassified_g__Candidatus_Chloroploca	OTU3975	0	2	2	1	2	2	0	0	0	1	2	1	1	0	0	0	2	1	0	0	0	0	0	1	0	1	0	0	2	1	1	1	1	0	1	3	29
Bacteria	Bacteria	Chloroflexi	Deltaproteobacteria	Myxococcales	Burkholderiaceae	g__Noviherbaspirillum	s__unclassified_g__Noviherbaspirillum	OTU4756	10	14	4	5	4	5	8	8	10	16	10	12	5	17	10	7	5	9	4	5	8	6	6	15	10	7	8	6	6	9	16	11	12	7	11	10	316
Bacteria	Bacteria	Chloroflexi	Deltaproteobacteria	Myxococcales	Bacillaceae	g__Bacillus	s__Bacillus_firmus_g__Bacillus	OTU1654	7	0	1	5	2	5	7	48	15	3	5	5	3	9	3	4	8	1	0	2	1	6	8	9	1	3	2	7	2	12	2	1	4	5	3	4	203
Bacteria	Bacteria	Chloroflexi	Deltaproteobacteria	Myxococcales	Burkholderiaceae	g__unclassified_f__Burkholderiaceae	s__unclassified_f__Burkholderiaceae	OTU4755	73	66	37	52	71	58	40	49	40	46	61	44	43	47	32	71	48	43	48	61	63	59	39	69	54	49	41	35	53	41	56	30	71	56	63	72	1881
Bacteria	Bacteria	Chloroflexi	Clostridia	Clostridiales	Lachnospiraceae	g__unclassified_f__Lachnospiraceae	s__unclassified_f__Lachnospiraceae	OTU3589	2	2	3	2	2	0	0	3	0	4	2	0	2	2	0	1	14	0	1	0	2	1	0	2	2	1	1	1	1	0	2	0	2	2	1	4	62
Bacteria	Bacteria	Chloroflexi	Chloroflexia	Chloroflexales	Roseiflexaceae	g__norank_f__Roseiflexaceae	s__uncultured_bacterium_g__norank_f__Roseiflexaceae	OTU3768	3	10	14	13	8	4	3	1	2	2	4	2	5	2	3	2	7	3	11	7	3	7	5	0	12	2	3	3	8	13	3	3	3	4	11	14	200
Bacteria	Bacteria	Proteobacteria	Chloroflexia	Chloroflexales	Labraceae	g__Labrys	s__unclassified_g__Labrys	OTU4149	0	0	0	0	0	0	2	0	0	0	1	0	2	1	2	0	1	3	0	1	0	0	0	0	0	3	1	1	0	1	0	0	2	1	1	2	25
Bacteria	Bacteria	Proteobacteria	Chloroflexia	Rhizobiales	Chitinophagaceae	g__Terrimonas	s__metagenome_g__Terrimonas	OTU1798	17	5	16	16	31	28	19	37	23	3	7	2	5	1	1	7	6	2	12	10	6	10	2	5	11	9	7	12	13	6	2	2	4	8	10	13	368
Bacteria	Bacteria	Proteobacteria	Chloroflexia	Rhizobiales	Thermomonosporaceae	g__Actinomadura	s__metagenome_g__Actinomadura	OTU1534	0	2	1	1	2	4	0	0	0	0	1	1	1	2	0	0	0	1	0	0	2	2	1	6	0	0	2	1	1	1	1	0	1	0	0	1	35
Bacteria	Bacteria	Proteobacteria	Chloroflexia	Rhizobiales	f__norank_o__norank_c__Actinobacteria	g__norank_f__norank_o__norank_c__Actinobacteria	s__uncultured_bacterium_g__norank_f__norank_o__norank_c__Actinobacteria	OTU37	5	2	4	3	1	0	1	0	2	2	2	1	1	3	1	3	2	2	2	4	2	4	1	0	1	2	0	1	1	1	2	1	0	3	2	6	68
Bacteria	Bacteria	Proteobacteria	Chloroflexia	Rhizobiales	Rhizobiaceae	g__Aureimonas	s__uncultured_bacterium_g__Aureimonas	OTU2307	0	0	0	1	1	1	0	0	2	2	3	4	0	0	1	0	0	1	0	1	0	3	4	16	1	0	3	2	1	1	0	1	1	1	0	0	51
Bacteria	Bacteria	Proteobacteria	Chloroflexia	Betaproteobacteriales	Burkholderiaceae	g__Rhodoferax	s__metagenome_g__Rhodoferax	OTU864	3	1	5	3	4	1	22	6	11	6	7	4	4	6	5	2	1	1	3	1	2	2	4	5	2	7	15	4	5	6	1	3	5	0	3	2	162
Bacteria	Bacteria	Chloroflexi	Chloroflexia	Betaproteobacteriales	f__A4b	g__norank_f__A4b	s__uncultured_bacterium_g__norank_f__A4b	OTU3464	1	0	0	0	1	1	0	0	0	0	0	0	0	0	0	1	0	0	0	0	1	0	0	0	2	0	0	0	1	0	0	0	0	0	2	2	12
Bacteria	Bacteria	Chloroflexi	Chloroflexia	Betaproteobacteriales	Pedosphaeraceae	g__norank_f__Pedosphaeraceae	s__uncultured_bacterium_g__norank_f__Pedosphaeraceae	OTU149	0	4	3	2	0	2	0	0	0	0	0	0	1	2	0	0	0	1	0	5	3	0	0	0	0	0	0	0	1	1	1	0	0	1	0	1	28
Bacteria	Bacteria	Chloroflexi	Chloroflexia	Betaproteobacteriales	Sandaracinaceae	g__Sandaracinus	s__uncultured_bacterium_g__Sandaracinus	OTU1957	0	0	0	1	0	0	2	3	0	1	2	3	0	4	2	3	3	2	0	2	3	6	2	0	0	2	5	7	1	1	4	1	4	1	2	1	68
Bacteria	Bacteria	Chloroflexi	Chloroflexia	Betaproteobacteriales	f__AKYH767	g__norank_f__AKYH767	s__metagenome_g__norank_f__AKYH767	OTU2503	2	0	1	0	2	0	0	0	0	0	0	0	0	0	0	0	0	0	2	0	1	0	1	0	1	0	0	0	0	0	0	0	0	3	0	1	14
Bacteria	Bacteria	Chloroflexi	Chloroflexia	Myxococcales	f__norank_o__norank_c__TK10	g__norank_f__norank_o__norank_c__TK10	s__uncultured_bacterium_g__norank_f__norank_o__norank_c__TK10	OTU2330	3	1	2	1	2	0	0	1	0	2	3	1	1	2	0	4	2	3	1	2	4	0	0	0	1	0	0	1	0	2	0	1	2	4	1	0	47
Bacteria	Bacteria	Chloroflexi	Chloroflexia	Myxococcales	Chitinophagaceae	g__norank_f__Chitinophagaceae	s__uncultured_Sphingobacteriales_bacterium_g__norank_f__Chitinophagaceae	OTU1905	3	5	0	1	4	1	1	2	2	0	4	3	2	2	4	4	9	3	0	2	2	6	5	3	3	8	9	3	1	3	3	3	5	3	1	1	111
Bacteria	Bacteria	Proteobacteria	Chloroflexia	Myxococcales	f__norank_o__Acidobacteriales	g__norank_f__norank_o__Acidobacteriales	s__bacterium_Ellin326	OTU4122	0	5	3	3	1	1	0	1	0	3	2	1	1	2	3	2	2	0	4	3	1	1	3	0	1	3	0	2	2	3	2	1	0	0	3	7	66
Bacteria	Bacteria	Proteobacteria	Chloroflexia	Myxococcales	Chitinophagaceae	g__Terrimonas	s__unclassified_g__Terrimonas	OTU2151	17	10	14	8	19	7	1	0	0	4	8	4	3	4	10	4	9	9	5	12	10	5	2	2	4	2	7	8	12	1	1	5	2	4	5	19	237
Bacteria	Bacteria	Proteobacteria	Actinobacteria	Myxococcales	Nitrosomonadaceae	g__MND1	s__unclassified_g__MND1	OTU2117	14	7	6	9	11	5	5	15	6	7	8	7	5	5	2	9	6	4	8	11	10	5	11	3	8	5	6	2	5	6	5	5	8	13	11	10	263
Bacteria	Bacteria	Proteobacteria	Actinobacteria	Betaproteobacteriales	Burkholderiaceae	g__Noviherbaspirillum	s__unclassified_g__Noviherbaspirillum	OTU4339	18	14	7	13	22	6	12	25	22	20	13	22	9	13	15	12	16	6	3	9	7	25	27	37	7	14	25	16	18	12	16	8	14	11	20	13	547
Bacteria	Bacteria	Proteobacteria	Actinobacteria	Betaproteobacteriales	Pseudonocardiaceae	g__Actinopolyspora	s__unclassified_g__Actinopolyspora	OTU2322	0	1	1	3	0	0	0	0	0	0	1	1	0	1	0	0	1	2	2	1	2	0	0	1	0	1	0	1	3	6	1	1	0	5	1	4	40
Bacteria	Bacteria	Proteobacteria	Acidobacteriia	Betaproteobacteriales	Solibacteraceae	g__Candidatus_Solibacter	s__metagenome_g__Candidatus_Solibacter	OTU3799	15	18	22	20	20	24	16	34	32	26	21	22	28	29	24	20	22	15	18	13	14	14	17	12	16	24	26	16	15	15	18	21	14	11	13	20	705
Bacteria	Bacteria	Proteobacteria	Bacteroidia	Betaproteobacteriales	Chitinophagaceae	g__Flavitalea	s__uncultured_bacterium_g__Flavitalea	OTU1555	10	4	7	5	13	16	10	16	6	15	6	14	21	7	7	19	18	28	8	6	5	19	19	20	8	11	12	7	6	13	12	8	5	5	4	3	393
Bacteria	Bacteria	Proteobacteria	Bacteroidia	Betaproteobacteriales	Gemmatimonadaceae	g__Gemmatimonas	s__uncultured_Gemmatimonas_sp._g__Gemmatimonas	OTU4442	19	16	13	7	14	11	12	10	5	10	5	7	16	9	6	15	8	14	16	19	15	14	12	11	14	10	4	6	7	10	7	11	6	9	14	17	399
Bacteria	Bacteria	Actinobacteria	Bacteroidia	Solibacterales	f__norank_o__Gaiellales	g__norank_f__norank_o__Gaiellales	s__metagenome_g__norank_f__norank_o__Gaiellales	OTU4859	15	8	11	7	12	7	1	0	1	1	1	2	2	2	5	1	5	8	17	28	2	1	0	2	7	6	11	4	2	5	3	6	12	22	7	6	230
Bacteria	Bacteria	Actinobacteria	Bacteroidia	Solibacterales	Solibacteraceae	g__Bryobacter	s__metagenome_g__Bryobacter	OTU4040	3	1	0	1	3	2	0	0	0	4	0	3	0	1	0	1	1	3	2	0	1	1	0	0	2	0	1	0	2	1	3	4	3	2	1	1	47
Bacteria	Bacteria	Actinobacteria	Bacteroidia	Solibacterales	Subgroup_6	g__norank_f__norank_o__norank_c__Subgroup_6	s__unclassified_g__norank_f__norank_o__norank_c__Subgroup_6	OTU4037	1	3	2	2	1	0	1	0	1	0	0	1	1	2	0	1	1	0	1	2	0	1	0	0	2	1	0	0	5	0	0	1	0	2	1	1	34
Bacteria	Bacteria	Actinobacteria	Actinobacteria	Solibacterales	Crocinitomicaceae	g__Fluviicola	s__uncultured_bacterium_g__Fluviicola	OTU965	0	0	0	0	0	0	2	1	0	1	0	0	0	0	1	0	0	0	0	0	0	0	0	1	0	0	1	0	0	0	2	0	0	0	0	0	9
Bacteria	Bacteria	Actinobacteria	Actinobacteria	Diplorickettsiales	Diplorickettsiaceae	g__Aquicella	s__uncultured_bacterium_g__Aquicella	OTU1669	0	0	0	0	0	0	0	0	0	1	0	0	0	1	0	0	1	0	3	0	3	0	0	0	0	0	0	0	0	0	0	0	0	2	1	1	13
Bacteria	Bacteria	Actinobacteria	Actinobacteria	Reyranellales	Reyranellaceae	g__norank_f__Reyranellaceae	s__metagenome_g__norank_f__Reyranellaceae	OTU1711	1	1	1	0	0	0	0	0	0	0	0	0	1	0	0	0	1	0	0	1	1	0	1	2	2	0	0	0	0	0	0	0	0	1	1	0	14
Bacteria	Bacteria	Bacteroidetes	Actinobacteria	Steroidobacterales	Steroidobacteraceae	g__Steroidobacter	s__unclassified_g__Steroidobacter	OTU3289	3	2	2	3	2	7	6	6	10	6	4	1	4	7	12	4	6	4	3	3	8	7	12	4	4	3	4	4	6	2	2	2	4	2	8	5	172
Bacteria	Bacteria	Bacteroidetes	Actinobacteria	Xanthomonadales	Rhodanobacteraceae	g__norank_f__Rhodanobacteraceae	s__uncultured_bacterium_g__norank_f__Rhodanobacteraceae	OTU4918	0	1	1	1	1	0	0	0	0	0	0	0	0	0	0	0	0	0	0	1	0	0	6	4	3	0	0	0	0	0	0	0	0	1	0	0	19
Bacteria	Bacteria	Bacteroidetes	Actinobacteria	Xanthomonadales	f__unclassified_c__Alphaproteobacteria	g__unclassified_c__Alphaproteobacteria	s__unclassified_c__Alphaproteobacteria	OTU2328	0	1	1	0	0	0	4	3	1	2	1	1	1	0	1	0	1	2	13	1	1	2	0	0	2	1	0	0	1	2	2	4	2	0	0	2	52
Bacteria	Bacteria	Proteobacteria	Actinobacteria	Xanthomonadales	f__67-14	g__norank_f__67-14	s__Solirubrobacterales_bacterium_67-14	OTU691	0	0	0	0	1	1	0	0	0	0	2	0	0	0	0	0	0	0	0	0	0	0	0	1	0	0	1	1	0	0	0	0	1	0	2	0	10
Bacteria	Bacteria	Chloroflexi	Actinobacteria	Solirubrobacterales	Caldilineaceae	g__norank_f__Caldilineaceae	s__uncultured_bacterium_g__norank_f__Caldilineaceae	OTU1564	0	2	0	2	2	0	1	0	1	0	0	2	5	2	0	1	2	2	1	2	4	1	0	2	3	2	3	2	6	4	5	4	0	1	2	2	66
Bacteria	Bacteria	Chloroflexi	Actinobacteria	Solirubrobacterales	Paenibacillaceae	g__Paenibacillus	s__unclassified_g__Paenibacillus	OTU4545	0	1	0	0	0	0	0	0	0	0	0	0	0	0	0	1	2	0	0	0	1	0	0	0	0	1	0	1	0	1	0	0	1	0	1	1	11
Bacteria	Bacteria	Chloroflexi	Actinobacteria	Solirubrobacterales	Euzebyaceae	g__Euzebya	s__uncultured_bacterium_g__Euzebya	OTU4709	0	0	0	0	0	0	2	1	0	0	1	1	0	0	0	0	1	0	2	0	1	0	0	0	0	1	0	0	1	0	0	0	0	2	1	0	14
Bacteria	Bacteria	Chloroflexi	Actinobacteria	Solirubrobacterales	f__norank_o__Elsterales	g__norank_f__norank_o__Elsterales	s__unclassified_g__norank_f__norank_o__Elsterales	OTU2290	1	1	0	0	2	1	0	0	0	1	1	1	0	0	0	1	2	3	1	2	1	5	1	3	3	1	1	0	0	1	0	0	0	2	2	0	37
Bacteria	Bacteria	Chloroflexi	Actinobacteria	SBR1031	f__A4b	g__norank_f__A4b	s__uncultured_gamma_proteobacterium_g__norank_f__A4b	OTU4077	1	1	2	0	4	0	1	3	3	2	3	2	2	5	3	5	2	3	0	1	0	1	0	1	4	7	5	1	3	3	4	2	5	0	0	1	80
Bacteria	Bacteria	Chloroflexi	Bacteroidia	SBR1031	Saprospiraceae	g__norank_f__Saprospiraceae	s__uncultured_Devosia_sp._g__norank_f__Saprospiraceae	OTU4989	2	0	0	4	2	1	0	0	0	0	2	0	5	0	0	1	2	2	1	3	0	2	2	3	2	0	1	0	3	1	1	4	2	2	1	3	52
Bacteria	Bacteria	Proteobacteria	Bacteroidia	Chitinophagales	Micavibrionaceae	g__norank_f__Micavibrionaceae	s__uncultured_bacterium_g__norank_f__Micavibrionaceae	OTU3776	0	1	2	0	0	0	0	0	0	1	6	1	3	0	1	0	0	1	2	1	0	0	0	0	2	2	0	2	1	1	0	1	0	3	5	3	39
Bacteria	Bacteria	Proteobacteria	Bacteroidia	Chitinophagales	Haliangiaceae	g__Haliangium	s__unclassified_g__Haliangium	OTU2137	1	0	0	0	0	3	0	1	1	1	1	0	1	1	1	1	0	2	0	0	4	2	2	7	0	1	0	0	0	1	0	0	0	2	0	1	34
Bacteria	Bacteria	Proteobacteria	Bacteroidia	Chitinophagales	f__norank_o__Subgroup_7	g__norank_f__norank_o__Subgroup_7	s__unclassified_g__norank_f__norank_o__Subgroup_7	OTU3938	2	1	1	4	0	12	2	2	4	1	1	1	1	0	0	2	1	4	4	2	0	3	3	3	1	0	1	0	0	1	0	4	1	1	1	1	65
Bacteria	Bacteria	Verrucomicrobia	Bacteroidia	Chitinophagales	Pedosphaeraceae	g__norank_f__Pedosphaeraceae	s__uncultured_bacterium_g__norank_f__Pedosphaeraceae	OTU2052	0	0	2	1	1	0	0	0	0	0	0	0	0	0	1	1	0	3	0	0	0	0	0	0	0	0	0	0	0	0	0	0	0	2	0	1	12
Bacteria	Bacteria	Firmicutes	Alphaproteobacteria	Myxococcales	Clostridiaceae	g__unclassified_f__Clostridiaceae_1	s__unclassified_f__Clostridiaceae_1	OTU2722	0	0	0	3	1	0	0	0	0	1	0	0	0	0	0	0	1	0	0	0	1	2	0	2	0	2	0	0	0	1	0	0	1	1	0	0	16
Bacteria	Bacteria	Proteobacteria	Alphaproteobacteria	Myxococcales	f__norank_o__Rhodospirillales	g__norank_f__norank_o__Rhodospirillales	s__unclassified_g__norank_f__norank_o__Rhodospirillales	OTU2121	0	1	0	0	0	0	7	6	4	0	0	0	0	0	0	0	0	0	0	0	0	0	0	0	0	0	0	0	0	0	0	0	0	0	0	0	18
Bacteria	Bacteria	Proteobacteria	Deltaproteobacteria	Myxococcales	Roseiflexaceae	g__norank_f__Roseiflexaceae	s__uncultured_bacterium_g__norank_f__Roseiflexaceae	OTU3717	0	0	0	0	1	0	0	1	0	1	0	0	2	0	0	1	0	0	0	0	1	0	0	1	1	0	0	0	0	0	0	0	0	0	0	0	9
Bacteria	Bacteria	Proteobacteria	Deltaproteobacteria	Myxococcales	f__norank_o__Gaiellales	g__norank_f__norank_o__Gaiellales	s__unclassified_g__norank_f__norank_o__Gaiellales	OTU666	8	8	5	3	1	7	5	2	3	3	5	3	2	2	4	2	6	2	2	20	2	9	4	7	3	9	4	2	4	5	6	5	10	3	7	3	176
Bacteria	Bacteria	Proteobacteria	Actinobacteria	Gaiellales	f__norank_o__Gaiellales	g__norank_f__norank_o__Gaiellales	s__uncultured_organism_g__norank_f__norank_o__Gaiellales	OTU3468	6	3	3	5	2	6	1	1	1	0	2	0	4	0	2	6	2	1	9	7	2	3	10	15	0	3	5	2	17	9	3	3	9	4	6	5	157
Bacteria	Bacteria	Proteobacteria	Actinobacteria	Thermoanaerobacterales	Thermoanaerobacteraceae	g__Caldanaerobius	s__uncultured_Thermoanaerobacterales_bacterium_g__Caldanaerobius	OTU515	0	1	0	0	1	0	0	0	1	1	0	0	0	0	0	1	6	0	0	0	0	1	1	0	1	1	0	0	0	1	2	0	0	0	0	1	19
Bacteria	Bacteria	Proteobacteria	Actinobacteria	Verrucomicrobiales	Rubritaleaceae	g__Luteolibacter	s__uncultured_bacterium_g__Luteolibacter	OTU2051	1	1	2	0	1	1	1	0	0	7	0	4	2	3	4	4	1	4	9	2	0	2	0	0	6	4	2	0	1	0	1	2	0	1	0	0	66
Bacteria	Bacteria	Actinobacteria	Actinobacteria	Pseudonocardiales	Pseudonocardiaceae	g__Pseudonocardia	s__unclassified_g__Pseudonocardia	OTU4495	4	0	4	3	6	3	7	8	8	1	3	2	3	1	0	2	3	6	8	5	4	13	16	26	1	5	2	0	5	6	2	6	5	7	7	3	185
Bacteria	Bacteria	Actinobacteria	Actinobacteria	Pseudonocardiales	f__JG30-KF-AS9	g__norank_f__JG30-KF-AS9	s__unclassified_g__norank_f__JG30-KF-AS9	OTU344	1	0	3	1	0	1	0	0	0	2	1	0	0	0	1	0	0	0	0	1	1	0	0	2	3	0	0	1	0	0	0	0	0	0	1	0	19
Bacteria	Bacteria	Actinobacteria	Actinobacteria	Pseudonocardiales	Fimbriimonadaceae	g__norank_f__Fimbriimonadaceae	s__metagenome_g__norank_f__Fimbriimonadaceae	OTU1110	0	0	1	0	0	0	5	5	15	0	0	1	0	0	1	0	0	0	0	0	0	1	0	1	0	0	1	0	0	0	0	0	0	1	0	0	32
Bacteria	Bacteria	Actinobacteria	Actinobacteria	Pseudonocardiales	Subgroup_6	g__norank_f__norank_o__norank_c__Subgroup_6	s__unclassified_g__norank_f__norank_o__norank_c__Subgroup_6	OTU3777	1	0	0	2	0	0	0	0	0	1	1	2	0	0	2	3	0	0	0	0	0	0	4	0	0	0	0	0	0	0	1	1	0	1	0	0	19
Bacteria	Bacteria	Actinobacteria	Actinobacteria	Acetobacterales	Acetobacteraceae	g__norank_f__Acetobacteraceae	s__metagenome_g__norank_f__Acetobacteraceae	OTU2318	1	1	1	1	2	1	1	0	0	0	0	0	0	0	0	1	0	2	4	0	0	0	0	1	1	0	0	0	2	0	0	0	0	0	1	0	20
Bacteria	Bacteria	Actinobacteria	Actinobacteria	Bacillales	Bacillaceae	g__Bacillus	s__Bacillus_vireti	OTU850	1	1	3	6	0	1	14	64	12	6	2	4	2	12	9	2	17	3	1	8	2	3	0	2	3	6	1	3	5	18	5	5	9	4	0	1	235
Bacteria	Bacteria	Chloroflexi	Actinobacteria	Bacillales	Babeliaceae	g__norank_f__Babeliaceae	s__unclassified_g__norank_f__Babeliaceae	OTU1953	3	4	3	2	3	0	4	3	0	7	2	4	1	8	1	4	3	4	2	2	9	0	0	1	3	5	0	0	4	8	8	2	4	3	3	3	113
Bacteria	Bacteria	Acidobacteria	Actinobacteria	Bacillales	f__norank_o__IMCC26256	g__norank_f__norank_o__IMCC26256	s__uncultured_bacterium_g__norank_f__norank_o__IMCC26256	OTU1541	1	5	4	4	3	4	3	2	2	2	6	2	4	0	0	2	1	2	4	2	2	0	1	3	2	0	1	1	3	4	3	5	3	8	5	2	96
Bacteria	Bacteria	Chloroflexi	Actinobacteria	Bacillales	f__norank_o__norank_c__JG30-KF-CM66	g__norank_f__norank_o__norank_c__JG30-KF-CM66	s__uncultured_bacterium_g__norank_f__norank_o__norank_c__JG30-KF-CM66	OTU5002	6	5	5	4	1	0	0	0	0	2	4	0	2	1	1	2	0	6	6	2	7	2	3	1	1	1	0	1	2	2	0	6	1	4	2	6	86
Bacteria	Bacteria	Chloroflexi	Actinobacteria	Rickettsiales	f__SM2D12	g__norank_f__SM2D12	s__unclassified_g__norank_f__SM2D12	OTU2240	4	2	4	4	2	5	0	0	0	0	0	0	0	2	3	0	0	0	16	1	0	0	0	0	0	0	0	0	3	3	0	0	0	2	3	2	56
Bacteria	Bacteria	Chloroflexi	Actinobacteria	Subgroup_6	Subgroup_6	g__norank_f__norank_o__norank_c__Subgroup_6	s__metagenome_g__norank_f__norank_o__norank_c__Subgroup_6	OTU2917	6	15	10	14	6	12	21	3	24	9	7	17	13	9	23	8	6	18	3	4	12	41	38	4	7	16	2	9	10	5	11	22	1	3	6	10	425
Bacteria	Bacteria	Chloroflexi	Actinobacteria	Legionellales	Legionellaceae	g__Legionella	s__unclassified_g__Legionella	OTU1959	0	1	1	0	1	2	0	0	0	13	6	3	10	5	7	6	26	13	1	3	4	0	0	0	1	22	10	5	3	6	8	7	15	5	0	3	187
Bacteria	Bacteria	Chloroflexi	Actinobacteria	Pseudonocardiales	Pseudonocardiaceae	g__Actinomycetospora	s__uncultured_bacterium_g__Actinomycetospora	OTU4269	0	0	0	0	1	0	1	1	0	0	0	1	0	0	0	0	0	1	0	0	0	2	7	2	1	0	0	0	0	4	1	0	0	0	0	0	22
Bacteria	Bacteria	Chloroflexi	Actinobacteria	Pseudonocardiales	Bdellovibrionaceae	g__OM27_clade	s__metagenome_g__OM27_clade	OTU5003	5	2	3	6	5	4	0	1	1	4	4	2	3	6	2	2	1	1	6	5	7	0	1	0	3	3	7	0	4	16	0	1	2	14	13	6	140
Bacteria	Bacteria	Proteobacteria	Actinobacteria	Pseudonocardiales	Hymenobacteraceae	g__Pontibacter	s__unclassified_g__Pontibacter	OTU4156	29	10	18	13	18	13	17	30	20	15	22	21	35	8	15	15	28	23	7	9	17	22	32	20	17	18	18	21	23	27	21	17	18	3	5	9	654
Bacteria	Bacteria	Acidobacteria	Actinobacteria	Pseudonocardiales	Subgroup_6	g__norank_f__norank_o__norank_c__Subgroup_6	s__unclassified_g__norank_f__norank_o__norank_c__Subgroup_6	OTU2572	111	235	118	72	30	59	0	0	0	94	46	119	54	128	155	130	46	130	139	83	85	0	0	0	72	52	18	46	95	59	45	59	12	100	91	202	2685
Bacteria	Bacteria	Verrucomicrobia	Actinobacteria	Cytophagales	Pedosphaeraceae	g__norank_f__Pedosphaeraceae	s__metagenome_g__norank_f__Pedosphaeraceae	OTU996	1	1	1	0	0	0	5	3	2	1	1	0	0	2	1	2	0	2	0	2	7	0	0	0	1	1	0	0	0	1	2	1	0	1	0	0	38
Bacteria	Bacteria	Firmicutes	Actinobacteria	Cytophagales	Clostridiaceae	g__Clostridium_sensu_stricto_13	s__Clostridium_estertheticum_subsp._estertheticum	OTU2185	3	1	2	3	4	3	1	2	0	0	3	3	2	2	1	1	5	2	3	4	0	2	5	5	1	0	0	1	2	4	8	2	6	7	7	1	96
Bacteria	Bacteria	Gemmatimonadetes	Actinobacteria	Cytophagales	Gemmatimonadaceae	g__unclassified_f__Gemmatimonadaceae	s__unclassified_f__Gemmatimonadaceae	OTU1256	6	4	5	2	5	8	2	5	4	4	2	4	0	2	4	2	1	3	0	4	2	4	8	7	5	5	6	7	2	2	3	4	2	0	4	1	129
Bacteria	Bacteria	Gemmatimonadetes	Actinobacteria	Gemmatimonadetes	f__norank_o__norank_c__Gemmatimonadetes	g__norank_f__norank_o__norank_c__Gemmatimonadetes	s__metagenome_g__norank_f__norank_o__norank_c__Gemmatimonadetes	OTU690	6	4	4	11	10	14	6	3	3	3	7	1	1	3	5	4	3	3	3	0	1	3	2	2	9	7	8	6	6	2	5	11	3	0	4	3	166
Bacteria	Bacteria	Actinobacteria	Actinobacteria	Gaiellales	Gaiellaceae	g__Gaiella	s__unclassified_g__Gaiella	OTU4374	2	1	1	2	1	1	5	1	0	0	0	1	2	1	0	0	3	2	1	0	2	5	6	13	1	0	0	0	2	2	1	4	1	3	2	0	66
Bacteria	Bacteria	Actinobacteria	Actinobacteria	unclassified_c__Deltaproteobacteria	f__unclassified_c__Deltaproteobacteria	g__unclassified_c__Deltaproteobacteria	s__unclassified_c__Deltaproteobacteria	OTU161	0	0	1	1	2	1	0	0	0	0	0	2	0	0	1	3	0	3	1	0	2	0	0	1	0	1	0	0	1	1	1	0	1	3	1	0	27
Bacteria	Bacteria	Actinobacteria	Actinobacteria	Latescibacteria	f__norank_o__norank_c__Latescibacteria	g__norank_f__norank_o__norank_c__Latescibacteria	s__uncultured_Pelobacter_sp._g__norank	OTU5148	2	2	1	1	0	1	0	1	0	0	0	0	0	0	1	1	0	1	2	3	1	0	1	0	0	0	0	0	1	1	0	0	0	1	0	0	21
Bacteria	Bacteria	Actinobacteria	Actinobacteria	Ktedonobacterales	f__JG30-KF-AS9	g__norank_f__JG30-KF-AS9	s__uncultured_bacterium_g__norank_f__JG30-KF-AS9	OTU2667	1	1	6	8	1	1	6	0	0	2	0	8	8	1	2	15	0	0	2	4	12	30	14	4	5	8	2	6	3	2	11	9	0	9	4	9	194
Bacteria	Bacteria	Actinobacteria	Actinobacteria	Rhizobiales	Rhizobiales_Incertae	g__Bauldia	s__unclassified_g__Bauldia	OTU3994	18	19	28	9	12	13	0	0	0	12	8	15	16	5	16	16	21	31	23	25	17	0	1	0	18	3	8	12	24	22	6	13	14	10	27	17	479
Bacteria	Bacteria	Actinobacteria	Actinobacteria	Rhizobiales	Acetobacteraceae	g__norank_f__Acetobacteraceae	s__unclassified_g__norank_f__Acetobacteraceae	OTU1703	2	8	8	2	1	1	5	4	2	1	4	2	1	4	4	4	2	2	5	6	5	2	5	2	3	3	5	2	3	6	2	4	5	8	9	4	136
Bacteria	Bacteria	Proteobacteria	Actinobacteria	Rhizobiales	f__unclassified_o__unclassified	g__Vicinamibacter	s__uncultured_bacterium_g__Vicinamibacter	OTU1078	2	1	0	0	1	1	0	1	2	1	0	1	0	0	0	0	0	1	1	1	0	2	2	0	0	1	0	1	0	0	1	0	0	2	0	0	22
Bacteria	Bacteria	Actinobacteria	Deltaproteobacteria	Rhizobiales	Nocardioidaceae	g__Nocardioides	s__unclassified_g__Nocardioides	OTU3344	1	0	2	0	0	1	1	3	0	1	1	2	0	0	0	0	1	0	0	2	1	0	4	1	0	1	3	0	0	4	1	2	0	2	1	1	36
Bacteria	Bacteria	Actinobacteria	Bacteroidia	Rhizobiales	env.OPS_17	g__norank_f__env.OPS_17	s__uncultured_bacterium_g__norank_f__env.OPS_17	OTU176	0	1	0	0	0	0	0	0	0	0	0	0	0	0	0	0	0	0	0	1	0	0	0	0	3	3	3	4	1	0	0	0	1	0	0	1	18
Bacteria	Bacteria	Actinobacteria	Bacteroidia	OLB14	f__norank_o__norank_c__OLB14	g__norank_f__norank_o__norank_c__OLB14	s__metagenome_g__norank_f__norank_o__norank_c__OLB14	OTU4992	1	1	1	1	3	1	0	0	0	0	1	0	2	0	2	1	0	0	5	2	0	0	1	0	1	1	1	1	3	0	2	0	0	0	2	3	36
Bacteria	Bacteria	Actinobacteria	Bacteroidia	Solirubrobacterales	Solirubrobacteraceae	g__Conexibacter	s__unclassified_g__Conexibacter	OTU2038	10	4	12	13	17	12	1	1	0	14	10	6	3	7	8	6	7	5	6	4	13	3	1	2	3	18	37	5	9	7	6	17	23	9	18	4	321
Bacteria	Bacteria	Actinobacteria	Bacteroidia	Solirubrobacterales	Gemmatimonadaceae	g__norank_f__Gemmatimonadaceae	s__metagenome_g__norank_f__Gemmatimonadaceae	OTU4340	3	0	2	0	3	0	0	0	0	0	0	0	0	0	0	0	0	0	0	2	0	0	0	0	0	0	2	2	0	1	0	0	0	1	0	0	16
Bacteria	Bacteria	Actinobacteria	Bacteroidia	Solirubrobacterales	Chitinophagaceae	g__norank_f__Chitinophagaceae	s__uncultured_Bacteroidetes_bacterium_g__norank_f__Chitinophagaceae	OTU1266	1	0	0	0	2	3	0	0	0	0	0	1	0	0	0	0	0	0	0	1	1	0	0	0	0	0	0	0	0	1	1	2	1	0	0	1	15
Bacteria	Bacteria	Bacteroidetes	Actinobacteria	Solirubrobacterales	Subgroup_6	g__norank_f__norank_o__norank_c__Subgroup_6	s__unclassified_g__norank_f__norank_o__norank_c__Subgroup_6	OTU324	6	10	8	2	3	7	0	0	0	10	5	14	2	11	14	14	3	14	8	7	7	2	0	0	7	6	0	5	7	7	6	6	1	6	3	4	205
Bacteria	Bacteria	Chloroflexi	Actinobacteria	Solirubrobacterales	f__norank_o__Elsterales	g__norank_f__norank_o__Elsterales	s__uncultured_alpha_proteobacterium_g__norank_f__norank_o__Elsterales	OTU4309	4	2	1	0	0	1	2	2	2	2	0	0	0	1	0	1	0	3	1	3	10	1	1	1	1	0	0	0	1	5	1	1	0	0	2	2	51
Bacteria	Bacteria	Proteobacteria	Actinobacteria	Rickettsiales	f__SM2D12	g__norank_f__SM2D12	s__metagenome_g__norank_f__SM2D12	OTU5069	0	1	3	1	1	0	3	3	2	0	0	0	0	0	0	0	0	0	0	0	0	0	0	0	0	0	0	1	0	0	0	0	0	1	1	0	17
Bacteria	Bacteria	Proteobacteria	Actinobacteria	Caldilineales	Caldilineaceae	g__norank_f__Caldilineaceae	s__unclassified_g__norank_f__Caldilineaceae	OTU2862	0	0	0	1	1	1	0	1	0	0	0	0	0	1	0	0	1	0	1	0	2	1	0	0	1	1	0	0	0	2	0	0	0	1	0	0	15
Bacteria	Bacteria	Proteobacteria	Actinobacteria	IMCC26256	f__norank_o__IMCC26256	g__norank_f__norank_o__IMCC26256	s__uncultured_bacterium_g__norank_f__norank_o__IMCC26256	OTU2967	0	1	0	0	0	0	0	3	1	0	0	0	1	0	0	0	0	0	1	0	0	0	1	0	0	0	1	0	1	0	1	0	1	0	1	0	13
Bacteria	Bacteria	Proteobacteria	Actinobacteria	Betaproteobacteriales	Nitrosomonadaceae	g__MND1	s__metagenome_g__MND1	OTU4513	5	3	2	2	3	6	3	1	3	3	3	3	6	3	5	1	3	3	2	3	6	1	0	0	5	4	5	5	4	1	5	1	5	1	4	2	112
Bacteria	Bacteria	Proteobacteria	Actinobacteria	Betaproteobacteriales	Rhodopirillaceae	g__Defluviicoccus	s__uncultured_Acetobacteraceae_bacterium_g__Defluviicoccus	OTU3823	1	0	0	0	1	0	1	0	0	0	0	0	0	0	0	0	0	0	0	0	0	1	0	0	0	0	0	2	0	0	0	0	0	1	0	0	7
Bacteria	Bacteria	Actinobacteria	Actinobacteria	Betaproteobacteriales	f__norank_o__IMCC26256	g__norank_f__norank_o__IMCC26256	s__uncultured_actinobacterium_g__norank_f__norank_o__IMCC26256	OTU346	33	29	22	8	23	15	0	0	1	12	19	12	21	2	3	15	12	12	20	28	18	0	0	0	16	4	13	17	11	15	10	9	7	35	28	19	489
Bacteria	Bacteria	Actinobacteria	Actinobacteria	Betaproteobacteriales	f__norank_o__norank_c__Latescibacteria	g__norank_f__norank_o__norank_c__Latescibacteria	s__unclassified_g__norank_f__norank_o__norank_c__Latescibacteria	OTU1175	2	3	5	2	2	3	0	0	0	3	1	1	1	2	3	0	0	1	1	2	3	0	0	0	5	0	0	3	7	2	2	1	0	2	5	3	65
Bacteria	Bacteria	Actinobacteria	Actinobacteria	Betaproteobacteriales	Bdellovibrionaceae	g__Bdellovibrio	s__uncultured_soil_bacterium_g__Bdellovibrio	OTU3934	1	2	1	0	0	1	0	0	0	0	0	1	0	0	0	0	0	0	2	0	6	0	0	0	1	1	0	0	0	0	0	0	0	1	4	1	22
Bacteria	Bacteria	Actinobacteria	Actinobacteria	Myxococcales	Sandaracinaceae	g__norank_f__Sandaracinaceae	s__uncultured_Polyangiaceae_bacterium_g__norank_f__Sandaracinaceae	OTU2054	0	0	1	0	0	1	0	0	0	0	0	0	0	0	0	1	4	0	1	0	1	1	1	3	1	0	0	0	1	0	0	1	0	1	0	0	18
Bacteria	Bacteria	Actinobacteria	Actinobacteria	Myxococcales	Gemmatimonadaceae	g__Gemmatimonas	s__uncultured_bacterium_g__Gemmatimonas	OTU546	51	36	20	51	73	65	2	7	6	95	69	55	68	90	88	109	144	106	26	28	28	2	4	5	50	67	78	86	55	48	43	39	51	39	46	42	1872
Bacteria	Bacteria	Actinobacteria	Deltaproteobacteria	Myxococcales	Chthoniobacteraceae	g__Chthoniobacter	s__uncultured_bacterium_g__Chthoniobacter	OTU2062	2	7	4	5	1	1	7	7	24	14	4	11	16	22	27	11	10	22	5	6	9	35	21	1	13	9	3	6	3	1	19	4	0	0	3	3	336
Bacteria	Bacteria	Proteobacteria	Deltaproteobacteria	Myxococcales	Pedosphaeraceae	g__norank_f__Pedosphaeraceae	s__uncultured_soil_bacterium_g__norank_f__Pedosphaeraceae	OTU1034	1	0	1	0	0	1	6	4	7	2	2	0	3	6	3	3	0	1	1	1	1	3	1	0	2	2	3	1	0	0	1	0	0	0	0	1	57
Bacteria	Bacteria	Proteobacteria	Deltaproteobacteria	Myxococcales	Sandaracinaceae	g__norank_f__Sandaracinaceae	s__unclassified_g__norank_f__Sandaracinaceae	OTU1019	1	0	0	2	1	0	2	1	1	1	0	0	0	0	1	0	1	0	0	0	0	0	0	0	0	1	0	0	0	0	1	0	0	0	3	0	16
Bacteria	Bacteria	Acidobacteria	Deltaproteobacteria	Myxococcales	f__norank_o__Subgroup_7	g__norank_f__norank_o__Subgroup_7	s__unclassified_g__norank_f__norank_o__Subgroup_7	OTU4752	0	0	0	0	0	2	0	0	1	0	0	1	1	0	0	1	0	2	0	1	0	10	4	4	2	1	3	1	0	1	0	3	1	0	1	1	41
Bacteria	Bacteria	Actinobacteria	Actinobacteria	Myxococcales	Solirubrobacteraceae	g__Conexibacter	s__unclassified_g__Conexibacter	OTU3299	1	0	0	0	0	0	0	1	2	0	1	0	0	0	1	1	2	1	1	1	1	1	1	2	2	0	0	0	1	3	2	0	0	0	1	3	29
Bacteria	Bacteria	Actinobacteria	Actinobacteria	Saccharimonadales	Saccharimonadales	g__norank_f__norank_o__Saccharimonadales	s__unclassified_g__norank_f__norank_o__Saccharimonadales	OTU2231	0	7	2	1	2	0	0	0	0	0	1	0	1	0	1	1	0	0	1	0	2	1	1	1	0	1	0	0	1	2	0	0	0	3	2	1	32
Bacteria	Bacteria	Actinobacteria	Actinobacteria	Saccharimonadales	Anaerolineaceae	g__Anaerolinea	s__uncultured_Chloroflexi_bacterium_g__Anaerolinea	OTU430	1	0	0	0	0	0	0	0	0	0	0	1	1	0	0	0	0	0	1	0	1	0	0	0	1	0	0	0	0	0	0	0	0	3	0	0	9
Bacteria	Bacteria	Actinobacteria	Actinobacteria	Saccharimonadales	f__A4b	g__norank_f__A4b	s__uncultured_bacterium_g__norank_f__A4b	OTU223	2	5	11	11	3	4	0	0	0	1	1	6	4	3	3	7	2	5	1	9	10	1	3	0	9	2	0	0	5	1	2	0	0	4	4	6	125
Bacteria	Bacteria	Actinobacteria	Actinobacteria	Saccharimonadales	Polyangiaceae	g__Sorangium	s__Sorangium_cellulosum_g__Sorangium	OTU1291	1	2	0	0	2	1	0	0	1	0	1	1	1	1	3	0	2	0	0	1	0	0	3	0	2	0	2	0	0	0	1	1	1	1	1	0	29
Bacteria	Bacteria	Actinobacteria	Actinobacteria	Saccharimonadales	Alicyclobacillaceae	g__Tumebacillus	s__uncultured_Tumebacillus_sp.	OTU3423	0	0	0	1	1	0	0	1	0	0	0	0	1	0	0	2	0	0	0	0	0	2	1	2	1	0	1	0	0	1	0	1	0	0	1	1	17
Bacteria	Bacteria	Chloroflexi	Actinobacteria	Saccharimonadales	f__norank_o__Candidatus_Levybacteria	g__norank_f__norank_o__Candidatus_Levybacteria	s__uncultured_bacterium_g__norank_f__norank_o__Candidatus_Levybacteria	OTU3839	0	0	0	0	0	1	1	2	0	0	0	0	1	1	2	0	0	1	1	0	0	1	0	0	0	0	0	1	0	0	0	0	0	0	0	0	12
Bacteria	Bacteria	Chloroflexi	Actinobacteria	SBR1031	f__A4b	g__norank_f__A4b	s__uncultured_Caldilineales_bacterium_g__norank	OTU1826	1	3	4	2	1	2	0	0	0	2	2	2	1	4	1	3	4	5	6	5	6	2	1	4	8	3	3	0	2	0	0	1	2	2	3	5	90
Bacteria	Bacteria	Proteobacteria	Actinobacteria	SBR1031	Gemmatimonadaceae	g__unclassified_f__Gemmatimonadaceae	s__unclassified_f__Gemmatimonadaceae	OTU85	1	0	1	0	2	1	0	1	0	1	3	0	0	0	0	1	0	2	0	1	0	1	2	0	0	0	2	0	3	0	1	1	0	2	0	0	26
Bacteria	Bacteria	Proteobacteria	Actinobacteria	Gemmatimonadales	Solibacteraceae	g__Bryobacter	s__unclassified_g__Bryobacter	OTU2549	3	1	6	1	0	0	0	1	0	0	0	0	0	0	0	0	3	1	1	0	1	0	0	1	2	2	0	2	0	0	1	0	0	0	1	1	28
Bacteria	Bacteria	Proteobacteria	Actinobacteria	Gemmatimonadales	Haliangiaceae	g__Haliangium	s__unclassified_g__Haliangium	OTU780	2	6	1	5	4	12	11	11	16	3	1	2	0	5	5	6	6	6	8	6	4	18	16	17	4	4	5	13	3	0	7	1	8	2	5	5	228
Bacteria	Bacteria	Proteobacteria	Actinobacteria	Gemmatimonadales	f__norank_o__OPB56	g__norank_f__norank_o__OPB56	s__uncultured_bacterium_g__norank_f__norank_o__OPB56	OTU2417	4	1	3	0	0	0	2	0	0	0	0	0	0	0	0	0	0	0	3	2	0	1	1	1	0	0	0	0	0	0	0	0	0	0	1	0	19
Bacteria	Bacteria	Proteobacteria	Actinobacteria	Gemmatimonadales	f__BIrii41	g__norank_f__BIrii41	s__metagenome_g__norank_f__BIrii41	OTU783	10	22	18	23	37	51	455	412	445	26	23	13	12	22	19	17	19	24	16	7	12	162	104	73	11	14	34	28	3	11	17	21	14	8	11	18	2212
Bacteria	Bacteria	Proteobacteria	Actinobacteria	Solibacterales	Xanthobacteraceae	g__norank_f__Xanthobacteraceae	s__unclassified_g__norank_f__Xanthobacteraceae	OTU2729	32	25	19	16	25	25	11	9	11	44	21	22	25	45	34	31	31	20	33	23	32	21	6	18	29	26	42	41	23	25	25	30	39	23	26	22	930
Bacteria	Bacteria	Proteobacteria	Actinobacteria	Solibacterales	Bdellovibrionaceae	g__Bdellovibrio	s__uncultured_bacterium_g__Bdellovibrio	OTU4272	3	2	0	1	1	2	1	0	0	5	4	1	1	3	2	0	0	0	4	1	3	0	0	0	2	4	4	7	2	3	3	3	1	1	1	3	68
Bacteria	Bacteria	Proteobacteria	Deltaproteobacteria	Solibacterales	Herpetosiphonaceae	g__Herpetosiphon	s__uncultured_bacterium_g__Herpetosiphon	OTU2681	0	0	0	0	0	0	0	0	0	0	0	0	0	0	0	0	0	0	0	0	0	11	4	3	0	0	0	0	0	0	0	0	0	0	0	1	19
Bacteria	Bacteria	Acidobacteria	Deltaproteobacteria	Myxococcales	Solibacteraceae	g__Bryobacter	s__uncultured_Acidobacteria_bacterium_g__Bryobacter	OTU4033	3	6	1	3	3	4	0	0	0	2	3	1	0	1	1	2	5	4	2	5	3	0	0	0	5	0	0	0	1	1	1	0	1	1	7	4	70
Bacteria	Bacteria	Armatimonadetes	Deltaproteobacteria	Armatimonadales	f__norank_o__Armatimonadales	g__norank_f__norank_o__Armatimonadales	s__uncultured_Armatimonadetes_bacterium_g__norank_f__norank	OTU4773	0	0	1	0	0	0	0	0	0	0	0	0	0	2	1	0	0	0	0	1	1	2	1	0	0	0	0	0	1	0	1	0	0	1	0	0	12
Bacteria	Bacteria	Firmicutes	Deltaproteobacteria	Bacillales	Thermoactinomycetaceae	g__Seinonella	s__uncultured_bacterium_g__Seinonella	OTU1020	1	0	0	0	0	0	0	1	1	1	0	1	0	1	0	0	1	1	0	0	0	1	0	3	0	1	0	1	1	1	0	0	0	1	0	0	17
Bacteria	Bacteria	Actinobacteria	Deltaproteobacteria	Bacillales	Micrococcaceae	g__Arthrobacter	s__Arthrobacter_stackebrandtii	OTU1363	0	1	0	0	0	1	0	0	0	1	2	1	1	0	0	0	0	0	0	1	0	0	1	0	0	1	0	0	0	0	1	0	0	0	1	4	16
Bacteria	Bacteria	Actinobacteria	Deltaproteobacteria	Bacillales	Saccharimonadales	g__norank_f__norank_o__Saccharimonadales	s__unclassified_g__norank_f__norank_o__Saccharimonadales	OTU3004	0	0	0	0	1	1	0	0	0	1	3	3	1	2	1	0	1	1	3	1	0	2	2	5	0	1	1	0	0	0	1	2	1	0	0	0	34
Bacteria	Bacteria	Actinobacteria	Saccharimonadia	Bacillales	Hymenobacteraceae	g__Pontibacter	s__unclassified_g__Pontibacter	OTU3613	14	4	3	1	5	13	14	34	15	8	15	15	20	4	2	11	21	7	3	2	5	2	3	4	8	11	8	10	11	10	7	7	13	3	5	4	322
Bacteria	Bacteria	Actinobacteria	Saccharimonadia	Saccharimonadales	f__AKYG1722	g__norank_f__AKYG1722	s__uncultured_bacterium_g__norank_f__AKYG1722	OTU244	12	2	2	5	8	1	1	1	2	1	3	2	2	1	7	5	2	1	2	2	3	1	1	0	3	2	0	0	4	4	2	1	4	3	3	4	97
Bacteria	Bacteria	Actinobacteria	Saccharimonadia	Saccharimonadales	f__JG30-KF-CM45	g__norank_f__JG30-KF-CM45	s__uncultured_bacterium_g__norank_f__JG30-KF-CM45	OTU3331	0	1	1	0	4	0	0	1	0	0	1	2	1	3	1	1	1	0	0	0	2	5	6	7	2	1	2	0	0	0	1	0	0	1	1	0	45
Bacteria	Bacteria	Actinobacteria	Saccharimonadia	Saccharimonadales	Saccharimonadales	g__norank_f__norank_o__Saccharimonadales	s__unclassified_g__norank_f__norank_o__Saccharimonadales	OTU2658	1	1	3	1	0	4	0	0	0	0	0	1	2	3	1	0	2	0	2	4	1	1	1	0	1	2	0	2	2	0	0	0	0	3	2	2	42
Bacteria	Bacteria	Bacteroidetes	Saccharimonadia	Saccharimonadales	Micropepsaceae	g__norank_f__Micropepsaceae	s__unclassified_g__norank_f__Micropepsaceae	OTU2521	2	3	9	1	1	1	2	1	0	1	0	0	0	1	2	0	0	2	0	1	0	0	0	0	0	0	0	0	0	0	0	0	0	0	0	0	27
Bacteria	Bacteria	Bacteroidetes	Saccharimonadia	Propionibacteriales	Nocardioidaceae	g__Nocardioides	s__uncultured_bacterium_g__Nocardioides	OTU4155	2	1	1	6	1	0	2	1	2	0	0	1	0	1	0	0	2	0	0	0	1	0	1	5	1	0	2	0	1	0	1	2	2	1	1	0	38
Bacteria	Bacteria	Chloroflexi	Saccharimonadia	Xanthomonadales	Rhodanobacteraceae	g__Dokdonella	s__unclassified_g__Dokdonella	OTU3367	0	0	0	0	0	0	0	0	1	0	0	0	0	1	0	0	0	0	0	0	0	2	3	0	0	0	0	0	0	0	0	0	0	0	0	0	7
Bacteria	Bacteria	Proteobacteria	Saccharimonadia	Xanthomonadales	f__norank_o__norank_c__OM190	g__norank_f__norank_o__norank_c__OM190	s__uncultured_bacterium_g__norank_f__norank_o__norank_c__OM190	OTU1677	1	0	0	4	1	0	0	0	0	3	0	1	0	0	1	4	1	4	2	7	3	0	0	0	1	1	0	0	0	0	0	0	0	0	1	2	37
Bacteria	Bacteria	Proteobacteria	Saccharimonadia	Xanthomonadales	f__norank_o__Myxococcales	g__norank_f__norank_o__Myxococcales	s__uncultured_bacterium_g__norank_f__norank_o__Myxococcales	OTU231	0	0	0	1	1	0	0	0	0	0	1	0	0	0	1	0	0	2	0	0	1	2	0	2	0	0	0	0	0	1	0	0	1	0	0	0	13
Bacteria	Bacteria	Proteobacteria	Saccharimonadia	Myxococcales	f__AKYH767	g__norank_f__AKYH767	s__metagenome_g__norank_f__AKYH767	OTU2539	0	0	0	0	0	1	0	0	0	0	0	1	0	0	0	0	0	0	1	0	2	0	0	0	0	0	2	1	1	0	0	0	1	1	0	1	12
Bacteria	Bacteria	Firmicutes	Saccharimonadia	Myxococcales	Paenibacillaceae	g__Paenibacillus	s__Paenibacillus_polymyxa_g__Paenibacillus	OTU2175	0	2	1	3	0	1	0	1	0	1	0	1	0	2	3	1	0	0	1	2	1	0	1	1	1	3	0	1	0	0	1	1	1	1	0	1	32
Bacteria	Bacteria	Acidobacteria	c__Subgroup_6	Myxococcales	Subgroup_6	g__norank_f__norank_o__norank_c__Subgroup_6	s__unclassified_g__norank_f__norank_o__norank_c__Subgroup_6	OTU1757	0	2	1	1	1	1	0	0	0	0	1	3	0	0	1	1	0	0	0	1	0	3	2	3	0	0	0	1	2	0	1	2	0	1	0	1	29
Bacteria	Bacteria	Gemmatimonadetes	Gemmatimonadetes	Myxococcales	Longimicrobiaceae	g__Longimicrobium	s__uncultured_bacterium_g__Longimicrobium	OTU2950	0	0	0	0	0	0	0	0	0	0	0	0	0	0	0	0	0	0	0	0	0	4	3	5	0	0	0	0	0	0	0	0	0	0	0	1	13
Bacteria	Bacteria	Chloroflexi	c__TK10	Myxococcales	f__norank_o__norank_c__TK10	g__norank_f__norank_o__norank_c__TK10	s__uncultured_bacterium_g__norank_f__norank_o__norank_c__TK10	OTU4070	0	2	1	2	1	0	0	0	0	0	3	1	1	0	0	1	1	0	3	1	3	1	0	1	2	0	1	0	1	2	1	1	0	2	3	1	36
Bacteria	Bacteria	Chloroflexi	Anaerolineae	Myxococcales	Caldilineaceae	g__norank_f__Caldilineaceae	s__unclassified_g__norank_f__Caldilineaceae	OTU192	26	21	23	27	16	13	7	7	12	15	10	20	14	8	14	14	12	9	11	26	35	9	5	6	21	19	11	11	12	4	19	19	3	18	16	10	523
Bacteria	Bacteria	Chloroflexi	Anaerolineae	Rhizobiales	Hyphomicrobiaceae	g__Pedomicrobium	s__uncultured_bacterium_g__Pedomicrobium	OTU4105	76	48	61	43	67	48	12	15	14	58	54	39	51	56	67	50	77	55	55	81	94	40	34	39	60	52	55	52	59	48	42	37	43	82	73	66	1903
Bacteria	Bacteria	Chloroflexi	Anaerolineae	Rhizobiales	Iamiaceae	g__Iamia	s__uncultured_bacterium_g__Iamia	OTU29	6	1	3	1	2	7	0	2	0	0	2	2	1	1	3	3	0	2	7	2	6	3	6	1	4	0	2	3	2	4	1	1	7	2	5	3	95
Bacteria	Bacteria	Chloroflexi	Anaerolineae	Rhizobiales	f__unclassified_o__Micavibrionales	g__unclassified_o__Micavibrionales	s__unclassified_o__Micavibrionales	OTU4022	1	2	0	2	0	2	0	0	0	0	1	0	0	0	0	0	0	0	0	0	0	0	1	0	1	0	1	0	0	0	0	0	0	0	0	0	11
Bacteria	Bacteria	Chloroflexi	Anaerolineae	Rhizobiales	Saccharimonadales	g__norank_f__norank_o__Saccharimonadales	s__unclassified_g__norank_f__norank_o__Saccharimonadales	OTU696	1	4	4	34	34	70	4	1	7	0	7	8	23	0	0	0	0	0	6	1	0	2	1	5	7	31	19	12	6	7	2	1	4	0	4	3	308
Bacteria	Bacteria	Proteobacteria	Alphaproteobacteria	Rhizobiales	Rhizobiales_Incertae	g__Bauldia	s__metagenome_g__Bauldia	OTU1515	18	18	18	12	16	9	0	1	2	4	9	3	14	1	19	11	15	14	19	22	15	6	1	3	15	6	9	7	11	9	6	8	5	17	23	7	373
Bacteria	Bacteria	Proteobacteria	Alphaproteobacteria	Saccharimonadales	Oligoflexaceae	g__norank_f__Oligoflexaceae	s__uncultured_bacterium_g__norank_f__Oligoflexaceae	OTU1698	0	0	1	0	0	0	3	1	2	0	1	2	0	2	0	0	1	0	1	0	1	0	0	0	3	0	0	0	0	0	2	0	0	1	0	1	22
Bacteria	Bacteria	Proteobacteria	Actinobacteria	Saccharimonadales	Rhodanobacteraceae	g__Dyella	s__unclassified_g__Dyella	OTU778	0	0	0	0	1	0	8	4	11	0	0	0	1	1	0	0	0	0	2	0	1	3	5	11	0	0	1	0	0	0	1	2	1	0	1	0	54
Bacteria	Bacteria	Proteobacteria	Actinobacteria	Saccharimonadales	f__norank_o__Rokubacteriales	g__norank_f__norank_o__Rokubacteriales	s__uncultured_bacterium_g__norank_f__norank_o__Rokubacteriales	OTU4065	1	0	1	1	0	2	0	1	3	0	0	0	1	0	0	0	0	1	1	0	1	0	1	1	2	1	0	0	0	0	1	1	0	1	1	0	22
Bacteria	Bacteria	Proteobacteria	Actinobacteria	Saccharimonadales	Ktedonobacteraceae	g__norank_f__Ktedonobacteraceae	s__uncultured_Ktedobacteria_bacterium_g__norank	OTU3021	0	0	2	0	0	0	0	0	0	0	1	0	0	0	0	1	0	0	0	1	0	1	0	0	0	0	0	0	0	0	0	0	0	0	1	0	7
Bacteria	Bacteria	Proteobacteria	Actinobacteria	Ktedonobacterales	Ktedonobacteraceae	g__unclassified_f__Ktedonobacteraceae	s__unclassified_f__Ktedonobacteraceae	OTU1452	1	0	1	4	2	1	0	0	1	6	1	2	9	10	4	3	4	6	11	3	4	8	14	1	7	7	1	3	4	6	2	5	0	2	1	4	138
Bacteria	Bacteria	Proteobacteria	Actinobacteria	Saccharimonadales	Saccharimonadales	g__norank_f__norank_o__Saccharimonadales	s__uncultured_bacterium_g__norank_f__norank_o__Saccharimonadales	OTU3559	0	0	0	0	0	1	0	0	1	0	0	0	1	0	0	0	0	0	32	2	5	0	0	0	0	0	0	0	2	0	0	0	0	0	0	2	46
Bacteria	Bacteria	Proteobacteria	Actinobacteria	Saccharimonadales	f__norank_o__norank_c__Gitt-GS-136	g__norank_f__norank_o__norank_c__Gitt-GS-136	s__uncultured_bacterium_g__norank_f__norank_o__norank_c__Gitt-GS-136	OTU4181	6	6	5	2	1	3	5	2	5	3	1	1	3	0	0	5	2	1	3	8	5	10	19	9	4	1	0	1	8	7	3	8	2	6	3	5	153
Bacteria	Bacteria	Proteobacteria	Actinobacteria	Saccharimonadales	f__Rhodopirillaceae	g__Defluviicoccus	s__uncultured_bacterium_g__Defluviicoccus	OTU2876	2	1	0	2	2	1	4	4	2	0	2	0	0	1	1	1	0	0	2	2	2	1	5	6	3	1	3	0	3	1	2	0	0	1	2	0	57
Bacteria	Bacteria	Proteobacteria	Actinobacteria	Saccharimonadales	f__norank_o__11-24	g__norank_f__norank_o__11-24	s__uncultured_Acidobacteria_bacterium_g__norank_f__norank_o__11-24	OTU3767	0	5	1	4	0	3	0	0	0	4	1	3	1	0	0	3	1	2	1	4	2	0	0	0	0	1	2	1	3	0	1	1	0	1	1	1	47
Bacteria	Bacteria	Proteobacteria	Actinobacteria	Saccharimonadales	Opitutaceae	g__unclassified_f__Opitutaceae	s__unclassified_f__Opitutaceae	OTU937	2	1	0	1	7	5	21	13	29	12	2	1	8	4	4	19	4	8	14	9	5	6	3	1	11	8	4	5	0	2	1	4	0	4	5	4	227
Bacteria	Bacteria	Proteobacteria	Actinobacteria	Saccharimonadales	Archangiaceae	g__Anaeromyxobacter	s__uncultured_bacterium_SJA-5	OTU1866	3	3	1	0	1	1	4	3	1	1	3	4	1	0	5	2	3	1	0	0	2	1	0	3	1	6	3	7	2	2	2	1	0	0	2	1	70
Bacteria	Bacteria	Proteobacteria	Deltaproteobacteria	Tistrellales	Geminicoccaceae	g__Candidatus_Alysiosphaera	s__unclassified_g__Candidatus_Alysiosphaera	OTU2323	0	0	1	1	0	1	2	1	2	0	1	0	1	2	0	3	1	0	0	0	2	2	4	4	1	2	1	1	0	1	0	1	1	0	1	0	37
Bacteria	Bacteria	Proteobacteria	Deltaproteobacteria	Tistrellales	Geminicoccaceae	g__Candidatus_Alysiosphaera	s__unclassified_g__Candidatus_Alysiosphaera	OTU2325	1	0	0	2	0	0	0	0	1	0	0	0	3	0	0	2	1	0	0	0	1	0	0	1	0	0	0	0	1	0	0	0	1	3	1	0	18
Bacteria	Bacteria	Acidobacteria	Deltaproteobacteria	Subgroup_6	Subgroup_6	g__norank_f__norank_o__norank_c__Subgroup_6	s__unclassified_g__norank_f__norank_o__norank_c__Subgroup_6	OTU2076	50	47	49	56	32	52	5	0	3	15	26	28	29	19	22	40	12	62	56	57	60	4	3	2	57	9	1	6	65	41	15	25	5	23	40	47	1063
Bacteria	Bacteria	Chloroflexi	Deltaproteobacteria	o__norank_c__TK10	f__norank_o__norank_c__TK10	g__norank_f__norank_o__norank_c__TK10	s__uncultured_bacterium_g__norank_f__norank_o__norank_c__TK10	OTU1414	0	0	0	0	2	0	0	0	0	2	0	2	1	0	0	0	1	0	0	0	1	1	0	0	0	0	1	0	0	0	1	0	0	0	1	0	13
Bacteria	Bacteria	Chloroflexi	Deltaproteobacteria	Chitinophagales	Chitinophagaceae	g__norank_f__Chitinophagaceae	s__unclassified_g__norank_f__Chitinophagaceae	OTU1591	3	1	4	0	2	2	5	2	4	5	2	0	3	2	5	4	5	3	2	2	1	0	0	0	4	1	6	4	4	2	1	6	2	1	4	0	92
Bacteria	Bacteria	Chloroflexi	Deltaproteobacteria	Chitinophagales	f__unclassified_c__Actinobacteria	g__unclassified_c__Actinobacteria	s__unclassified_c__Actinobacteria	OTU47	3	0	0	0	1	0	0	0	0	1	1	0	0	1	0	2	0	0	0	0	1	1	0	0	2	1	1	0	1	0	0	2	1	1	0	0	20
Bacteria	Bacteria	Chloroflexi	Alphaproteobacteria	Chitinophagales	Rhizobiales	g__norank_f__norank_o__Rhizobiales	s__uncultured_alpha_proteobacterium_g__norank_f__norank_o__Rhizobiales	OTU2242	22	18	15	12	22	18	12	3	4	11	21	8	11	6	5	18	23	24	25	20	17	10	6	4	20	7	12	13	9	9	16	13	13	21	30	21	519
Bacteria	Bacteria	Chloroflexi	Alphaproteobacteria	Chitinophagales	Intrasporangiaceae	g__unclassified_f__Intrasporangiaceae	s__unclassified_f__Intrasporangiaceae	OTU4607	44	59	48	73	33	59	25	22	43	32	27	33	31	42	29	24	20	47	51	50	55	137	130	102	45	22	18	16	45	77	48	57	31	42	29	36	1682
Bacteria	Bacteria	Chloroflexi	Alphaproteobacteria	Chitinophagales	f__norank_o__Micavibrionales	g__norank_f__norank_o__Micavibrionales	s__uncultured_bacterium_g__norank_f__norank_o__Micavibrionales	OTU3035	0	0	0	0	0	0	0	1	0	0	0	0	1	0	0	0	0	1	0	0	0	2	2	1	1	1	0	0	0	0	0	0	0	0	0	0	10
Bacteria	Bacteria	Proteobacteria	Alphaproteobacteria	Rhizobiales	Ktedonobacteraceae	g__unclassified_f__Ktedonobacteraceae	s__unclassified_f__Ktedonobacteraceae	OTU3037	1	0	0	0	0	0	0	0	0	1	1	0	2	2	0	1	2	0	3	1	2	0	0	0	2	2	0	0	0	1	0	0	0	0	0	0	21
Bacteria	Bacteria	Proteobacteria	Alphaproteobacteria	Rhizobiales	Pseudohongiellaceae	g__Pseudohongiella	s__metagenome_g__Pseudohongiella	OTU1347	0	0	0	0	0	0	0	1	0	1	1	0	0	0	0	1	0	0	0	0	0	4	2	1	0	0	0	0	0	0	0	0	0	0	0	0	11
Bacteria	Bacteria	Proteobacteria	Alphaproteobacteria	Gemmatimonadales	Gemmatimonadaceae	g__norank_f__Gemmatimonadaceae	s__Gemmatimonadetes_bacterium_WY71	OTU211	1	3	0	0	0	2	1	0	0	0	2	2	1	0	3	2	0	1	0	1	2	0	0	0	0	0	0	0	3	0	2	0	0	0	1	1	28
Bacteria	Bacteria	Bacteroidetes	Alphaproteobacteria	Gemmatimonadales	Chitinophagaceae	g__norank_f__Chitinophagaceae	s__metagenome_g__norank_f__Chitinophagaceae	OTU253	0	1	1	1	1	1	3	2	0	2	0	1	1	0	2	0	0	0	0	0	1	0	1	0	2	3	1	4	2	0	2	2	1	0	1	0	36
Bacteria	Bacteria	Bacteroidetes	Alphaproteobacteria	Gemmatimonadales	Xanthomonadaceae	g__Lysobacter	s__unclassified_g__Lysobacter	OTU4759	1	2	1	1	3	1	7	7	4	2	7	0	1	0	0	0	1	1	1	0	1	1	1	1	1	1	1	3	2	1	4	0	2	1	0	1	61
Bacteria	Bacteria	Bacteroidetes	Alphaproteobacteria	Gemmatimonadales	Pseudomonadaceae	g__Pseudomonas	s__Pseudomonas_mandelii	OTU3929	67	71	98	39	93	72	241	140	212	249	92	86	68	135	110	61	122	65	51	37	51	10	3	28	77	107	181	170	130	126	131	97	139	54	115	109	3637
Bacteria	Bacteria	Bacteroidetes	Alphaproteobacteria	Gemmatimonadales	Blastocatellaceae	g__Blastocatella	s__unclassified_g__Blastocatella	OTU3870	2	11	11	13	3	14	0	0	0	8	13	12	15	7	5	5	4	12	5	11	10	12	5	3	13	5	2	7	17	6	5	7	1	8	5	28	285
Bacteria	Bacteria	Bacteroidetes	Alphaproteobacteria	Chitinophagales	Clostridiaceae	g__Clostridium_sensu_stricto_10	s__unclassified_g__Clostridium_sensu_stricto_10	OTU1388	0	0	0	1	3	1	0	0	0	0	0	1	0	0	0	0	1	1	0	0	1	2	2	2	0	2	0	1	2	1	0	0	7	1	0	1	30
Bacteria	Bacteria	Bacteroidetes	Alphaproteobacteria	Betaproteobacteriales	Nitrosomonadaceae	g__MND1	s__unclassified_g__MND1	OTU1630	0	0	0	2	1	0	0	0	0	0	2	2	1	0	0	0	0	0	0	0	1	0	0	1	3	0	0	0	1	1	0	0	0	1	1	0	17
Bacteria	Bacteria	Proteobacteria	Alphaproteobacteria	Betaproteobacteriales	f__67-14	g__norank_f__67-14	s__uncultured_actinobacterium_g__norank_f__67-14	OTU3275	0	0	0	0	0	1	0	1	1	0	1	0	0	0	0	0	2	1	0	0	0	0	0	1	0	0	0	0	0	0	0	0	1	1	1	0	11
Bacteria	Bacteria	Chloroflexi	Alphaproteobacteria	Betaproteobacteriales	f__norank_o__SBR1031	g__norank_f__norank_o__SBR1031	s__uncultured_Gemmatimonadetes_bacterium_g__norank_f__norank_o__SBR1031	OTU423	0	2	1	1	3	0	0	0	0	0	2	0	0	2	1	0	0	3	1	0	3	0	0	0	1	1	0	0	0	1	0	0	0	1	0	2	25
Bacteria	Bacteria	Chloroflexi	Alphaproteobacteria	Betaproteobacteriales	Microscillaceae	g__norank_f__Microscillaceae	s__unclassified_g__norank_f__Microscillaceae	OTU1829	11	14	13	14	19	8	65	73	54	14	16	15	14	8	10	26	21	25	14	13	16	20	16	11	15	9	27	13	12	9	19	14	7	10	24	16	685
Bacteria	Bacteria	Chloroflexi	Alphaproteobacteria	Betaproteobacteriales	Chitinophagaceae	g__norank_f__Chitinophagaceae	s__metagenome_g__norank_f__Chitinophagaceae	OTU814	1	0	0	0	0	0	30	4	8	0	0	0	0	0	0	0	0	0	0	0	0	3	3	1	0	0	9	1	0	1	2	2	2	0	0	0	67
Bacteria	Bacteria	Chloroflexi	Alphaproteobacteria	Solirubrobacterales	Subgroup_6	g__norank_f__norank_o__norank_c__Subgroup_6	s__unclassified_g__norank_f__norank_o__norank_c__Subgroup_6	OTU4021	9	21	10	8	4	5	0	0	1	2	1	2	3	1	2	1	2	5	2	11	10	3	0	0	5	1	0	1	6	7	2	5	0	7	4	17	158
Bacteria	Bacteria	Chloroflexi	Alphaproteobacteria	Bacillales	Paenibacillaceae	g__Paenibacillus	s__unclassified_g__Paenibacillus	OTU4940	0	0	1	2	1	0	0	2	0	1	0	0	0	1	0	0	3	0	0	0	0	0	0	1	2	3	0	0	1	1	0	2	1	4	1	1	28
Bacteria	Bacteria	Chloroflexi	Bacteroidia	Bacillales	Microscillaceae	g__norank_f__Microscillaceae	s__unclassified_g__norank_f__Microscillaceae	OTU1827	1	4	1	7	13	6	59	58	45	6	0	4	3	2	4	8	7	3	8	3	4	4	0	1	8	1	3	8	6	3	5	6	2	3	5	0	301
Bacteria	Bacteria	Acidobacteria	Bacteroidia	Bacillales	Subgroup_6	g__norank_f__norank_o__norank_c__Subgroup_6	s__unclassified_g__norank_f__norank_o__norank_c__Subgroup_6	OTU4026	0	2	1	3	1	2	1	2	6	1	0	4	2	3	3	1	0	1	3	1	4	3	7	2	1	3	0	0	5	1	2	1	0	1	0	7	74
Bacteria	Bacteria	unclassified	Bacteroidia	Bacillales	f__unclassified_k__norank_d__Bacteria	g__unclassified_k__norank_d__Bacteria	s__unclassified_k__norank_d__Bacteria	OTU5039	0	0	2	1	1	0	0	0	0	0	0	0	0	0	0	1	0	0	1	4	2	0	0	0	1	0	0	0	0	0	0	0	0	1	1	1	16
Bacteria	Bacteria	Actinobacteria	Bacteroidia	Cytophagales	f__norank_o__IMCC26256	g__norank_f__norank_o__IMCC26256	s__uncultured_Ferrimicrobium_sp._g__norank_f__norank	OTU4260	27	40	44	15	17	16	2	0	1	9	17	17	18	14	12	14	19	20	12	24	23	1	0	3	12	11	17	27	21	18	12	12	18	30	25	22	590
Bacteria	Bacteria	Actinobacteria	Bacteroidia	Cytophagales	Demequinaceae	g__unclassified_f__Demequinaceae	s__unclassified_f__Demequinaceae	OTU2408	1	0	0	0	1	0	0	0	0	0	0	0	0	1	0	0	1	0	1	1	1	0	0	0	1	0	0	0	2	0	1	0	0	2	2	4	19
Bacteria	Bacteria	Actinobacteria	Actinobacteria	Propionibacteriales	Nocardioidaceae	g__Nocardioides	s__unclassified_g__Nocardioides	OTU4090	54	96	85	141	133	64	33	69	34	82	94	119	119	123	61	54	102	48	35	64	45	137	169	182	72	143	156	59	112	184	164	186	214	59	86	37	3615
Bacteria	Bacteria	Actinobacteria	Actinobacteria	Bdellovibrionales	Bdellovibrionaceae	g__Bdellovibrio	s__Bdellovibrionales_bacterium_RBG_16_40_8	OTU961	0	1	1	0	0	0	8	8	7	4	0	0	0	1	1	2	1	2	0	1	0	5	5	2	0	1	1	0	0	0	0	1	0	1	0	0	53
Bacteria	Bacteria	Actinobacteria	Actinobacteria	Bdellovibrionales	Hyphomonadaceae	g__SWB02	s__metagenome_g__SWB02	OTU4289	29	23	22	20	23	38	6	8	5	24	17	17	19	18	29	30	19	21	25	23	24	8	8	8	21	14	24	28	18	10	21	19	16	21	37	33	726
Bacteria	Bacteria	Actinobacteria	Actinobacteria	o__Subgroup_7	f__norank_o__Subgroup_7	g__norank_f__norank_o__Subgroup_7	s__unclassified_g__norank_f__norank_o__Subgroup_7	OTU615	0	0	1	0	4	2	1	1	7	0	0	0	0	0	0	0	0	0	1	0	0	0	0	0	0	0	0	0	1	0	0	0	0	0	0	0	18
Bacteria	Bacteria	Proteobacteria	Actinobacteria	Alphaproteobacteria	Alphaproteobacteria	g__norank_f__norank_o__norank_c__Alphaproteobacteria	s__uncultured_Bradyrhizobiaceae_bacterium_g__norank	OTU4071	3	0	0	0	0	0	0	0	0	0	1	1	0	0	0	0	0	0	1	1	0	0	1	0	0	0	0	0	0	0	0	0	1	1	0	1	11
Bacteria	Bacteria	Proteobacteria	Actinobacteria	Rhizobiales	f__unclassified_o__Rhizobiales	g__unclassified_o__Rhizobiales	s__unclassified_o__Rhizobiales	OTU2933	0	0	0	0	0	0	0	2	0	0	0	0	0	0	0	0	0	0	0	0	0	4	2	4	0	0	1	0	0	0	0	0	0	0	0	1	14
Bacteria	Bacteria	Proteobacteria	Actinobacteria	Rhizobiales	f__norank_o__norank_c__Sericytochromatia	g__norank_f__norank_o__norank_c__Sericytochromatia	s__unclassified_g__norank_f__norank_o__norank_c__Sericytochromatia	OTU3697	5	0	6	6	6	7	4	17	13	0	0	1	4	1	2	0	0	0	3	0	5	23	10	8	5	2	2	4	3	1	6	6	4	1	3	4	162
Bacteria	Bacteria	Chloroflexi	Actinobacteria	Rhizobiales	Chloroflexaceae	g__FFCH7168	s__uncultured_bacterium_g__FFCH7168	OTU4093	4	0	2	0	2	2	1	1	0	2	1	0	0	0	0	3	1	2	5	2	1	1	1	0	0	1	0	0	2	0	1	0	1	0	3	3	42
Bacteria	Bacteria	Chloroflexi	Actinobacteria	Rhizobiales	Burkholderiaceae	g__Ramlibacter	s__unclassified_g__Ramlibacter	OTU4505	45	35	28	38	61	47	34	47	31	46	37	27	34	27	51	32	28	26	36	39	43	61	33	83	27	29	51	48	34	42	32	32	42	48	30	68	1452
Bacteria	Bacteria	Chloroflexi	Actinobacteria	Rhizobiales	Beijerinckiaceae	g__alphaI_cluster	s__uncultured_bacterium_g__alphaI_cluster	OTU1722	12	7	7	11	12	11	1	2	1	5	7	11	4	4	4	6	4	4	8	10	7	6	9	2	8	3	2	8	13	5	7	11	11	11	13	13	260
Bacteria	Bacteria	Chloroflexi	Actinobacteria	Propionibacteriales	Nocardioidaceae	g__Marmoricola	s__unclassified_g__Marmoricola	OTU4515	44	47	37	58	81	30	90	139	107	36	40	58	58	50	28	43	74	42	30	33	22	113	108	128	44	63	60	22	67	79	49	75	78	39	61	31	2164
Bacteria	Bacteria	Chloroflexi	Actinobacteria	Betaproteobacteriales	Burkholderiaceae	g__Noviherbaspirillum	s__uncultured_bacterium_g__Noviherbaspirillum	OTU2100	1	2	1	1	1	0	1	3	4	0	3	3	5	4	5	0	4	2	1	2	1	0	3	3	1	5	3	4	3	2	3	4	4	3	0	0	82
Bacteria	Bacteria	Chloroflexi	Actinobacteria	Betaproteobacteriales	Microscillaceae	g__norank_f__Microscillaceae	s__metagenome_g__norank_f__Microscillaceae	OTU1003	2	3	2	5	17	2	84	52	56	6	0	0	0	4	3	0	5	3	1	3	2	8	7	5	1	3	18	4	0	0	3	1	3	0	1	1	305
Bacteria	Bacteria	Proteobacteria	Alphaproteobacteria	Betaproteobacteriales	Rhodobacteraceae	g__Paracoccus	s__uncultured_bacterium_g__Paracoccus	OTU2826	0	1	1	0	0	0	0	1	0	2	3	1	2	2	2	2	2	1	1	2	2	32	24	45	2	6	4	6	3	1	2	1	2	1	0	1	155
Bacteria	Bacteria	Proteobacteria	Alphaproteobacteria	Betaproteobacteriales	Bdellovibrionaceae	g__Bdellovibrio	s__uncultured_bacterium_g__Bdellovibrio	OTU3524	2	0	1	2	1	4	19	12	9	1	10	1	5	0	0	3	0	1	1	4	5	3	1	4	14	10	3	11	3	0	6	1	0	0	1	0	138
Bacteria	Bacteria	Proteobacteria	Alphaproteobacteria	Betaproteobacteriales	f__norank_o__Gaiellales	g__norank_f__norank_o__Gaiellales	s__unclassified_g__norank_f__norank_o__Gaiellales	OTU677	0	1	1	1	0	2	0	0	1	0	1	2	1	0	0	2	0	1	2	2	0	2	0	0	1	1	1	1	0	2	2	1	1	0	1	1	31
Bacteria	Bacteria	Proteobacteria	Alphaproteobacteria	Cytophagales	Roseiflexaceae	g__norank_f__Roseiflexaceae	s__unclassified_g__norank_f__Roseiflexaceae	OTU2668	0	1	0	1	2	0	0	0	0	0	0	0	0	0	0	0	0	0	0	0	1	8	3	3	0	0	0	0	0	0	0	0	0	0	0	0	19
Bacteria	Bacteria	Proteobacteria	Alphaproteobacteria	Legionellales	Legionellaceae	g__Legionella	s__unclassified_g__Legionella	OTU4391	0	0	0	1	0	0	0	1	0	0	2	0	0	2	1	0	0	0	1	0	0	1	0	4	0	2	2	2	0	1	2	0	1	0	0	0	23
Bacteria	Bacteria	Proteobacteria	Alphaproteobacteria	Chitinophagales	Chitinophagaceae	g__Flavisolibacter	s__unclassified_g__Flavisolibacter	OTU1848	2	1	0	3	3	0	3	6	5	0	2	1	3	2	0	5	4	1	1	2	1	15	18	13	2	0	3	1	4	2	0	2	2	1	2	0	110
Bacteria	Bacteria	Proteobacteria	Alphaproteobacteria	Chitinophagales	Solibacteraceae	g__Elev-16S-1166	s__uncultured_bacterium_g__Elev-16S-1166	OTU2306	8	1	4	1	0	0	0	0	0	0	2	1	1	0	1	0	1	1	2	1	0	1	1	0	1	1	0	0	0	1	0	1	0	5	1	2	38
Bacteria	Bacteria	Firmicutes	Alphaproteobacteria	Chitinophagales	Paenibacillaceae	g__Brevibacillus	s__unclassified_g__Brevibacillus	OTU789	1	0	0	0	2	0	3	7	10	0	1	0	1	2	2	0	2	0	0	0	1	0	0	1	0	0	1	0	0	3	0	0	2	0	1	1	41
Bacteria	Bacteria	Gemmatimonadetes	Alphaproteobacteria	Chitinophagales	Gemmatimonadaceae	g__Gemmatimonas	s__unclassified_g__Gemmatimonas	OTU1572	0	2	0	4	2	3	6	16	15	1	1	0	1	0	0	1	1	1	0	2	1	0	0	0	1	0	0	1	1	1	1	0	0	0	1	0	63
Bacteria	Bacteria	Patescibacteria	Alphaproteobacteria	Chitinophagales	Saccharimonadales	g__norank_f__norank_o__Saccharimonadales	s__unclassified_g__norank_f__norank_o__Saccharimonadales	OTU2001	0	1	2	0	0	1	0	2	1	5	3	3	9	3	2	1	1	1	0	2	0	21	15	11	2	4	7	5	3	5	10	9	10	0	0	0	139
Bacteria	Bacteria	Chloroflexi	Alphaproteobacteria	Solibacterales	f__JG30-KF-CM45	g__norank_f__JG30-KF-CM45	s__metagenome_g__norank_f__JG30-KF-CM45	OTU3025	35	44	32	60	37	32	47	54	53	61	72	58	73	77	78	61	72	52	29	52	46	64	98	68	48	66	58	58	52	52	66	72	81	42	37	34	2021
Bacteria	Bacteria	Chloroflexi	Alphaproteobacteria	Solibacterales	Cytophagaceae	g__Sporocytophaga	s__metagenome_g__Sporocytophaga	OTU2758	0	0	0	2	1	0	0	0	0	0	0	0	0	0	0	1	2	0	0	0	1	2	0	0	0	1	0	0	1	0	0	0	0	1	2	0	14
Bacteria	Bacteria	Chloroflexi	Alphaproteobacteria	Solibacterales	Rubrobacteriaceae	g__Rubrobacter	s__uncultured_bacterium_g__Rubrobacter	OTU1030	0	2	2	2	0	0	3	2	6	2	1	3	1	2	1	1	0	2	2	1	2	3	1	0	0	1	0	2	1	1	0	1	0	4	2	2	53
Bacteria	Bacteria	Chloroflexi	Alphaproteobacteria	Saccharimonadales	Saccharimonadales	g__norank_f__norank_o__Saccharimonadales	s__uncultured_bacterium_g__norank_f__norank_o__Saccharimonadales	OTU909	0	0	0	0	1	0	2	23	10	0	0	0	1	0	1	0	1	0	0	0	0	0	0	0	0	0	0	0	0	0	0	0	1	0	0	0	40
Bacteria	Bacteria	Chloroflexi	Alphaproteobacteria	Saccharimonadales	f__AKYH767	g__norank_f__AKYH767	s__uncultured_bacterium_g__norank_f__AKYH767	OTU3209	1	0	0	0	0	0	0	0	0	0	0	0	0	0	0	0	0	0	0	0	0	5	3	3	0	0	0	0	0	0	1	0	0	0	0	0	13
Bacteria	Bacteria	Chloroflexi	Alphaproteobacteria	Rhizobiales	Devosiaceae	g__Devosia	s__unclassified_g__Devosia	OTU3801	1	1	1	6	3	3	2	0	2	5	13	11	7	6	3	9	4	5	2	2	2	7	36	25	4	17	23	15	2	1	9	8	10	4	11	1	261
Bacteria	Bacteria	Chloroflexi	Alphaproteobacteria	Rhizobiales	f__0319-6G20	g__norank_f__0319-6G20	s__uncultured_bacterium_g__norank_f__0319-6G20	OTU1027	0	0	0	0	0	0	2	5	1	0	0	1	0	0	0	0	0	0	0	0	0	0	0	1	0	0	0	0	0	0	0	0	1	0	1	0	12
Bacteria	Bacteria	Proteobacteria	Alphaproteobacteria	Rhizobiales	Subgroup_6	g__norank_f__norank_o__norank_c__Subgroup_6	s__uncultured_bacterium_g__norank_f__norank_o__norank_c__Subgroup_6	OTU2633	6	16	9	4	2	10	19	5	16	3	6	14	4	14	14	11	0	9	6	9	6	3	2	1	8	4	0	9	8	6	4	8	1	8	10	14	269
Bacteria	Bacteria	Proteobacteria	Saccharimonadia	Rhizobiales	f__SM2D12	g__norank_f__SM2D12	s__unclassified_g__norank_f__SM2D12	OTU4051	2	2	1	2	1	2	0	0	0	3	2	0	2	0	1	2	0	0	0	1	0	0	0	0	1	0	0	2	2	0	0	0	0	1	0	1	28
Bacteria	Bacteria	Proteobacteria	Saccharimonadia	Rhizobiales	Diplorickettsiaceae	g__norank_f__Diplorickettsiaceae	s__uncultured_bacterium_g__norank_f__Diplorickettsiaceae	OTU1662	1	2	1	0	0	0	0	0	0	0	0	0	0	1	0	0	0	0	3	1	1	0	0	0	1	0	0	0	1	1	0	1	0	1	2	2	19
Bacteria	Bacteria	Proteobacteria	Saccharimonadia	Pseudonocardiales	Pseudonocardiaceae	g__Pseudonocardia	s__uncultured_bacterium_g__Pseudonocardia	OTU4418	1	0	0	0	0	1	0	1	0	0	0	0	0	0	3	4	0	0	0	0	1	0	0	1	0	2	0	0	0	0	0	1	0	0	0	0	15
Bacteria	Bacteria	Actinobacteria	Actinobacteria	Pseudonocardiales	f__norank_o__Gaiellales	g__norank_f__norank_o__Gaiellales	s__metagenome_g__norank_f__norank_o__Gaiellales	OTU1818	0	1	5	1	0	0	1	1	4	1	2	2	1	1	6	8	3	1	5	1	1	1	3	1	4	1	1	3	1	3	1	3	4	2	4	3	80
Bacteria	Bacteria	Actinobacteria	Actinobacteria	Pseudonocardiales	Solirubrobacteraceae	g__Parviterribacter	s__uncultured_bacterium_g__Parviterribacter	OTU4371	4	5	2	4	3	3	7	3	3	2	6	4	5	0	1	1	1	2	2	0	2	3	4	7	0	3	3	3	4	6	3	4	8	0	1	2	111
Bacteria	Bacteria	Actinobacteria	Actinobacteria	Pseudonocardiales	f__norank_o__Gaiellales	g__norank_f__norank_o__Gaiellales	s__metagenome_g__norank_f__norank_o__Gaiellales	OTU4377	3	3	1	4	2	4	1	0	0	0	3	1	0	1	1	3	0	0	6	1	3	3	3	3	1	1	3	2	2	5	0	3	3	3	4	0	73
Bacteria	Bacteria	Actinobacteria	Actinobacteria	Solirubrobacterales	f__norank_o__norank_c__Gemmatimonadetes	g__norank_f__norank_o__norank_c__Gemmatimonadetes	s__uncultured_soil_bacterium_g__norank_f__norank_o__norank_c__Gemmatimonadetes	OTU3180	0	0	0	0	0	0	2	2	1	0	0	0	0	0	0	0	0	0	0	0	0	1	0	1	0	1	0	0	0	0	0	0	0	0	2	0	10
Bacteria	Bacteria	Actinobacteria	Actinobacteria	Solirubrobacterales	f__SM2D12	g__norank_f__SM2D12	s__unclassified_g__norank_f__SM2D12	OTU3619	0	1	0	1	0	1	0	0	0	2	0	0	0	0	3	0	0	3	0	1	0	0	1	0	0	1	0	0	0	0	0	0	0	0	0	1	15
Bacteria	Bacteria	Actinobacteria	Actinobacteria	Solirubrobacterales	f__0319-6G20	g__norank_f__0319-6G20	s__marine_metagenome_g__norank_f__0319-6G20	OTU1115	0	0	0	0	0	0	1	4	1	1	0	0	0	0	0	0	0	0	0	0	0	2	2	0	0	0	0	0	0	0	0	0	0	0	0	0	11
Bacteria	Bacteria	Proteobacteria	Actinobacteria	Reyranellales	Reyranellaceae	g__Reyranella	s__metagenome_g__Reyranella	OTU1413	24	22	24	14	22	18	54	76	57	33	22	18	21	34	39	34	41	33	22	19	22	10	14	17	21	22	45	47	32	17	30	23	24	23	25	17	1016
Bacteria	Bacteria	Proteobacteria	Actinobacteria	Longimicrobiales	Longimicrobiaceae	g__norank_f__Longimicrobiaceae	s__uncultured_bacterium_g__norank_f__Longimicrobiaceae	OTU2977	1	0	0	0	0	0	0	0	0	0	0	0	0	0	0	1	0	1	0	0	0	2	2	2	0	0	1	0	0	0	1	1	1	0	1	1	15
Bacteria	Bacteria	Proteobacteria	Actinobacteria	Longimicrobiales	Bdellovibrionaceae	g__OM27_clade	s__uncultured_bacterium_g__OM27_clade	OTU1706	2	1	2	2	2	3	2	2	0	1	1	5	4	2	3	1	4	3	2	2	2	3	1	5	6	2	4	4	1	5	2	4	2	10	3	6	104
Bacteria	Bacteria	Proteobacteria	Actinobacteria	Longimicrobiales	Paenibacillaceae	g__Paenibacillus	s__unclassified_g__Paenibacillus	OTU4551	0	0	0	0	0	0	0	0	0	0	0	0	0	0	1	0	3	1	0	0	0	0	0	0	0	1	0	0	0	1	0	1	2	0	0	0	10
Bacteria	Bacteria	Bacteroidetes	Actinobacteria	Sphingobacteriales	f__AKYH767	g__norank_f__AKYH767	s__unclassified_g__norank_f__AKYH767	OTU1547	0	0	0	1	1	0	1	0	0	0	0	0	0	1	0	0	0	0	0	1	0	0	0	0	1	0	0	0	3	1	0	0	0	0	0	2	12
Bacteria	Bacteria	Bacteroidetes	Actinobacteria	Sphingobacteriales	f__norank_o__Chloroplast	g__norank_f__norank_o__Chloroplast	s__unclassified_g__norank_f__norank_o__Chloroplast	OTU1667	5	3	16	10	6	9	0	0	0	1	5	5	4	3	2	2	0	3	1	86	0	4	0	0	1	5	2	1	3	6	6	6	3	4	0	4	206
Bacteria	Bacteria	Bacteroidetes	Actinobacteria	Sphingobacteriales	f__norank_o__norank_c__TK10	g__norank_f__norank_o__norank_c__TK10	s__unclassified_g__norank_f__norank_o__norank_c__TK10	OTU2190	1	0	0	0	0	0	0	0	1	1	0	0	1	0	0	0	0	1	2	4	1	0	1	0	0	1	1	0	2	2	0	1	0	0	3	0	23
Bacteria	Bacteria	Bacteroidetes	Actinobacteria	Sphingobacteriales	Nocardioidaceae	g__Nocardioides	s__unclassified_g__Nocardioides	OTU4731	8	16	17	27	24	19	39	60	36	11	9	10	16	21	7	6	10	10	14	18	13	60	68	73	16	15	33	10	10	35	24	26	29	5	23	7	825
Bacteria	Bacteria	Bacteroidetes	Actinobacteria	o__S085	f__norank_o__S085	g__norank_f__norank_o__S085	s__metagenome_g__norank_f__norank_o__S085	OTU7	6	5	8	11	10	15	14	9	11	14	12	11	9	15	13	18	18	11	13	13	12	12	7	7	10	9	8	13	14	15	7	8	6	9	9	8	390
Bacteria	Bacteria	Bacteroidetes	Fimbriimonadia	Fimbriimonadales	Fimbriimonadaceae	g__norank_f__Fimbriimonadaceae	s__metagenome_g__norank_f__Fimbriimonadaceae	OTU2910	0	0	0	0	0	1	1	0	3	1	0	0	0	0	0	0	0	0	0	0	0	1	3	0	0	0	0	0	0	0	0	0	0	0	0	0	10
Bacteria	Bacteria	Chloroflexi	Gemmatimonadetes	Gemmatimonadales	Gemmatimonadaceae	g__Gemmatimonas	s__unclassified_g__Gemmatimonas	OTU3028	1	0	1	0	0	0	0	2	0	1	1	1	0	1	0	2	2	2	0	1	0	5	8	3	0	1	3	3	1	1	1	1	1	1	1	1	46
Bacteria	Bacteria	Chloroflexi	Saccharimonadia	Gemmatimonadales	Saccharimonadales	g__norank_f__norank_o__Saccharimonadales	s__uncultured_bacterium_g__norank_f__norank_o__Saccharimonadales	OTU3011	0	1	0	1	0	0	1	0	1	5	0	1	1	3	2	2	4	3	1	2	1	0	7	26	16	4	2	6	4	0	3	5	1	2	1	1	107
Bacteria	Bacteria	Chloroflexi	Saccharimonadia	Gemmatimonadales	Roseiflexaceae	g__norank_f__Roseiflexaceae	s__uncultured_bacterium_g__norank_f__Roseiflexaceae	OTU3701	0	1	0	0	0	0	0	0	1	1	0	0	3	0	0	4	0	0	1	1	1	1	1	3	0	1	1	0	0	0	0	0	2	2	1	0	25
Bacteria	Bacteria	Chloroflexi	Saccharimonadia	Gemmatimonadales	f__JG30-KF-CM45	g__norank_f__JG30-KF-CM45	s__uncultured_Thermomicrobia_bacterium_g__norank_f__JG30-KF-CM45	OTU1434	0	2	0	0	1	2	0	1	0	0	0	2	0	0	0	0	0	0	0	2	1	1	1	1	0	0	0	0	0	0	0	0	0	0	0	0	14
Bacteria	Bacteria	Chloroflexi	Saccharimonadia	Gemmatimonadales	Inquilinaceae	g__Inquilinus	s__Inquilinus_limosus	OTU3695	0	0	0	1	0	0	0	1	0	0	0	0	0	0	0	0	2	1	1	0	0	2	2	5	0	0	0	0	1	0	0	0	1	0	0	0	17
Bacteria	Bacteria	Chloroflexi	Saccharimonadia	Saccharimonadales	Nocardiaceae	g__Nocardia	s__unclassified_g__Nocardia	OTU4704	0	1	0	0	0	0	2	0	0	0	1	0	2	0	0	2	0	0	0	0	0	2	0	0	2	0	0	0	0	0	1	1	2	1	1	0	18
Bacteria	Bacteria	Chloroflexi	Saccharimonadia	Saccharimonadales	f__WD2101_soil_group	g__norank_f__WD2101_soil_group	s__uncultured_bacterium_g__norank_f__WD2101_soil_group	OTU2726	0	0	0	0	0	0	0	0	1	0	0	0	0	0	1	0	0	1	0	0	0	2	0	0	0	2	0	0	0	0	0	0	0	0	0	0	7
Bacteria	Bacteria	Chloroflexi	Saccharimonadia	Rickettsiales	f__SM2D12	g__norank_f__SM2D12	s__unclassified_g__norank_f__SM2D12	OTU2292	0	1	2	1	1	1	0	0	0	0	0	0	0	2	1	0	0	0	5	1	1	0	0	0	3	0	0	1	2	2	0	0	0	1	1	0	26
Bacteria	Bacteria	Chloroflexi	Saccharimonadia	Myxococcales	f__mle1-27	g__norank_f__mle1-27	s__unclassified_g__norank_f__mle1-27	OTU987	2	1	3	1	1	1	3	11	3	1	0	0	1	2	2	1	0	1	1	3	0	7	11	13	0	1	0	0	0	0	0	0	0	3	1	1	75
Bacteria	Bacteria	Chloroflexi	Saccharimonadia	Myxococcales	Clostridiaceae	g__Clostridium_sensu_stricto_12	s__uncultured_bacterium_g__Clostridium_sensu_stricto_12	OTU5158	2	1	1	0	0	1	0	1	0	0	0	0	0	1	0	0	0	0	0	2	1	2	0	1	0	1	0	1	0	1	0	0	0	0	0	0	16
Bacteria	Bacteria	Proteobacteria	Saccharimonadia	Myxococcales	f__TRA3-20	g__norank_f__TRA3-20	s__uncultured_soil_bacterium_g__norank_f__TRA3-20	OTU4744	0	0	1	0	1	0	0	0	1	0	1	2	2	2	0	0	1	0	1	0	1	0	0	1	1	0	0	0	0	1	1	1	1	3	0	0	22
Bacteria	Bacteria	Proteobacteria	Saccharimonadia	Myxococcales	f__A4b	g__norank_f__A4b	s__uncultured_bacterium_g__norank_f__A4b	OTU3922	0	1	0	0	0	0	0	0	0	0	0	0	3	0	0	1	0	2	0	0	1	0	0	0	0	0	0	0	1	0	0	0	0	1	0	1	11
Bacteria	Bacteria	Proteobacteria	Saccharimonadia	Myxococcales	f__Blfdi19	g__norank_f__Blfdi19	s__unclassified_g__norank_f__Blfdi19	OTU2351	0	2	0	0	0	0	0	0	0	1	0	0	0	1	0	0	1	0	6	2	2	0	0	0	0	0	1	0	0	1	0	2	0	2	0	0	21
Bacteria	Bacteria	Proteobacteria	Deltaproteobacteria	Myxococcales	f__mle1-27	g__norank_f__mle1-27	s__uncultured_delta_proteobacterium_g__norank_f__mle1-27	OTU4958	2	1	2	0	1	0	0	0	1	0	0	0	0	3	0	0	2	1	3	0	2	0	0	0	3	2	2	2	1	1	3	3	1	2	3	0	41
Bacteria	Bacteria	Proteobacteria	Deltaproteobacteria	Myxococcales	f__A4b	g__norank_f__A4b	s__metagenome_g__norank_f__A4b	OTU437	4	7	9	6	3	2	0	0	0	3	2	9	8	2	4	4	2	3	10	5	6	1	1	0	5	5	1	2	8	6	3	2	2	6	2	6	139
Bacteria	Bacteria	Proteobacteria	Deltaproteobacteria	Thermoanaerobaculales	Thermoanaerobaculaceae	g__Subgroup_10	s__unclassified_g__Subgroup_10	OTU3355	2	0	1	0	0	0	0	0	0	0	0	0	0	0	0	0	0	0	1	0	2	0	2	1	0	0	0	0	2	0	0	0	0	1	1	1	14
Bacteria	Bacteria	Actinobacteria	Deltaproteobacteria	Microtrichales	f__norank_o__Microtrichales	g__norank_f__norank_o__Microtrichales	s__metagenome_g__norank_f__norank_o__Microtrichales	OTU1516	3	3	1	2	4	6	3	5	2	5	4	3	3	4	1	1	3	1	4	4	2	4	10	11	5	1	2	2	6	6	3	4	3	11	1	1	134
Bacteria	Bacteria	Actinobacteria	Deltaproteobacteria	Microtrichales	f__unclassified_o__Acidobacteriales	g__unclassified_o__Acidobacteriales	s__unclassified_o__Acidobacteriales	OTU2235	3	8	0	2	0	3	6	1	1	4	1	2	1	7	3	1	0	0	4	4	1	6	1	0	0	5	1	1	1	1	1	1	0	6	0	2	78
Bacteria	Bacteria	Actinobacteria	Deltaproteobacteria	Microtrichales	Chloroflexaceae	g__Oscillochloris	s__uncultured_Chloroflexi_bacterium_g__Oscillochloris	OTU2820	1	1	0	0	1	1	1	0	0	0	0	0	0	0	0	0	1	0	3	1	1	4	6	4	0	0	0	0	1	2	0	0	0	0	0	2	30
Bacteria	Bacteria	Actinobacteria	Deltaproteobacteria	Microtrichales	Caldilineaceae	g__Litorilinea	s__uncultured_soil_bacterium_g__Litorilinea	OTU3562	2	2	2	0	0	2	0	0	0	1	0	2	3	0	1	1	2	1	0	2	2	3	0	0	4	2	0	0	0	0	0	0	0	3	3	3	41
Bacteria	Bacteria	Actinobacteria	Gammaproteobacteria	Microtrichales	Xanthomonadaceae	g__Lysobacter	s__unclassified_g__Lysobacter	OTU3361	1	1	1	0	1	0	0	2	2	0	0	1	0	0	0	1	2	0	0	0	1	13	4	9	0	0	0	0	0	0	0	0	0	0	0	1	40
Bacteria	Bacteria	Actinobacteria	Gammaproteobacteria	Gemmatimonadales	Gemmatimonadaceae	g__Gemmatimonas	s__unclassified_g__Gemmatimonas	OTU523	2	2	1	2	7	7	3	4	4	1	3	0	1	3	3	1	5	3	0	1	1	2	1	1	4	3	2	4	0	2	1	2	0	2	2	4	84
Bacteria	Bacteria	Chloroflexi	Gammaproteobacteria	Gemmatimonadales	Mycobacteriaceae	g__Mycobacterium	s__unclassified_g__Mycobacterium	OTU104	6	2	1	3	1	2	1	4	7	2	4	3	1	6	1	1	3	4	0	5	2	18	15	23	4	5	2	3	1	3	2	1	12	3	8	4	163
Bacteria	Bacteria	Chloroflexi	Actinobacteria	Gemmatimonadales	Anaerolineaceae	g__Anaerolinea	s__uncultured_Chloroflexi_bacterium_g__Anaerolinea	OTU5075	2	0	2	1	0	3	0	0	0	0	0	1	0	0	0	0	0	0	4	2	5	0	0	0	1	0	0	0	3	0	0	0	0	0	1	4	29
Bacteria	Bacteria	Chloroflexi	Actinobacteria	Gemmatimonadales	Azospirillaceae	g__norank_f__Azospirillaceae	s__uncultured_Rhodospirillaceae_bacterium_g__norank_f__Azospirillaceae	OTU1285	0	0	0	0	0	0	0	0	0	1	1	0	1	1	0	1	0	0	0	0	0	0	0	1	0	0	0	0	0	0	0	0	0	0	1	0	7
Bacteria	Bacteria	Proteobacteria	Actinobacteria	Gemmatimonadales	Gemmatimonadaceae	g__Gemmatimonas	s__uncultured_bacterium_g__Gemmatimonas	OTU4299	0	0	0	0	0	0	0	0	0	0	2	0	0	0	0	0	0	1	0	0	0	2	1	4	0	0	1	0	0	0	1	0	0	0	0	0	12
Bacteria	Bacteria	Patescibacteria	Actinobacteria	Pacebacteria	f__norank_o__Candidatus_Pacebacteria	g__norank_f__norank_o__Candidatus_Pacebacteria	s__uncultured_bacterium_g__norank_f__norank_o__Candidatus_Pacebacteria	OTU1579	0	2	7	1	0	0	0	0	0	1	0	1	1	1	7	0	1	1	2	1	2	1	0	0	2	0	0	2	0	0	1	0	0	6	0	0	40
Bacteria	Bacteria	Patescibacteria	Actinobacteria	Saccharimonadales	Saccharimonadales	g__norank_f__norank_o__Saccharimonadales	s__unclassified_g__norank_f__norank_o__Saccharimonadales	OTU4794	1	2	0	1	1	0	0	0	0	0	0	0	0	1	0	1	2	1	0	2	2	0	0	0	1	0	0	0	0	2	0	0	0	2	1	2	22
Bacteria	Bacteria	Patescibacteria	Actinobacteria	Saccharimonadales	Saccharimonadaceae	g__norank_f__Saccharimonadaceae	s__uncultured_bacterium_g__norank_f__Saccharimonadaceae	OTU4548	0	0	0	1	0	1	0	0	1	0	0	2	0	2	0	2	0	0	0	1	0	0	1	2	1	1	0	0	2	1	0	0	0	0	1	0	19
Bacteria	Bacteria	Chloroflexi	Actinobacteria	Saccharimonadales	f__JG30-KF-CM45	g__norank_f__JG30-KF-CM45	s__unclassified_g__norank_f__JG30-KF-CM45	OTU4308	0	0	1	1	0	0	0	1	1	0	1	2	0	2	0	0	1	0	1	0	1	3	5	6	3	2	3	0	2	2	0	1	0	1	2	1	43
Bacteria	Bacteria	Chloroflexi	Actinobacteria	Saccharimonadales	Legionellaceae	g__Legionella	s__uncultured_bacterium_g__Legionella	OTU4741	5	2	2	1	1	4	0	0	0	0	0	0	0	0	0	2	2	9	0	2	2	0	0	0	1	0	0	0	0	1	0	0	0	2	0	0	36
Bacteria	Bacteria	Chloroflexi	Actinobacteria	Saccharimonadales	Subgroup_6	g__norank_f__norank_o__norank_c__Subgroup_6	s__uncultured_bacterium_gp6_g__norank	OTU1742	0	2	1	1	0	1	1	1	0	1	1	6	1	3	3	2	0	4	0	0	0	0	2	0	1	2	0	2	1	1	1	0	0	0	0	1	39
Bacteria	Bacteria	Chloroflexi	Actinobacteria	Saccharimonadales	Hyphomonadaceae	g__Hirschia	s__metagenome_g__Hirschia	OTU247	28	18	31	25	40	41	8	2	1	11	20	13	17	14	9	9	19	14	12	12	22	14	26	13	14	17	35	18	7	13	8	18	8	20	21	27	625
Bacteria	Bacteria	Chloroflexi	Actinobacteria	Subgroup_6	Subgroup_6	g__norank_f__norank_o__norank_c__Subgroup_6	s__unclassified_g__norank_f__norank_o__norank_c__Subgroup_6	OTU1325	3	1	6	1	0	2	0	0	0	0	2	0	1	1	5	0	0	4	0	3	2	4	5	1	1	1	1	0	1	0	0	2	0	0	0	1	48
Bacteria	Bacteria	Chloroflexi	Actinobacteria	Chitinophagales	Chitinophagaceae	g__norank_f__Chitinophagaceae	s__unclassified_g__norank_f__Chitinophagaceae	OTU1140	8	6	8	4	4	4	6	6	10	4	5	5	4	4	5	5	3	6	14	1	3	0	1	1	5	7	10	6	2	2	4	5	6	1	6	10	181
Bacteria	Bacteria	Chloroflexi	Actinobacteria	Chitinophagales	Thermoanaerobacteraceae	g__unclassified_f__Thermoanaerobacteraceae	s__unclassified_f__Thermoanaerobacteraceae	OTU3154	2	0	0	0	1	0	0	0	0	0	0	0	0	1	0	0	0	0	0	0	0	2	4	3	0	0	0	0	0	2	0	0	0	0	1	0	16
Bacteria	Bacteria	Chloroflexi	Actinobacteria	Chitinophagales	f__norank_o__Ardenticatenales	g__norank_f__norank_o__Ardenticatenales	s__uncultured_Litorilinea_sp.	OTU4078	2	1	6	4	5	1	0	1	1	0	0	5	4	2	4	4	2	4	3	2	8	1	4	3	3	3	5	0	2	4	2	4	2	4	3	10	109
Bacteria	Bacteria	Chloroflexi	Saccharimonadia	Chitinophagales	Geobacteraceae	g__Geobacter	s__unclassified_g__Geobacter	OTU2587	1	1	0	0	0	1	0	0	0	0	0	0	1	0	0	0	0	0	1	1	1	1	0	0	1	0	0	0	0	0	0	0	1	0	1	0	11
Bacteria	Bacteria	Chloroflexi	Saccharimonadia	Chitinophagales	f__67-14	g__norank_f__67-14	s__uncultured_bacterium_g__norank_f__67-14	OTU782	3	1	2	2	4	4	10	4	3	3	3	0	3	1	1	1	1	0	4	2	5	2	4	8	1	2	3	3	2	6	4	1	6	3	0	0	102
Bacteria	Bacteria	Chloroflexi	Actinobacteria	Solirubrobacterales	f__unclassified_o__Solirubrobacterales	g__unclassified_o__Solirubrobacterales	s__unclassified_o__Solirubrobacterales	OTU3490	10	5	2	8	6	8	0	1	0	2	4	3	0	1	1	1	4	3	4	7	10	0	0	1	6	3	1	0	1	4	8	6	10	6	2	4	132
Bacteria	Bacteria	Chloroflexi	Actinobacteria	Solirubrobacterales	f__norank_o__IMCC26256	g__norank_f__norank_o__IMCC26256	s__uncultured_Actinomycetales_bacterium_g__norank_f__norank_o__IMCC26256	OTU2894	4	3	2	2	6	6	1	0	0	0	1	0	1	2	1	2	5	0	1	0	3	1	3	4	2	0	4	1	0	7	0	4	6	2	4	1	79
Bacteria	Bacteria	Chloroflexi	Actinobacteria	Solirubrobacterales	Ardenticatenaceae	g__norank_f__Ardenticatenaceae	s__uncultured_bacterium_g__norank_f__Ardenticatenaceae	OTU1400	0	0	0	1	0	0	0	0	0	0	0	1	1	0	0	0	0	0	0	0	1	4	2	3	0	0	0	0	0	0	0	1	0	0	0	0	14
Bacteria	Bacteria	Chloroflexi	Actinobacteria	Solirubrobacterales	Gemmatimonadaceae	g__norank_f__Gemmatimonadaceae	s__uncultured_Gemmatimonadales_bacterium_g__norank_f__Gemmatimonadaceae	OTU2637	7	4	5	3	2	5	4	1	1	1	0	0	1	1	2	2	7	4	3	6	3	0	0	0	1	0	2	2	1	2	1	1	1	2	1	4	80
Bacteria	Bacteria	Acidobacteria	Actinobacteria	Thermoanaerobaculales	Thermoanaerobaculaceae	g__Subgroup_10	s__uncultured_bacterium_g__Subgroup_10	OTU3928	10	10	6	3	4	2	1	0	2	6	11	3	1	5	7	4	3	12	2	5	5	2	0	0	16	3	8	3	9	7	5	9	8	4	8	4	188
Bacteria	Bacteria	Firmicutes	Actinobacteria	Clostridiales	Peptostreptococcaceae	g__Paraclostridium	s__unclassified_g__Paraclostridium	OTU4897	0	0	0	0	0	0	0	0	0	1	0	0	0	0	0	2	1	0	0	1	0	0	1	0	0	0	0	1	0	2	2	0	0	1	0	3	15
Bacteria	Bacteria	Chloroflexi	Actinobacteria	Chloroflexales	Roseiflexaceae	g__norank_f__Roseiflexaceae	s__uncultured_bacterium_g__norank_f__Roseiflexaceae	OTU3855	1	3	2	1	4	3	0	1	0	2	1	2	3	0	0	1	2	2	3	2	5	6	11	4	2	2	0	2	3	3	0	0	3	1	5	4	84
Bacteria	Bacteria	Chloroflexi	Actinobacteria	Chloroflexales	f__unclassified_o__Babeliales	g__unclassified_o__Babeliales	s__unclassified_o__Babeliales	OTU1648	8	5	1	1	2	2	0	0	0	0	1	2	1	1	0	1	1	1	2	3	5	0	0	0	1	0	2	1	2	4	3	1	1	2	0	3	57
Bacteria	Bacteria	Chloroflexi	Actinobacteria	o__norank_c__norank	f__norank_o__norank	g__norank_f__norank	s__unclassified_g__norank_f__norank	OTU1230	1	1	0	0	0	0	0	0	0	1	1	1	1	0	0	3	0	0	0	0	1	0	0	0	0	0	0	1	1	0	2	0	0	2	2	0	18
Bacteria	Bacteria	Chloroflexi	Actinobacteria	Thermomicrobiales	f__AKYG1722	g__norank_f__AKYG1722	s__unclassified_g__norank_f__AKYG1722	OTU3882	6	1	4	4	1	2	2	0	0	1	1	2	2	1	1	2	0	0	1	1	11	2	4	1	6	1	0	0	4	2	2	2	2	1	2	0	72
Bacteria	Bacteria	Chloroflexi	Actinobacteria	Thermomicrobiales	Roseiflexaceae	g__norank_f__Roseiflexaceae	s__uncultured_soil_bacterium_g__norank_f__Roseiflexaceae	OTU2822	8	6	8	19	10	10	5	4	6	6	5	7	7	9	6	10	6	9	7	17	16	17	15	14	20	6	6	10	12	7	2	3	5	9	6	16	329
Bacteria	Bacteria	Chloroflexi	Actinobacteria	Thermomicrobiales	Hyphomicrobiaceae	g__Hyphomicrobium	s__uncultured_Hyphomicrobiaceae_bacterium_g__Hyphomicrobium	OTU3803	7	3	2	2	6	3	1	2	0	3	5	1	0	5	0	4	4	2	4	0	2	1	1	0	2	4	6	6	6	3	1	2	2	4	1	4	99
Bacteria	Bacteria	Chloroflexi	Actinobacteria	Thermomicrobiales	f__D05-2	g__norank_f__D05-2	s__unclassified_g__norank_f__D05-2	OTU3142	0	2	0	1	4	3	1	2	0	2	3	1	3	6	1	2	3	2	4	4	3	4	4	3	1	6	5	1	4	2	2	5	2	2	0	1	89
Bacteria	Bacteria	Proteobacteria	Actinobacteria	Thermomicrobiales	Ardenticatenaceae	g__norank_f__Ardenticatenaceae	s__uncultured_bacterium_g__norank_f__Ardenticatenaceae	OTU2662	0	0	0	0	0	0	0	0	0	0	0	0	0	0	0	0	0	0	0	0	0	6	4	5	0	0	0	0	0	0	0	0	0	0	0	0	15
Bacteria	Bacteria	Proteobacteria	Actinobacteria	Chitinophagales	f__norank_o__Chitinophagales	g__norank_f__norank_o__Chitinophagales	s__metagenome_g__norank_f__norank_o__Chitinophagales	OTU5179	2	0	1	3	10	6	0	0	0	1	1	1	4	2	2	0	3	4	2	2	4	1	0	0	1	4	4	3	1	0	2	0	1	2	13	3	83
Bacteria	Bacteria	Proteobacteria	Actinobacteria	Chitinophagales	Nakamurellaceae	g__Nakamurella	s__unclassified_g__Nakamurella	OTU512	1	0	1	0	2	1	0	0	0	2	2	1	0	1	1	0	0	0	0	1	0	11	13	20	0	2	7	3	5	1	0	1	0	2	1	0	79
Bacteria	Bacteria	Proteobacteria	Actinobacteria	Chitinophagales	Rhodobacteraceae	g__Rubellimicrobium	s__uncultured_bacterium_g__Rubellimicrobium	OTU4024	3	2	2	1	6	9	0	1	1	1	8	0	5	1	1	2	2	1	2	2	1	13	14	29	4	1	7	2	3	6	2	1	1	0	5	3	142
Bacteria	Bacteria	Actinobacteria	Actinobacteria	Chitinophagales	Micromonosporaceae	g__unclassified_f__Micromonosporaceae	s__unclassified_f__Micromonosporaceae	OTU1685	5	4	1	2	3	0	2	2	5	0	0	2	2	2	2	4	2	3	5	2	8	1	1	4	3	5	3	0	1	1	3	1	0	6	5	1	91
Bacteria	Bacteria	Actinobacteria	Actinobacteria	Chitinophagales	f__A4b	g__norank_f__A4b	s__unclassified_g__norank_f__A4b	OTU4496	19	56	46	29	14	34	18	8	19	27	7	20	23	31	27	29	9	58	29	69	45	19	15	5	23	14	10	15	23	15	16	15	9	12	18	22	848
Bacteria	Bacteria	Actinobacteria	Actinobacteria	Chitinophagales	Saprospiraceae	g__norank_f__Saprospiraceae	s__unclassified_g__norank_f__Saprospiraceae	OTU583	1	0	0	2	2	2	0	0	0	0	2	1	0	0	0	1	0	1	0	0	0	1	0	0	0	0	0	0	0	1	0	0	0	2	0	0	16
Bacteria	Bacteria	Actinobacteria	Actinobacteria	Chitinophagales	f__P3OB-42	g__norank_f__P3OB-42	s__uncultured_soil_bacterium_g__norank_f__P3OB-42	OTU1941	0	1	2	18	8	17	0	0	0	0	2	1	0	0	1	0	0	0	0	2	1	2	0	0	3	0	3	0	0	0	0	0	0	1	4	2	68
Bacteria	Bacteria	Actinobacteria	Actinobacteria	Chitinophagales	Hyphomonadaceae	g__SWB02	s__uncultured_bacterium_g__SWB02	OTU5088	2	0	3	0	0	0	0	0	0	1	0	1	0	0	0	1	2	0	1	3	4	0	0	1	0	1	0	0	3	0	1	0	2	4	2	4	36
Bacteria	Bacteria	Actinobacteria	Actinobacteria	Chitinophagales	f__norank_o__Gaiellales	g__norank_f__norank_o__Gaiellales	s__metagenome_g__norank_f__norank_o__Gaiellales	OTU277	3	4	2	3	2	1	1	0	1	2	0	2	1	0	2	4	2	1	1	13	1	1	0	0	3	1	2	1	2	1	0	0	2	3	2	3	67
Bacteria	Bacteria	Chloroflexi	Actinobacteria	Chitinophagales	f__norank_o__SBR1031	g__norank_f__norank_o__SBR1031	s__unclassified_g__norank_f__norank_o__SBR1031	OTU563	7	5	7	1	0	1	0	0	1	1	0	4	3	0	0	2	1	2	5	4	4	0	0	0	6	0	0	0	3	0	0	3	1	0	5	9	75
Bacteria	Bacteria	Chloroflexi	Actinobacteria	Myxococcales	Gemmataceae	g__norank_f__Gemmataceae	s__uncultured_bacterium_g__norank_f__Gemmataceae	OTU3991	2	4	1	2	1	0	0	0	0	0	2	1	0	1	2	2	0	1	1	3	4	0	0	0	0	1	0	0	2	0	0	1	0	1	2	3	37
Bacteria	Bacteria	Proteobacteria	Actinobacteria	Myxococcales	f__norank_o__Candidatus_Pacebacteria	g__norank_f__norank_o__Candidatus_Pacebacteria	s__unclassified_g__norank_f__norank_o__Candidatus_Pacebacteria	OTU1526	0	0	0	0	0	0	0	0	0	1	0	0	1	6	3	0	0	2	0	0	0	0	0	0	0	2	1	0	0	0	1	0	0	0	0	1	18
Bacteria	Bacteria	Proteobacteria	Actinobacteria	Myxococcales	f__0319-6G20	g__norank_f__0319-6G20	s__unclassified_g__norank_f__0319-6G20	OTU1322	0	0	1	2	0	0	0	0	0	0	1	0	1	2	1	1	0	1	0	0	1	2	1	0	0	0	0	0	0	0	0	0	0	0	0	0	14
Bacteria	Bacteria	Proteobacteria	Actinobacteria	Euzebyales	Euzebyaceae	g__norank_f__Euzebyaceae	s__uncultured_bacterium_g__norank_f__Euzebyaceae	OTU2640	0	0	0	1	0	0	0	0	0	0	0	0	0	0	0	0	0	0	0	0	0	4	4	4	0	0	0	0	1	0	0	0	0	0	0	0	14
Bacteria	Bacteria	Proteobacteria	Actinobacteria	Cytophagales	Microscillaceae	g__Ohtaekwangia	s__uncultured_bacterium_g__Ohtaekwangia	OTU3393	0	0	0	0	0	0	0	0	0	0	0	0	0	0	0	0	0	0	0	0	0	7	3	4	0	0	0	0	0	0	0	1	0	0	0	0	15
Bacteria	Bacteria	Proteobacteria	Actinobacteria	Cytophagales	Burkholderiaceae	g__Caenimonas	s__unclassified_g__Caenimonas	OTU3445	28	22	22	35	42	30	33	33	36	6	7	19	22	11	6	17	13	18	9	22	18	23	8	5	20	32	26	27	15	21	22	26	15	14	17	23	743
Bacteria	Bacteria	Proteobacteria	Holophagae	Cytophagales	f__norank_o__Subgroup_7	g__norank_f__norank_o__Subgroup_7	s__uncultured_Acidobacteria_bacterium_g__norank_f__norank_o__Subgroup_7	OTU1305	1	1	0	3	6	2	2	2	0	1	3	1	0	0	0	1	1	1	1	3	2	3	5	4	1	0	1	0	1	0	1	2	3	5	6	0	63
Bacteria	Bacteria	Proteobacteria	Ktedonobacteria	Cytophagales	Ktedonobacteraceae	g__unclassified_f__Ktedonobacteraceae	s__unclassified_f__Ktedonobacteraceae	OTU1458	0	1	0	0	0	0	0	0	0	1	1	1	2	0	0	0	0	1	0	0	2	0	1	0	1	0	1	1	1	1	1	0	1	2	0	0	19
Bacteria	Bacteria	Chloroflexi	Anaerolineae	Cytophagales	Anaerolineaceae	g__norank_f__Anaerolineaceae	s__uncultured_Chloroflexi_bacterium_g__norank_f__Anaerolineaceae	OTU4735	0	1	0	4	0	0	0	0	0	0	0	1	0	0	0	0	0	0	3	3	1	0	0	0	1	0	0	0	1	0	0	0	0	0	1	2	18
Bacteria	Bacteria	Chloroflexi	Anaerolineae	Bacillales	Thermoactinomycetaceae	g__Thermoflavimicrobium	s__uncultured_Thermoflavimicrobium_sp._g__Thermoflavimicrobium	OTU3892	1	0	0	0	0	0	0	0	0	1	0	0	0	1	0	0	1	1	0	0	0	2	0	1	0	0	0	0	0	2	0	0	0	0	0	0	10
Bacteria	Bacteria	Chloroflexi	Anaerolineae	Bacillales	Nocardiaceae	g__Nocardia	s__Nocardia_carnea	OTU1231	1	0	0	0	0	0	0	1	0	0	1	2	0	1	0	0	2	0	0	0	1	3	4	6	0	1	2	1	1	1	0	0	1	0	1	1	31
Bacteria	Bacteria	Chloroflexi	Anaerolineae	Bacillales	f__SC-I-84	g__norank_f__SC-I-84	s__uncultured_Burkholderiales_bacterium_g__norank	OTU4417	31	22	17	15	20	15	6	10	8	16	8	7	8	16	12	21	22	11	17	17	25	18	15	18	17	8	14	8	15	12	17	15	15	18	22	14	550
Bacteria	Bacteria	Chloroflexi	Anaerolineae	Bacillales	Solibacteraceae	g__Bryobacter	s__metagenome_g__Bryobacter	OTU3996	2	0	1	4	4	2	0	0	0	1	3	2	0	1	2	0	1	3	0	5	1	2	2	0	3	3	0	2	2	0	5	2	2	6	1	4	66
Bacteria	Bacteria	Chloroflexi	Actinobacteria	Betaproteobacteriales	f__JG30-KF-CM45	g__norank_f__JG30-KF-CM45	s__uncultured_bacterium_g__norank_f__JG30-KF-CM45	OTU4447	33	19	25	56	29	12	14	17	17	19	28	14	29	29	10	18	22	20	16	20	28	11	18	23	35	21	27	5	49	44	16	23	35	19	25	21	847
Bacteria	Bacteria	Chloroflexi	Actinobacteria	Betaproteobacteriales	Bacillaceae	g__Bacillus	s__Bacillus_simplex	OTU4043	11	9	10	13	13	11	4	7	5	29	10	13	14	37	32	17	30	21	11	8	15	7	4	15	7	29	14	18	7	21	8	11	26	20	11	13	531
Bacteria	Bacteria	Proteobacteria	Actinobacteria	Betaproteobacteriales	Gemmatimonadaceae	g__norank_f__Gemmatimonadaceae	s__uncultured_soil_bacterium_g__norank_f__Gemmatimonadaceae	OTU2627	2	2	0	0	1	0	0	0	0	2	0	0	0	0	1	1	0	0	0	1	3	6	0	0	0	0	0	2	1	0	0	2	2	1	3	2	32
Bacteria	Bacteria	Proteobacteria	Actinobacteria	Solibacterales	Rhodobacteraceae	g__norank_f__Rhodobacteraceae	s__unclassified_g__norank_f__Rhodobacteraceae	OTU3967	4	5	2	4	4	3	3	8	3	2	2	2	1	2	1	4	3	1	0	2	4	1	4	9	1	1	2	2	4	2	0	1	2	2	3	2	96
Bacteria	Bacteria	Proteobacteria	Actinobacteria	Solibacterales	Alphaproteobacteria	g__norank_f__norank_o__norank_c__Alphaproteobacteria	s__metagenome_g__norank_f__norank_o__norank_c__Alphaproteobacteria	OTU3754	0	0	0	1	2	0	1	4	1	0	2	0	1	0	1	0	0	0	1	1	1	0	0	1	0	1	2	1	0	1	1	0	1	5	0	0	29
Bacteria	Bacteria	Proteobacteria	Actinobacteria	Solibacterales	Acidothermaceae	g__Acidothermus	s__unclassified_g__Acidothermus	OTU3813	3	1	4	2	2	0	0	0	1	0	0	0	2	2	2	0	2	2	2	3	4	1	1	3	1	0	1	0	6	0	3	0	2	0	4	6	60
Bacteria	Bacteria	Proteobacteria	Actinobacteria	Cytophagales	Hymenobacteraceae	g__Pontibacter	s__uncultured_bacterium_g__Pontibacter	OTU3204	4	1	1	2	1	2	0	1	4	2	1	2	1	1	1	1	1	2	2	3	1	2	3	3	1	1	1	1	1	0	2	1	2	3	3	0	58
Bacteria	Bacteria	Proteobacteria	Actinobacteria	Cytophagales	Kaistiaceae	g__Kaistia	s__uncultured_bacterium_g__Kaistia	OTU4016	2	0	0	0	1	1	9	1	1	2	3	1	1	0	0	1	3	0	0	0	1	4	0	1	0	1	2	4	1	0	0	1	1	1	2	1	46
Bacteria	Bacteria	Proteobacteria	Actinobacteria	Cytophagales	f__norank_o__Gaiellales	g__norank_f__norank_o__Gaiellales	s__uncultured_bacterium_g__norank_f__norank_o__Gaiellales	OTU2563	0	0	1	0	1	0	0	0	2	1	0	0	0	0	2	0	0	0	1	0	1	1	0	0	0	0	1	0	0	0	0	1	0	0	0	0	12
Bacteria	Bacteria	Proteobacteria	Actinobacteria	Cytophagales	Diplorickettsiaceae	g__norank_f__Diplorickettsiaceae	s__uncultured_bacterium_g__norank_f__Diplorickettsiaceae	OTU1339	0	0	0	2	2	0	0	1	0	0	2	0	1	1	0	0	0	0	0	0	0	0	0	1	0	0	0	0	0	0	1	0	1	0	0	0	12
Bacteria	Bacteria	Gemmatimonadetes	Actinobacteria	Cytophagales	Longimicrobiaceae	g__norank_f__Longimicrobiaceae	s__unclassified_g__norank_f__Longimicrobiaceae	OTU5130	4	5	4	18	16	16	1	1	0	4	6	0	4	1	3	6	1	3	3	9	12	3	1	1	1	0	0	4	6	6	5	9	3	9	12	13	190
Bacteria	Bacteria	Acidobacteria	Actinobacteria	Rhizobiales	f__norank_o__norank_c__Subgroup_25	g__norank_f__norank_o__norank_c__Subgroup_25	s__uncultured_bacterium_g__norank_f__norank_o__norank_c__Subgroup_25	OTU599	1	4	1	1	1	2	1	1	0	1	3	0	1	3	1	3	1	3	0	5	3	1	0	0	2	1	0	0	1	0	1	2	0	1	0	4	49
Bacteria	Bacteria	Actinobacteria	Actinobacteria	Microtrichales	Ilumatobacteraceae	g__norank_f__Ilumatobacteraceae	s__metagenome_g__norank_f__Ilumatobacteraceae	OTU1540	4	1	2	1	1	4	8	3	2	3	3	1	2	0	3	4	3	3	3	1	2	1	3	9	0	1	1	1	0	1	1	3	3	3	2	0	83
Bacteria	Bacteria	Actinobacteria	Actinobacteria	Microtrichales	f__JG30-KF-CM45	g__norank_f__JG30-KF-CM45	s__uncultured_bacterium_g__norank_f__JG30-KF-CM45	OTU4203	3	6	3	16	3	7	9	5	6	14	8	7	18	13	14	8	9	7	2	15	5	23	21	33	9	20	8	10	6	13	9	11	6	3	7	0	357
Bacteria	Bacteria	Actinobacteria	Actinobacteria	Microtrichales	Caldilineaceae	g__norank_f__Caldilineaceae	s__uncultured_bacterium_g__norank_f__Caldilineaceae	OTU1833	5	5	3	3	5	2	1	0	0	0	1	4	3	1	0	3	5	2	2	5	6	1	1	0	2	0	0	0	5	2	0	1	1	5	4	1	79
Bacteria	Bacteria	Actinobacteria	Actinobacteria	Microtrichales	f__SM2D12	g__norank_f__SM2D12	s__uncultured_bacterium_g__norank_f__SM2D12	OTU1482	1	1	1	2	0	1	0	0	0	0	0	1	0	0	0	0	0	0	3	0	0	0	0	0	2	1	1	0	1	1	0	0	0	1	2	2	21
Bacteria	Bacteria	Actinobacteria	Actinobacteria	Microtrichales	Pseudomonadaceae	g__Pseudomonas	s__Pseudomonas_vancouverensis	OTU4363	5	8	21	10	11	7	70	74	75	3	6	5	2	4	8	3	3	4	6	4	5	5	1	2	4	2	8	6	4	5	4	5	11	8	7	11	417
Bacteria	Bacteria	Actinobacteria	Actinobacteria	Thermomicrobiales	Isosphaeraceae	g__Singulisphaera	s__unclassified_g__Singulisphaera	OTU2599	0	1	0	0	0	1	0	0	1	0	0	0	2	3	1	0	0	0	0	3	0	0	0	0	0	0	0	0	0	0	0	0	0	0	0	0	12
Bacteria	Bacteria	Chloroflexi	Actinobacteria	Chthoniobacterales	Terrimicrobiaceae	g__Terrimicrobium	s__unclassified_g__Terrimicrobium	OTU4268	1	1	3	1	0	0	0	0	0	3	1	0	3	6	3	0	0	0	1	1	0	1	0	0	1	1	0	1	2	1	1	0	0	0	0	0	32
Bacteria	Bacteria	Chloroflexi	Actinobacteria	Gemmatimonadales	Gemmatimonadaceae	g__Gemmatimonas	s__uncultured_soil_bacterium_g__Gemmatimonas	OTU4578	0	2	0	0	0	0	1	0	0	0	3	0	0	0	0	7	2	2	1	1	0	0	0	0	0	1	1	0	1	0	1	0	1	0	0	0	24
Bacteria	Bacteria	Proteobacteria	Actinobacteria	Gemmatimonadales	f__KD3-10	g__norank_f__KD3-10	s__metagenome_g__norank_f__KD3-10	OTU1109	0	0	0	0	0	1	1	4	5	0	0	0	0	0	0	0	0	0	0	1	0	2	0	0	0	0	0	0	1	1	0	0	0	0	0	0	16
Bacteria	Bacteria	Firmicutes	Actinobacteria	Gemmatimonadales	Ruminococcaceae	g__Ruminiclostridium_1	s__uncultured_bacterium_g__Ruminiclostridium_1	OTU4458	2	1	0	4	2	0	0	2	0	3	1	0	1	4	0	2	7	1	0	3	4	0	0	0	0	5	3	0	2	2	4	1	4	3	1	0	62
Bacteria	Bacteria	Proteobacteria	Actinobacteria	Gemmatimonadales	Burkholderiaceae	g__Noviherbaspirillum	s__uncultured_bacterium_g__Noviherbaspirillum	OTU2003	6	2	0	0	2	2	7	8	6	9	4	3	7	4	4	3	4	2	0	4	0	3	7	14	4	7	3	8	4	2	1	1	5	5	2	1	144
Bacteria	Bacteria	Proteobacteria	Actinobacteria	Gemmatimonadales	f__norank_o__S085	g__norank_f__norank_o__S085	s__metagenome_g__norank_f__norank_o__S085	OTU4593	19	19	22	23	21	21	17	8	9	6	11	11	15	3	9	25	11	22	38	29	20	11	10	14	21	6	5	8	20	14	11	7	13	30	20	26	575
Bacteria	Bacteria	Proteobacteria	Actinobacteria	Myxococcales	Chitinophagaceae	g__unclassified_f__Chitinophagaceae	s__unclassified_f__Chitinophagaceae	OTU1635	1	0	1	1	0	0	1	1	0	1	1	0	0	0	0	0	0	1	0	0	1	0	0	0	1	1	0	1	0	1	0	0	0	2	3	2	20
Bacteria	Bacteria	Proteobacteria	Actinobacteria	Myxococcales	Sphingomonadaceae	g__Sphingomonas	s__unclassified_g__Sphingomonas	OTU121	51	33	40	34	47	39	13	19	11	35	68	40	51	44	36	53	64	50	21	31	40	39	18	29	63	33	49	47	59	56	73	51	60	34	33	30	1494
Bacteria	Bacteria	Proteobacteria	Actinobacteria	Myxococcales	Oligoflexaceae	g__Oligoflexus	s__unclassified_g__Oligoflexus	OTU2056	0	1	2	1	0	0	0	0	0	0	0	0	0	2	0	1	1	2	1	2	0	0	0	0	1	0	0	1	1	0	0	2	0	0	4	0	22
Bacteria	Bacteria	Proteobacteria	Chloroflexia	Myxococcales	f__AKIW781	g__norank_f__AKIW781	s__uncultured_bacterium_g__norank_f__AKIW781	OTU4034	1	4	1	2	1	1	8	7	4	7	2	3	0	0	4	2	4	5	3	2	2	2	0	0	1	2	7	4	0	0	3	0	3	3	2	0	90
Bacteria	Bacteria	Proteobacteria	Chloroflexia	Myxococcales	Haliangiaceae	g__Haliangium	s__uncultured_bacterium_g__Haliangium	OTU124	2	5	5	3	8	11	5	7	6	7	1	1	3	1	0	4	3	4	13	3	4	1	1	0	2	1	2	3	3	2	2	2	0	3	5	5	128
Bacteria	Bacteria	Proteobacteria	Chloroflexia	Myxococcales	f__norank_o__IMCC26256	g__norank_f__norank_o__IMCC26256	s__unclassified_g__norank_f__norank_o__IMCC26256	OTU5047	23	14	16	7	14	15	2	1	1	5	7	10	5	2	8	8	11	12	11	33	13	3	6	12	11	2	3	7	6	11	6	17	19	34	27	16	398
Bacteria	Bacteria	Proteobacteria	Chloroflexia	Myxococcales	Saccharimonadales	g__norank_f__norank_o__Saccharimonadales	s__uncultured_Candidatus_Saccharibacteria_bacterium_g__norank_f__norank	OTU3947	0	1	2	2	0	1	0	0	0	0	0	0	0	1	0	0	0	0	0	0	0	0	1	0	0	0	0	0	1	0	0	0	0	0	0	0	9
Bacteria	Bacteria	Proteobacteria	Chloroflexia	Myxococcales	f__Acidobacteriaceae_Subgroup_1	g__Occallatibacter	s__unclassified_g__Occallatibacter	OTU3984	5	4	10	1	0	1	1	0	1	2	0	1	2	2	3	1	1	1	6	0	0	0	0	0	0	2	0	3	4	0	0	1	1	2	2	2	59
Bacteria	Bacteria	Proteobacteria	Chloroflexia	Myxococcales	Subgroup_6	g__norank_f__norank_o__norank_c__Subgroup_6	s__uncultured_bacterium_gp6_g__norank	OTU2485	11	26	12	16	9	20	8	2	7	7	4	23	4	12	19	29	4	31	12	33	24	12	14	2	8	6	0	5	19	19	8	15	0	6	9	26	462
Bacteria	Bacteria	Proteobacteria	Chloroflexia	Saccharimonadales	f__A4b	g__norank_f__A4b	s__unclassified_g__norank_f__A4b	OTU1379	6	7	25	10	7	5	2	3	4	12	4	5	7	4	1	4	7	11	15	7	6	0	1	0	3	3	6	4	10	7	5	7	5	4	5	6	218
Bacteria	Bacteria	Acidobacteria	Chloroflexia	Saccharimonadales	Subgroup_6	g__norank_f__norank_o__norank_c__Subgroup_6	s__unclassified_g__norank_f__norank_o__norank_c__Subgroup_6	OTU4653	1	6	7	3	2	3	0	0	0	7	3	3	6	3	3	5	1	4	4	5	5	0	1	0	4	1	0	1	8	1	2	7	0	5	2	7	110
Bacteria	Bacteria	Proteobacteria	Chloroflexia	Saccharimonadales	f__SC-I-84	g__norank_f__SC-I-84	s__uncultured_soil_bacterium_g__norank_f__SC-I-84	OTU4483	7	5	7	4	5	7	0	1	1	5	9	7	2	6	7	5	8	3	5	3	5	0	1	1	3	6	7	4	2	6	3	13	14	6	7	6	181
Bacteria	Bacteria	Proteobacteria	Chloroflexia	Subgroup_6	Subgroup_6	g__norank_f__norank_o__norank_c__Subgroup_6	s__unclassified_g__norank_f__norank_o__norank_c__Subgroup_6	OTU4656	1	3	1	1	3	0	0	0	0	0	1	2	1	1	1	2	4	5	2	3	7	2	1	0	2	0	0	0	1	1	1	3	0	0	2	1	52
Bacteria	Bacteria	Proteobacteria	Chloroflexia	Bacillales	Planococcaceae	g__Lysinibacillus	s__Lysinibacillus_macroides_g__Lysinibacillus	OTU4494	0	1	1	1	1	0	0	1	2	0	0	0	0	2	0	0	1	0	1	0	0	0	0	1	0	1	1	0	0	3	2	1	0	2	1	1	24
Bacteria	Bacteria	Proteobacteria	Chloroflexia	Bacillales	env.OPS_17	g__norank_f__env.OPS_17	s__unclassified_g__norank_f__env.OPS_17	OTU967	0	0	0	0	0	3	12	5	2	0	0	0	1	0	0	0	0	0	0	0	0	1	1	1	0	2	0	0	0	0	0	0	0	0	0	0	28
Bacteria	Bacteria	Proteobacteria	Chloroflexia	Bacillales	f__norank_o__S085	g__norank_f__norank_o__S085	s__uncultured_bacterium_g__norank_f__norank_o__S085	OTU2386	1	0	4	1	1	1	0	0	1	0	0	0	0	0	0	2	1	0	2	1	1	0	0	0	2	0	0	0	0	1	1	0	0	2	1	2	25
Bacteria	Bacteria	Proteobacteria	Chloroflexia	Bacillales	Caulobacteraceae	g__norank_f__Caulobacteraceae	s__unclassified_g__norank_f__Caulobacteraceae	OTU2291	5	2	2	4	9	3	10	8	7	11	9	6	9	7	9	9	3	7	3	7	5	14	10	13	4	9	10	8	5	4	6	11	5	6	5	5	250
Bacteria	Bacteria	Planctomycetes	Chloroflexia	Sphingobacteriales	Isosphaeraceae	g__Singulisphaera	s__unclassified_g__Singulisphaera	OTU2377	0	0	2	0	0	0	9	1	3	1	0	3	0	2	2	0	0	1	1	2	1	0	0	0	1	1	0	2	1	0	0	3	0	0	1	0	37
Bacteria	Bacteria	Bacteroidetes	Bacteroidia	Chitinophagales	Chitinophagaceae	g__Heliimonas	s__metagenome_g__Heliimonas	OTU1609	0	0	0	0	0	0	0	0	0	1	1	0	1	0	4	0	0	0	1	0	0	0	0	0	0	0	3	1	0	0	0	0	0	0	0	0	12
Bacteria	Bacteria	Bacteroidetes	Bacteroidia	Chitinophagales	Micrococcaceae	g__Paenarthrobacter	s__Paenarthrobacter_nitroguajacolicus_g__Paenarthrobacter	OTU3106	25	30	34	36	22	53	7	8	10	67	53	81	71	68	64	18	6	36	11	29	48	22	27	22	16	72	51	58	21	16	34	35	12	33	8	31	1235
Bacteria	Bacteria	Bacteroidetes	Bacteroidia	Chitinophagales	Caldilineaceae	g__norank_f__Caldilineaceae	s__unclassified_g__norank_f__Caldilineaceae	OTU4076	5	4	8	3	3	3	0	2	0	8	9	5	10	5	7	6	2	6	1	4	3	1	1	3	8	12	9	10	4	1	5	2	5	4	0	3	162
Bacteria	Bacteria	Bacteroidetes	Bacteroidia	Chitinophagales	Sandaracinaceae	g__norank_f__Sandaracinaceae	s__metagenome_g__norank_f__Sandaracinaceae	OTU708	0	3	0	0	1	4	4	1	1	0	0	0	1	0	0	5	1	2	0	0	0	0	0	0	1	0	0	0	2	0	0	1	0	0	0	1	28
Bacteria	Bacteria	Bacteroidetes	Bacteroidia	Chitinophagales	f__BIrii41	g__norank_f__BIrii41	s__uncultured_delta_proteobacterium_g__norank_f__BIrii41	OTU646	15	8	16	29	58	56	2	2	2	2	14	5	7	0	2	2	4	3	19	14	21	6	7	3	12	9	12	4	10	13	2	0	8	20	22	16	425
Bacteria	Bacteria	Bacteroidetes	Actinobacteria	Myxococcales	Chitinophagaceae	g__Flavisolibacter	s__uncultured_soil_bacterium_g__Flavisolibacter	OTU451	112	84	67	111	150	148	53	85	82	76	125	101	106	67	65	156	201	166	85	129	97	109	82	50	146	87	100	83	108	84	119	111	105	49	81	93	3673
Bacteria	Bacteria	Chloroflexi	Actinobacteria	Myxococcales	Roseiflexaceae	g__norank_f__Roseiflexaceae	s__uncultured_bacterium_g__norank_f__Roseiflexaceae	OTU2033	7	4	9	10	5	10	0	1	3	3	6	6	7	1	2	3	7	4	1	4	7	3	4	4	1	2	5	6	7	3	2	2	6	5	3	4	157
Bacteria	Bacteria	Chloroflexi	Actinobacteria	Myxococcales	f__norank_o__Chloroplast	g__norank_f__norank_o__Chloroplast	s__uncultured_eubacterium_WD215	OTU3902	1	2	2	1	1	4	0	0	0	0	0	2	0	2	0	0	0	0	0	0	0	0	0	0	0	2	0	3	0	0	1	0	0	1	0	0	22
Bacteria	Bacteria	Chloroflexi	Actinobacteria	Myxococcales	Sporichthyaceae	g__Sporichthya	s__unclassified_g__Sporichthya	OTU50	4	4	5	7	4	5	3	4	1	0	4	2	1	2	0	3	0	1	0	0	1	1	3	5	11	3	4	4	7	15	0	2	2	2	3	2	115
Bacteria	Bacteria	Bacteroidetes	Actinobacteria	Myxococcales	f__NS11-12_marine_group	g__norank_f__NS11-12_marine_group	s__metagenome_g__norank_f__NS11-12_marine_group	OTU1283	0	0	1	0	1	4	0	1	1	1	4	3	1	0	1	2	0	4	3	1	1	0	0	0	1	2	2	1	3	1	1	0	0	0	0	0	40
Bacteria	Bacteria	Bacteroidetes	Actinobacteria	Myxococcales	Oligoflexaceae	g__Oligoflexus	s__uncultured_bacterium_g__Oligoflexus	OTU823	0	0	0	0	1	1	5	3	1	0	0	1	1	0	0	1	0	0	48	0	0	1	0	0	2	2	1	1	2	1	1	1	0	1	2	0	77
Bacteria	Bacteria	Bacteroidetes	Actinobacteria	Myxococcales	Chitinophagaceae	g__unclassified_f__Chitinophagaceae	s__unclassified_f__Chitinophagaceae	OTU4970	0	1	0	0	0	0	0	0	0	0	0	0	0	1	0	1	0	0	0	0	1	2	2	2	0	0	0	0	0	2	0	0	0	0	1	0	13
Bacteria	Bacteria	Bacteroidetes	Actinobacteria	Myxococcales	Bacillaceae	g__Bacillus	s__unclassified_g__Bacillus	OTU4644	0	1	2	3	0	1	0	2	1	0	0	1	1	6	0	1	3	2	0	0	1	1	0	3	0	0	0	2	2	2	0	0	1	6	0	1	43
Bacteria	Bacteria	Bacteroidetes	Actinobacteria	Myxococcales	Diplorickettsiaceae	g__norank_f__Diplorickettsiaceae	s__uncultured_bacterium_g__norank_f__Diplorickettsiaceae	OTU3333	0	0	0	0	0	0	0	0	0	0	0	0	0	0	0	0	1	1	0	0	0	1	1	2	0	0	2	0	0	1	6	6	5	0	0	0	26
Bacteria	Bacteria	Bacteroidetes	Actinobacteria	Myxococcales	Bacillaceae	g__Bacillus	s__Bacillus_aerophilus	OTU4350	2	2	1	2	0	0	0	1	3	7	4	2	1	4	2	1	1	0	0	1	1	0	2	2	0	4	1	1	1	2	1	2	4	1	1	4	61
Bacteria	Bacteria	Proteobacteria	Actinobacteria	Myxococcales	Roseiflexaceae	g__norank_f__Roseiflexaceae	s__uncultured_bacterium_g__norank_f__Roseiflexaceae	OTU2273	2	0	0	1	0	1	0	0	0	2	0	0	0	0	0	0	1	0	2	0	0	0	0	0	2	0	0	0	0	1	1	0	1	1	0	1	16
Bacteria	Bacteria	Chloroflexi	Deltaproteobacteria	SBR1031	f__norank_o__SBR1031	g__norank_f__norank_o__SBR1031	s__unclassified_g__norank_f__norank_o__SBR1031	OTU233	4	2	2	0	1	1	0	0	0	0	0	0	0	0	3	1	0	1	0	2	4	0	1	0	0	1	0	0	2	0	0	2	0	0	1	2	30
Bacteria	Bacteria	Chloroflexi	Bacteroidia	SBR1031	Flavobacteriaceae	g__Flavobacterium	s__Flavobacterium_pectinovorum	OTU1693	7	31	39	16	38	35	169	54	81	66	28	30	27	131	53	1	6	5	29	4	7	35	67	73	7	22	82	51	3	8	111	71	54	1	1	29	1472
Bacteria	Bacteria	Chloroflexi	Bacteroidia	OLB14	f__norank_o__norank_c__OLB14	g__norank_f__norank_o__norank_c__OLB14	s__unclassified_g__norank_f__norank_o__norank_c__OLB14	OTU1950	0	0	0	1	0	1	4	2	3	1	1	0	1	0	0	1	2	1	2	1	2	8	8	5	2	0	0	0	1	4	1	0	0	0	0	0	52
Bacteria	Bacteria	Chloroflexi	Bacteroidia	o__norank_c__TK10	f__norank_o__norank_c__TK10	g__norank_f__norank_o__norank_c__TK10	s__uncultured_bacterium_g__norank_f__norank_o__norank_c__TK10	OTU1432	0	0	0	0	2	0	0	2	0	1	0	1	0	0	0	1	0	0	1	1	1	0	0	0	0	1	0	0	1	0	2	0	0	0	0	0	14
Bacteria	Bacteria	Chloroflexi	Bacteroidia	Chitinophagales	Chitinophagaceae	g__Terrimonas	s__uncultured_bacterium_g__Terrimonas	OTU2336	32	18	23	27	40	38	30	46	32	7	8	6	9	11	8	14	16	13	15	29	28	33	36	26	14	2	4	9	13	9	10	14	16	16	22	14	688
Bacteria	Bacteria	Chloroflexi	Bacteroidia	Chitinophagales	Gemmatimonadaceae	g__Gemmatimonas	s__unclassified_g__Gemmatimonas	OTU4626	2	7	2	0	4	1	4	4	4	11	4	3	1	1	4	1	2	3	2	5	2	0	1	1	6	4	6	4	5	3	2	1	4	5	3	2	114
Bacteria	Bacteria	Chloroflexi	c__Subgroup_6	Chitinophagales	Subgroup_6	g__norank_f__norank_o__norank_c__Subgroup_6	s__unclassified_g__norank_f__norank_o__norank_c__Subgroup_6	OTU2373	3	0	3	1	0	1	0	0	0	2	0	0	0	0	1	0	0	0	0	1	0	0	0	0	1	2	0	1	1	0	0	0	0	1	0	0	18
Bacteria	Bacteria	Cyanobacteria	Sericytochromatia	Chitinophagales	f__norank_o__norank_c__Sericytochromatia	g__norank_f__norank_o__norank_c__Sericytochromatia	s__unclassified_g__norank_f__norank_o__norank_c__Sericytochromatia	OTU4270	5	4	7	11	0	5	5	4	3	5	3	5	13	4	1	6	3	3	3	2	5	3	3	0	6	15	2	3	6	6	5	7	1	5	2	9	170
Bacteria	Bacteria	Proteobacteria	Gammaproteobacteria	Chitinophagales	Solimonadaceae	g__unclassified_f__Solimonadaceae	s__unclassified_f__Solimonadaceae	OTU2013	0	1	0	1	2	0	2	1	1	0	0	0	0	0	1	0	0	0	0	0	0	0	0	0	0	1	0	0	0	1	0	0	0	0	0	0	11
Bacteria	Bacteria	Proteobacteria	Gammaproteobacteria	Desulfarculales	Desulfarculaceae	g__norank_f__Desulfarculaceae	s__uncultured_Desulfuromonadales_bacterium_g__norank_f__Desulfarculaceae	OTU3324	0	0	0	1	1	0	0	1	0	0	0	0	1	0	0	0	1	0	1	0	1	0	0	0	1	0	0	0	0	0	1	0	0	2	0	0	11
Bacteria	Bacteria	Proteobacteria	Gammaproteobacteria	Caldilineales	Caldilineaceae	g__norank_f__Caldilineaceae	s__uncultured_bacterium_g__norank_f__Caldilineaceae	OTU2779	0	1	1	1	0	0	2	1	0	0	0	0	6	2	0	0	0	1	0	0	1	2	5	2	1	2	1	1	0	1	1	0	0	1	0	0	33
Bacteria	Bacteria	Proteobacteria	Deltaproteobacteria	Betaproteobacteriales	Burkholderiaceae	g__Polaromonas	s__uncultured_Polaromonas_sp._g__Polaromonas	OTU371	1	0	2	16	4	11	0	0	0	1	3	2	1	4	1	3	0	3	14	2	6	5	11	8	0	1	12	2	2	1	5	6	8	2	2	3	142
Bacteria	Bacteria	Proteobacteria	Deltaproteobacteria	Betaproteobacteriales	f__norank_o__Chloroplast	g__norank_f__norank_o__Chloroplast	s__unclassified_g__norank_f__norank_o__Chloroplast	OTU1057	0	0	0	0	0	1	4	0	4	0	0	1	0	1	0	0	0	0	0	0	0	0	0	0	1	0	0	1	0	0	1	0	0	0	0	0	14
Bacteria	Bacteria	Proteobacteria	Deltaproteobacteria	Betaproteobacteriales	f__AKIW781	g__norank_f__AKIW781	s__unclassified_g__norank_f__AKIW781	OTU5146	1	0	1	2	2	2	5	0	1	3	3	0	2	4	3	3	0	3	1	0	3	2	2	1	7	1	2	3	1	1	3	0	2	1	1	2	68
Bacteria	Bacteria	Acidobacteria	Deltaproteobacteria	Betaproteobacteriales	f__Acidobacteriaceae_Subgroup_1	g__Edaphobacter	s__uncultured_Acidobacteria_bacterium_g__Edaphobacter	OTU2295	1	1	1	0	0	0	0	0	1	2	0	0	0	1	2	5	0	3	8	2	1	0	0	0	2	1	0	3	1	0	9	0	0	2	2	2	50
Bacteria	Bacteria	Firmicutes	Deltaproteobacteria	Betaproteobacteriales	Paenibacillaceae	g__Paenibacillus	s__unclassified_g__Paenibacillus	OTU2493	0	0	0	0	0	0	0	0	0	1	1	0	0	1	0	0	0	0	0	1	0	0	0	0	1	0	0	0	0	0	2	1	1	0	3	3	15
Bacteria	Bacteria	Acidobacteria	Blastocatellia	Blastocatellales	Blastocatellaceae	g__JGI_0001001-H03	s__uncultured_bacterium_g__JGI_0001001-H03	OTU2825	0	7	7	7	0	5	2	1	4	1	0	0	2	0	1	2	0	5	5	2	3	4	4	2	2	1	0	0	3	2	0	3	1	2	1	1	80
Bacteria	Bacteria	Actinobacteria	Actinobacteria	Pseudonocardiales	Pseudonocardiaceae	g__Pseudonocardia	s__unclassified_g__Pseudonocardia	OTU5089	2	4	2	4	2	3	6	9	8	8	4	3	7	4	3	4	8	4	3	4	2	20	16	41	2	9	8	4	5	6	3	3	5	3	5	4	228
Bacteria	Bacteria	Actinobacteria	Actinobacteria	Pseudonocardiales	f__norank_o__MBNT15	g__norank_f__norank_o__MBNT15	s__unclassified_g__norank_f__norank_o__MBNT15	OTU4011	3	2	0	1	2	2	0	0	0	0	4	2	1	0	0	1	0	1	1	0	2	0	1	0	1	0	0	0	1	0	0	0	1	4	2	2	34
Bacteria	Bacteria	Actinobacteria	Actinobacteria	Pseudonocardiales	f__norank_o__Micavibrionales	g__norank_f__norank_o__Micavibrionales	s__uncultured_bacterium_g__norank_f__norank_o__Micavibrionales	OTU2302	2	0	0	0	0	0	0	0	0	0	0	0	0	1	0	0	1	0	2	0	0	3	3	7	0	0	0	0	1	0	0	0	0	0	0	0	20
Bacteria	Bacteria	Actinobacteria	Actinobacteria	Pseudonocardiales	f__unclassified_p__Patescibacteria	g__unclassified_p__Patescibacteria	s__unclassified_p__Patescibacteria	OTU4449	0	1	0	0	0	3	2	0	2	3	0	1	2	2	1	2	5	0	2	0	0	1	0	0	0	4	3	2	2	0	1	0	2	0	0	0	41
Bacteria	Bacteria	Actinobacteria	Actinobacteria	o__norank_c__TK10	f__norank_o__norank_c__TK10	g__norank_f__norank_o__norank_c__TK10	s__uncultured_Dehalogenimonas_sp._g__norank_f__norank_o__norank_c__TK10	OTU368	0	0	1	1	0	0	0	0	0	0	0	0	0	0	0	0	1	1	1	1	1	0	0	0	1	0	0	0	1	0	0	0	0	0	2	0	11
Bacteria	Bacteria	Actinobacteria	Actinobacteria	Rhizobiales	Rhizobiales_Incertae	g__Nordella	s__unclassified_g__Nordella	OTU2916	6	5	3	1	4	4	0	1	2	3	1	3	3	0	5	7	6	7	7	6	8	3	4	4	8	0	3	3	3	6	3	1	1	11	3	9	144
Bacteria	Bacteria	Proteobacteria	Actinobacteria	Rhizobiales	Subgroup_6	g__norank_f__norank_o__norank_c__Subgroup_6	s__unclassified_g__norank_f__norank_o__norank_c__Subgroup_6	OTU1174	0	1	0	1	0	0	0	0	0	0	0	0	0	0	0	1	0	0	1	0	1	1	0	1	1	0	0	0	0	0	0	1	0	1	0	0	10
Bacteria	Bacteria	Acidobacteria	Actinobacteria	Rhizobiales	Subgroup_6	g__norank_f__norank_o__norank_c__Subgroup_6	s__unclassified_g__norank_f__norank_o__norank_c__Subgroup_6	OTU1177	5	12	11	5	0	5	2	0	2	14	3	10	8	20	11	8	8	6	5	12	14	5	5	0	9	5	0	4	3	7	5	14	2	3	4	15	242
Bacteria	Bacteria	Actinobacteria	Actinobacteria	Rhizobiales	Nocardioidaceae	g__Nocardioides	s__unclassified_g__Nocardioides	OTU4287	0	0	0	0	0	0	1	1	0	2	0	0	0	0	0	0	0	0	0	0	0	0	0	0	0	1	0	0	1	0	2	0	1	0	0	0	9
Bacteria	Bacteria	Actinobacteria	Actinobacteria	Rhizobiales	Caulobacteraceae	g__norank_f__Caulobacteraceae	s__unclassified_g__norank_f__Caulobacteraceae	OTU3806	3	6	3	5	8	10	17	14	19	10	9	6	8	8	11	8	9	7	5	7	3	3	5	1	8	6	20	13	4	4	6	8	12	10	13	11	300
Bacteria	Bacteria	Actinobacteria	Actinobacteria	Rhizobiales	Steroidobacteraceae	g__norank_f__Steroidobacteraceae	s__unclassified_g__norank_f__Steroidobacteraceae	OTU4518	2	1	0	1	3	2	0	0	0	0	1	0	0	0	1	1	2	0	1	3	2	0	0	1	0	0	0	0	2	0	0	0	0	0	1	3	27
Bacteria	Bacteria	Actinobacteria	Actinobacteria	Rhizobiales	Chitinophagaceae	g__norank_f__Chitinophagaceae	s__metagenome_g__norank_f__Chitinophagaceae	OTU126	1	4	2	3	4	8	28	24	12	0	0	0	1	0	1	0	0	0	2	0	1	0	0	1	1	0	0	0	2	0	2	3	5	1	1	0	107
Bacteria	Bacteria	Actinobacteria	Actinobacteria	Rhizobiales	f__A4b	g__norank_f__A4b	s__unclassified_g__norank_f__A4b	OTU1531	0	1	0	0	0	0	0	0	0	0	1	2	2	0	0	2	0	2	0	3	1	7	1	0	0	0	0	0	0	0	0	0	0	0	0	1	23
Bacteria	Bacteria	Actinobacteria	Actinobacteria	Rhizobiales	f__A4b	g__norank_f__A4b	s__unclassified_g__norank_f__A4b	OTU1533	2	7	3	6	3	2	0	0	0	2	2	5	1	4	1	1	3	7	0	3	3	0	0	0	5	1	2	3	4	0	2	1	1	3	4	9	90
Bacteria	Bacteria	Proteobacteria	Actinobacteria	Rhizobiales	Micropepsaceae	g__norank_f__Micropepsaceae	s__unclassified_g__norank_f__Micropepsaceae	OTU1319	1	1	1	0	0	0	3	4	2	2	1	0	0	0	1	0	1	0	0	0	0	0	0	0	1	0	0	1	0	0	0	0	0	0	0	0	19
Bacteria	Bacteria	Proteobacteria	Alphaproteobacteria	Rhizobiales	Geminicoccaceae	g__Candidatus_Alysiosphaera	s__unclassified_g__Candidatus_Alysiosphaera	OTU3059	2	0	2	1	4	4	1	3	0	3	4	0	0	0	0	1	1	1	1	0	5	3	1	5	0	1	1	0	1	4	1	2	1	2	3	2	60
Bacteria	Bacteria	Proteobacteria	Alphaproteobacteria	Rhizobiales	Solirubrobacteraceae	g__Parviterribacter	s__uncultured_bacterium_g__Parviterribacter	OTU4618	1	0	1	1	2	2	1	1	0	1	2	0	0	1	0	0	0	0	1	0	0	1	0	0	0	2	2	0	1	0	0	0	0	2	2	0	24
Bacteria	Bacteria	Proteobacteria	Alphaproteobacteria	Solirubrobacterales	Koribacteraceae	g__Candidatus_Koribacter	s__unclassified_g__Candidatus_Koribacter	OTU3798	3	6	3	7	2	5	8	5	2	4	1	2	3	3	0	5	5	1	8	12	3	0	1	0	2	4	1	3	4	5	7	6	0	3	3	8	135
Bacteria	Bacteria	Proteobacteria	Alphaproteobacteria	Solirubrobacterales	Sphingobacteriaceae	g__Mucilaginibacter	s__unclassified_g__Mucilaginibacter	OTU1376	0	1	0	2	1	0	0	0	1	0	1	0	0	0	0	0	0	0	0	0	0	23	16	15	0	0	0	0	0	0	0	0	1	0	0	0	61
Bacteria	Bacteria	Proteobacteria	Alphaproteobacteria	Solirubrobacterales	f__norank_o__norank_c__TK10	g__norank_f__norank_o__norank_c__TK10	s__metagenome_g__norank_f__norank_o__norank_c__TK10	OTU173	1	1	2	5	1	2	28	12	25	4	0	4	3	1	0	3	2	1	2	9	5	4	10	4	4	0	3	1	6	2	2	2	1	2	0	1	153
Bacteria	Bacteria	Proteobacteria	Alphaproteobacteria	Solirubrobacterales	Solibacteraceae	g__Bryobacter	s__unclassified_g__Bryobacter	OTU144	7	13	11	10	21	10	1	0	0	9	2	12	12	3	2	8	12	11	5	6	6	0	0	0	5	7	14	6	10	8	5	2	2	8	10	10	248
Bacteria	Bacteria	Proteobacteria	Alphaproteobacteria	Xanthomonadales	Xanthomonadaceae	g__Pseudoxanthomonas	s__Pseudoxanthomonas_mexicana	OTU3314	0	0	0	0	0	0	0	0	0	0	0	0	2	0	0	0	0	0	0	1	0	7	28	9	0	0	0	0	0	0	1	0	0	0	0	0	48
Bacteria	Bacteria	Proteobacteria	Alphaproteobacteria	Xanthomonadales	Microbacteriaceae	g__Microbacterium	s__Microbacterium_trichothecenolyticum	OTU2400	2	4	6	5	7	3	7	3	6	4	3	2	5	3	3	2	2	1	4	1	8	37	33	17	3	4	4	0	1	2	8	5	2	1	3	2	203
Bacteria	Bacteria	Proteobacteria	Alphaproteobacteria	Xanthomonadales	Sandaracinaceae	g__norank_f__Sandaracinaceae	s__uncultured_soil_bacterium_g__norank_f__Sandaracinaceae	OTU3086	1	1	0	1	0	0	0	0	0	0	0	0	0	0	0	0	0	1	0	0	0	1	0	3	0	0	0	0	0	0	0	0	1	0	1	0	10
Bacteria	Bacteria	Proteobacteria	Alphaproteobacteria	Myxococcales	f__norank_o__norank_c__Actinobacteria	g__norank_f__norank_o__norank_c__Actinobacteria	s__metagenome_g__norank_f__norank_o__norank_c__Actinobacteria	OTU2694	1	1	5	0	0	2	3	0	4	1	2	4	2	1	2	0	2	2	1	2	2	3	2	4	2	0	1	1	1	1	5	1	1	6	2	3	70
Bacteria	Bacteria	Proteobacteria	Alphaproteobacteria	Myxococcales	f__norank_o__Myxococcales	g__norank_f__norank_o__Myxococcales	s__uncultured_bacterium_g__norank_f__norank_o__Myxococcales	OTU1161	0	1	2	0	0	1	0	0	1	1	1	1	1	2	0	0	1	1	0	0	0	0	2	0	0	0	0	0	1	2	1	0	0	1	0	1	21
Bacteria	Bacteria	Proteobacteria	Alphaproteobacteria	Myxococcales	Subgroup_6	g__norank_f__norank_o__norank_c__Subgroup_6	s__uncultured_bacterium_g__norank_f__norank_o__norank_c__Subgroup_6	OTU4368	3	4	2	1	0	3	6	0	2	1	0	1	0	0	3	1	0	4	1	0	4	3	3	2	3	0	0	2	2	3	5	5	1	1	2	6	74
Bacteria	Bacteria	Patescibacteria	Alphaproteobacteria	Myxococcales	Saccharimonadales	g__norank_f__norank_o__Saccharimonadales	s__unclassified_g__norank_f__norank_o__Saccharimonadales	OTU4526	0	0	1	0	0	2	5	0	3	1	4	2	0	2	2	1	0	1	4	1	1	6	9	6	1	1	1	1	3	0	3	2	1	0	0	0	64
Bacteria	Bacteria	Bacteroidetes	Alphaproteobacteria	Myxococcales	Sphingobacteriaceae	g__Pedobacter	s__unclassified_g__Pedobacter	OTU119	2	6	1	0	3	0	12	18	10	0	0	0	0	0	0	0	1	1	3	1	0	24	20	14	3	0	3	1	2	2	0	1	0	0	2	0	130
Bacteria	Bacteria	Bacteroidetes	Alphaproteobacteria	Myxococcales	Solibacteraceae	g__Bryobacter	s__unclassified_g__Bryobacter	OTU2213	1	3	2	1	2	2	0	0	0	1	1	2	0	0	0	1	0	0	1	1	0	0	0	0	1	0	0	0	0	0	1	0	4	1	0	1	26
Bacteria	Bacteria	Bacteroidetes	Alphaproteobacteria	Myxococcales	f__norank_o__norank_c__Gammaproteobacteria	g__norank_f__norank_o__norank_c__Gammaproteobacteria	s__metagenome_g__norank_f__norank_o__norank_c__Gammaproteobacteria	OTU4378	0	0	1	0	0	0	0	0	0	0	0	2	0	1	0	0	0	0	0	0	0	0	0	0	0	0	1	0	0	0	1	0	0	0	0	0	6
Bacteria	Bacteria	Bacteroidetes	Alphaproteobacteria	Myxococcales	f__unclassified_o__Gammaproteobacteria_Incertae_Sedis	g__Acidibacter	s__uncultured_gamma_proteobacterium_g__Acidibacter	OTU785	2	1	0	1	0	0	2	2	2	1	2	0	0	3	0	1	0	0	9	1	0	3	0	1	2	0	3	2	0	3	1	7	2	2	4	1	58
Bacteria	Bacteria	Bacteroidetes	Alphaproteobacteria	Myxococcales	f__norank_o__Myxococcales	g__norank_f__norank_o__Myxococcales	s__metagenome_g__norank_f__norank_o__Myxococcales	OTU1139	1	2	8	3	1	0	0	0	0	1	0	2	1	0	0	0	1	0	2	1	0	0	0	3	0	0	0	2	0	1	0	1	2	0	2	0	34
Bacteria	Bacteria	Bacteroidetes	Saccharimonadia	Myxococcales	Burkholderiaceae	g__Polaromonas	s__unclassified_g__Polaromonas	OTU832	1	4	5	4	16	2	7	2	11	3	4	4	6	5	2	0	0	0	0	0	1	2	2	4	1	5	14	6	1	4	1	1	2	0	2	9	131
Bacteria	Bacteria	Proteobacteria	Saccharimonadia	Myxococcales	Burkholderiaceae	g__Massilia	s__unclassified_g__Massilia	OTU1968	34	21	28	21	32	29	55	91	75	42	65	50	42	27	40	28	53	51	20	33	24	11	24	38	33	50	63	36	29	34	57	54	51	21	45	61	1468
Bacteria	Bacteria	Proteobacteria	Saccharimonadia	Myxococcales	f__JG30-KF-CM45	g__norank_f__JG30-KF-CM45	s__uncultured_bacterium_g__norank_f__JG30-KF-CM45	OTU4620	0	0	0	1	0	1	2	0	0	0	3	0	1	0	0	0	1	2	0	0	1	1	8	6	0	2	1	1	1	4	0	1	1	0	4	1	43
Bacteria	Bacteria	Actinobacteria	Saccharimonadia	Solirubrobacterales	f__67-14	g__norank_f__67-14	s__unclassified_g__norank_f__67-14	OTU2041	14	14	33	15	18	19	14	11	7	6	8	8	10	9	15	7	11	6	13	12	14	19	14	32	12	9	9	14	11	8	21	8	17	12	23	12	485
Bacteria	Bacteria	Actinobacteria	Saccharimonadia	Solirubrobacterales	f__norank_o__norank_c__Actinobacteria	g__norank_f__norank_o__norank_c__Actinobacteria	s__uncultured_Acidimicrobidae_bacterium_g__norank_f__norank	OTU3449	2	6	3	3	6	2	6	6	4	1	2	2	3	1	1	2	5	2	4	2	4	4	6	3	2	1	3	4	1	7	7	3	7	4	5	3	127
Bacteria	Bacteria	Actinobacteria	Saccharimonadia	Solirubrobacterales	Saccharimonadales	g__norank_f__norank_o__Saccharimonadales	s__uncultured_bacterium_g__norank_f__norank_o__Saccharimonadales	OTU907	0	0	1	1	2	1	2	2	0	1	0	1	0	0	1	0	1	1	0	0	0	0	0	0	0	0	0	0	1	1	0	2	0	1	2	0	21
Bacteria	Bacteria	Actinobacteria	c__norank_p__FBP	Solirubrobacterales	f__norank_o__norank_c__norank_p__FBP	g__norank_f__norank_o__norank_c__norank_p__FBP	s__metagenome_g__norank_f__norank_o__norank_c__norank_p__FBP	OTU4995	1	1	1	1	0	0	0	1	1	0	2	0	2	0	2	0	2	0	0	0	1	0	0	0	0	0	2	1	1	0	2	0	0	0	2	0	23
Bacteria	Bacteria	Actinobacteria	c__Subgroup_6	Solirubrobacterales	Subgroup_6	g__norank_f__norank_o__norank_c__Subgroup_6	s__unclassified_g__norank_f__norank_o__norank_c__Subgroup_6	OTU1007	0	0	0	0	1	0	5	0	0	0	0	0	0	0	0	1	0	0	0	0	0	1	0	0	0	0	0	0	0	0	0	0	0	0	0	0	8
Bacteria	Bacteria	Actinobacteria	Bacteroidia	Saccharimonadales	Sphingobacteriaceae	g__Mucilaginibacter	s__metagenome_g__Mucilaginibacter	OTU962	0	0	0	0	0	0	0	4	1	0	1	0	0	0	0	0	0	0	0	0	0	3	2	3	0	2	11	3	0	0	0	0	0	0	0	2	32
Bacteria	Bacteria	Bacteroidetes	Bacteroidia	Saccharimonadales	Saprospiraceae	g__norank_f__Saprospiraceae	s__uncultured_Haliscomenobacter_sp._g__norank_f__Saprospiraceae	OTU3396	7	8	10	15	18	14	1	0	0	7	27	13	37	6	7	25	13	26	19	14	21	190	130	85	12	13	22	26	16	6	8	15	9	10	13	14	857
Bacteria	Bacteria	Bacteroidetes	Bacteroidia	Saccharimonadales	f__norank_o__Chloroplast	g__norank_f__norank_o__Chloroplast	s__unclassified_g__norank_f__norank_o__Chloroplast	OTU1845	0	0	1	0	0	1	0	0	0	0	0	0	1	1	0	2	0	0	0	0	0	0	0	0	0	8	0	7	0	0	1	0	0	1	0	0	23
Bacteria	Bacteria	Bacteroidetes	Bacteroidia	Propionibacteriales	Nocardioidaceae	g__Nocardioides	s__unclassified_g__Nocardioides	OTU4627	2	5	2	7	5	1	7	14	4	0	3	3	3	3	1	3	5	2	1	2	4	4	11	12	1	2	4	1	6	11	1	14	6	4	2	0	156
Bacteria	Bacteria	Bacteroidetes	Bacteroidia	Rickettsiales	f__SM2D12	g__norank_f__SM2D12	s__unclassified_g__norank_f__SM2D12	OTU2280	0	1	1	0	0	1	0	0	0	0	0	0	0	0	0	0	0	1	3	0	1	3	2	2	3	0	0	0	0	0	1	1	1	0	1	0	22
Bacteria	Bacteria	Bacteroidetes	Actinobacteria	Myxococcales	Haliangiaceae	g__Haliangium	s__uncultured_prokaryote_g__Haliangium	OTU1201	3	5	5	2	5	5	5	5	3	9	3	6	1	4	3	2	10	2	5	1	1	10	2	6	3	3	3	4	3	8	1	5	14	6	7	4	164
Bacteria	Bacteria	Proteobacteria	Actinobacteria	Myxococcales	f__norank_o__norank_c__OM190	g__norank_f__norank_o__norank_c__OM190	s__uncultured_bacterium_g__norank_f__norank_o__norank_c__OM190	OTU1647	0	1	0	1	0	0	0	0	0	1	0	0	1	1	0	1	0	3	0	0	2	0	0	0	0	0	0	0	0	0	0	0	0	0	1	1	13
Bacteria	Bacteria	Proteobacteria	Actinobacteria	Myxococcales	f__norank_o__norank_c__TK10	g__norank_f__norank_o__norank_c__TK10	s__uncultured_bacterium_g__norank_f__norank_o__norank_c__TK10	OTU4115	4	6	6	4	7	3	1	0	2	1	1	0	4	2	4	2	1	1	4	2	4	0	0	1	4	2	2	1	4	0	2	0	1	6	8	1	91
Bacteria	Bacteria	Proteobacteria	Actinobacteria	Myxococcales	Glycomycetaceae	g__Glycomyces	s__Glycomyces_harbinensis	OTU4658	1	0	0	1	0	1	0	0	1	0	1	0	1	2	1	7	0	3	1	2	0	3	3	1	1	0	0	0	1	2	20	24	10	2	0	0	89
Bacteria	Bacteria	Proteobacteria	Actinobacteria	Myxococcales	Verrucomicrobiaceae	g__Roseimicrobium	s__unclassified_g__Roseimicrobium	OTU1740	5	6	7	15	3	2	7	8	17	12	6	16	28	17	22	14	1	12	15	11	16	5	3	0	11	21	3	6	5	5	18	6	4	10	2	7	346
Bacteria	Bacteria	Patescibacteria	Actinobacteria	Myxococcales	f__norank_o__norank_c__Berkelbacteria	g__norank_f__norank_o__norank_c__Berkelbacteria	s__unclassified_g__norank_f__norank_o__norank_c__Berkelbacteria	OTU964	0	0	0	0	0	1	16	24	17	0	1	1	0	1	2	5	1	2	0	3	0	0	0	0	2	1	1	0	0	0	2	1	0	0	0	0	81
Bacteria	Bacteria	Nitrospirae	Actinobacteria	Myxococcales	f__norank_o__norank_c__Nitrospira	g__Nitrospira	s__Nitrospira_sp.	OTU3360	4	3	1	2	6	3	0	0	2	1	4	2	5	2	0	5	4	4	2	3	9	8	1	4	0	3	0	3	3	4	5	6	5	5	2	3	114
Bacteria	Bacteria	Proteobacteria	Actinobacteria	Myxococcales	Rhizobiaceae	g__Mesorhizobium	s__unclassified_g__Mesorhizobium	OTU1856	2	6	3	5	4	2	4	9	9	4	3	3	3	10	5	13	12	4	0	4	7	5	1	6	4	5	5	6	1	2	10	3	3	3	4	3	173
Bacteria	Bacteria	Proteobacteria	Actinobacteria	Myxococcales	Paenibacillaceae	g__Paenibacillus	s__Paenibacillus_sp._Y412MC10	OTU3763	0	0	0	1	0	0	0	4	0	0	1	0	0	1	0	0	0	0	0	0	0	0	0	0	0	2	1	0	0	0	0	1	0	0	0	0	11
Bacteria	Bacteria	Proteobacteria	Actinobacteria	Myxococcales	Chthoniobacteraceae	g__Chthoniobacter	s__metagenome_g__Chthoniobacter	OTU2196	0	0	0	1	1	1	3	1	4	1	0	1	1	0	2	2	0	0	2	0	0	2	1	0	0	3	1	4	0	0	3	0	0	0	0	0	34
Bacteria	Bacteria	Proteobacteria	Actinobacteria	Myxococcales	f__unclassified_o__Frankiales	g__unclassified_o__Frankiales	s__unclassified_o__Frankiales	OTU4616	12	10	7	11	10	8	14	15	17	5	5	3	9	14	5	2	8	5	5	7	8	18	32	63	13	6	11	6	10	18	5	17	17	6	8	6	416
Bacteria	Bacteria	Proteobacteria	Actinobacteria	Myxococcales	f__norank_o__Candidatus_Pacebacteria	g__norank_f__norank_o__Candidatus_Pacebacteria	s__unclassified_g__norank_f__norank_o__Candidatus_Pacebacteria	OTU1505	0	0	1	0	0	0	0	0	0	0	0	0	1	0	1	1	1	1	4	0	1	0	0	0	0	0	0	0	1	0	0	0	0	0	0	1	13
Bacteria	Bacteria	Proteobacteria	Actinobacteria	Myxococcales	f__norank_o__RBG-13-54-9	g__norank_f__norank_o__RBG-13-54-9	s__unclassified_g__norank_f__norank_o__RBG-13-54-9	OTU1817	2	1	0	1	1	1	0	0	0	0	0	0	2	1	1	2	1	0	2	0	3	0	0	0	0	1	0	0	0	0	1	1	0	3	4	2	30
Bacteria	Bacteria	Actinobacteria	Actinobacteria	Actinobacteria	f__norank_o__norank_c__Actinobacteria	g__norank_f__norank_o__norank_c__Actinobacteria	s__unclassified_g__norank_f__norank_o__norank_c__Actinobacteria	OTU83	1	2	6	2	1	4	0	0	0	1	1	3	1	0	0	1	2	0	5	4	7	0	1	0	2	0	0	1	0	5	1	3	0	6	4	2	66
Bacteria	Bacteria	Actinobacteria	Actinobacteria	Pedosphaerales	Pedosphaeraceae	g__norank_f__Pedosphaeraceae	s__bacterium_Ellin517	OTU994	0	0	0	1	0	0	4	0	4	0	0	0	0	0	0	0	0	0	0	0	0	0	0	0	2	0	0	0	0	0	0	0	0	0	0	0	11
Bacteria	Bacteria	Actinobacteria	Actinobacteria	Pedosphaerales	Sphingomonadaceae	g__Novosphingobium	s__uncultured_soil_bacterium_g__Novosphingobium	OTU2241	9	7	9	7	9	13	6	8	5	18	13	11	11	11	12	6	6	6	11	3	4	6	6	9	6	7	19	20	9	5	14	15	9	11	13	14	348
Bacteria	Bacteria	Actinobacteria	Actinobacteria	Cytophagales	Hymenobacteraceae	g__Rufibacter	s__unclassified_g__Rufibacter	OTU1336	6	2	1	1	1	3	4	1	2	2	6	2	4	0	1	1	1	1	1	2	1	1	1	0	2	0	2	3	2	3	0	6	1	4	4	0	72
Bacteria	Bacteria	Actinobacteria	Actinobacteria	Cytophagales	Streptomycetaceae	g__Streptomyces	s__unclassified_g__Streptomyces	OTU2785	0	0	0	1	0	0	0	0	0	0	0	0	0	0	0	0	0	0	0	0	0	8	9	27	0	0	0	0	0	0	0	0	0	0	0	0	45
Bacteria	Bacteria	Actinobacteria	Actinobacteria	Cytophagales	Bdellovibrionaceae	g__OM27_clade	s__uncultured_bacterium_g__OM27_clade	OTU3284	2	0	0	0	0	0	0	0	0	0	1	1	0	2	0	0	0	2	0	0	1	0	0	0	1	1	2	0	1	1	0	0	2	1	0	1	19
Bacteria	Bacteria	Proteobacteria	Actinobacteria	Cytophagales	Microtrichaceae	g__norank_f__Microtrichaceae	s__uncultured_bacterium_g__norank_f__Microtrichaceae	OTU4087	1	0	2	1	0	1	1	0	0	1	1	1	0	1	1	0	1	1	0	1	0	3	2	0	1	1	2	0	3	1	2	1	1	1	2	0	34
Bacteria	Bacteria	Proteobacteria	Actinobacteria	Cytophagales	Heliobacteriaceae	g__Hydrogenispora	s__unidentified_eubacterium_clone_BSV81	OTU3868	8	21	15	17	4	9	0	6	0	23	3	7	14	38	27	16	9	5	10	9	15	5	8	7	3	17	3	5	7	17	18	10	5	19	7	14	401
Bacteria	Bacteria	Patescibacteria	Actinobacteria	Saccharimonadales	Saccharimonadales	g__norank_f__norank_o__Saccharimonadales	s__uncultured_bacterium_g__norank_f__norank_o__Saccharimonadales	OTU4742	1	2	3	0	2	1	0	0	0	1	0	0	1	0	0	0	0	0	1	3	1	0	0	0	0	0	0	0	1	0	0	1	0	2	0	1	21
Bacteria	Bacteria	Proteobacteria	Actinobacteria	Saccharimonadales	Haliangiaceae	g__Haliangium	s__unclassified_g__Haliangium	OTU102	1	0	0	1	0	0	0	2	0	0	0	0	0	1	0	0	2	0	0	0	1	0	1	0	0	1	1	0	0	0	0	0	0	1	0	0	12
Bacteria	Bacteria	Proteobacteria	Actinobacteria	Saccharimonadales	Solibacteraceae	g__Bryobacter	s__uncultured_soil_bacterium_g__Bryobacter	OTU5180	3	3	0	1	2	0	2	2	2	1	2	0	0	1	1	1	1	4	1	2	0	1	1	2	3	0	0	1	1	0	1	0	1	2	0	2	44
Bacteria	Bacteria	Proteobacteria	Actinobacteria	Saccharimonadales	Chitinophagaceae	g__norank_f__Chitinophagaceae	s__metagenome_g__norank_f__Chitinophagaceae	OTU1595	2	0	0	0	0	0	11	8	13	0	0	2	1	0	1	0	0	0	0	0	0	0	0	0	0	0	3	0	0	0	0	1	0	0	0	0	42
Bacteria	Bacteria	Proteobacteria	Actinobacteria	Saccharimonadales	f__0319-6G20	g__norank_f__0319-6G20	s__uncultured_bacterium_g__norank_f__0319-6G20	OTU624	1	0	0	1	1	5	3	5	7	0	0	0	0	2	1	2	0	0	0	0	1	2	4	7	0	0	2	2	1	0	1	0	4	0	1	0	53
Bacteria	Bacteria	Proteobacteria	Actinobacteria	Saccharimonadales	Burkholderiaceae	g__Herminiimonas	s__unclassified_g__Herminiimonas	OTU3444	3	1	12	13	26	18	3	0	0	78	2	1	0	17	29	2	8	8	0	6	5	1	0	0	15	4	9	6	23	17	7	9	6	3	4	4	340
Bacteria	Bacteria	Proteobacteria	Actinobacteria	Subgroup_6	Subgroup_6	g__norank_f__norank_o__norank_c__Subgroup_6	s__unclassified_g__norank_f__norank_o__norank_c__Subgroup_6	OTU4002	7	12	7	15	5	10	0	0	0	4	4	12	13	7	5	11	3	4	8	9	14	3	3	1	7	15	0	4	14	12	8	13	6	8	4	17	265
Bacteria	Bacteria	Firmicutes	Saccharimonadia	Bacillales	Bacillaceae	g__Bacillus	s__Bacillus_niacini_g__Bacillus	OTU1661	72	45	45	89	58	54	35	127	47	104	90	71	93	231	104	56	210	69	38	55	69	21	31	44	60	190	101	92	114	126	86	62	161	102	65	60	3077
Bacteria	Bacteria	Proteobacteria	Saccharimonadia	Bacillales	f__B1-7BS	g__norank_f__B1-7BS	s__metagenome_g__norank_f__B1-7BS	OTU4854	1	0	0	0	1	2	0	0	1	0	0	1	4	0	0	0	1	0	0	0	0	0	0	0	2	1	0	1	1	2	0	0	1	2	0	0	21
Bacteria	Bacteria	Proteobacteria	Saccharimonadia	Bacillales	Subgroup_6	g__norank_f__norank_o__norank_c__Subgroup_6	s__unclassified_g__norank_f__norank_o__norank_c__Subgroup_6	OTU4009	7	21	11	23	10	18	16	6	12	17	17	24	15	29	25	14	7	13	18	17	8	3	9	0	15	24	7	10	22	19	10	17	6	6	9	23	508
Bacteria	Bacteria	Proteobacteria	Saccharimonadia	Bacillales	f__norank_o__norank_c__TK10	g__norank_f__norank_o__norank_c__TK10	s__unclassified_g__norank_f__norank_o__norank_c__TK10	OTU4283	2	3	7	13	10	3	14	10	16	2	3	2	6	1	1	13	6	2	4	5	9	2	8	3	5	1	2	1	7	9	5	8	2	7	10	1	203
Bacteria	Bacteria	Proteobacteria	Saccharimonadia	Betaproteobacteriales	Iamiaceae	g__Iamia	s__unclassified_g__Iamia	OTU4497	0	0	0	0	0	0	1	0	1	0	0	0	1	2	1	0	0	0	1	2	0	2	2	0	0	2	0	1	1	2	1	2	0	0	3	1	26
Bacteria	Bacteria	Proteobacteria	Bacteroidia	Betaproteobacteriales	Microscillaceae	g__norank_f__Microscillaceae	s__unclassified_g__norank_f__Microscillaceae	OTU1803	0	0	0	0	0	0	6	10	4	0	0	0	1	1	0	2	2	0	0	0	1	0	0	0	0	0	0	0	1	0	1	1	0	0	2	0	32
Bacteria	Bacteria	Proteobacteria	Bacteroidia	Microtrichales	Chitinophagaceae	g__Chitinophaga	s__unclassified_g__Chitinophaga	OTU1593	1	2	1	1	0	3	0	0	2	1	5	4	2	0	1	6	6	4	0	1	3	0	0	0	0	1	4	1	1	2	3	1	2	2	2	2	64
Bacteria	Bacteria	Bacteroidetes	Bacteroidia	Microtrichales	Microscillaceae	g__norank_f__Microscillaceae	s__metagenome_g__norank_f__Microscillaceae	OTU877	3	1	1	2	4	3	1	1	0	2	3	0	2	1	2	1	7	0	0	1	0	2	2	0	0	2	5	0	4	1	1	0	1	1	0	1	55
Bacteria	Bacteria	Bacteroidetes	Bacteroidia	Microtrichales	f__JG30-KF-CM45	g__norank_f__JG30-KF-CM45	s__uncultured_bacterium_g__norank_f__JG30-KF-CM45	OTU4690	1	0	0	0	0	0	0	0	0	0	0	1	1	2	0	0	0	0	0	0	0	1	1	2	1	0	0	0	0	0	1	3	1	0	0	0	15
Bacteria	Bacteria	Bacteroidetes	Bacteroidia	Cytophagales	Alicyclobacillaceae	g__Tumebacillus	s__unclassified_g__Tumebacillus	OTU1042	0	0	1	0	0	0	0	0	0	0	1	1	0	0	1	0	1	1	1	0	0	2	3	3	0	1	0	0	0	1	1	1	1	2	0	0	22
Bacteria	Bacteria	Bacteroidetes	Chloroflexia	Thermomicrobiales	Thermoactinomycetaceae	g__unclassified_f__Thermoactinomycetaceae	s__unclassified_f__Thermoactinomycetaceae	OTU1085	0	0	0	0	2	1	11	30	10	1	1	0	0	3	3	0	4	1	0	0	0	0	0	1	0	2	0	3	2	2	0	0	1	1	1	0	80
Bacteria	Bacteria	Bacteroidetes	Chloroflexia	Thermomicrobiales	f__unclassified_c__Alphaproteobacteria	g__unclassified_c__Alphaproteobacteria	s__unclassified_c__Alphaproteobacteria	OTU4091	0	0	0	0	1	0	0	0	0	0	0	0	0	0	3	0	0	2	0	1	0	0	0	0	2	0	0	0	2	0	0	1	0	0	0	1	13
Bacteria	Bacteria	Bacteroidetes	Chloroflexia	Thermomicrobiales	f__JG30-KF-CM45	g__norank_f__JG30-KF-CM45	s__uncultured_bacterium_g__norank_f__JG30-KF-CM45	OTU4057	3	3	2	1	11	0	5	2	1	1	3	4	6	6	6	1	2	4	4	4	5	5	4	7	4	6	5	3	5	9	2	3	5	0	5	1	138
Bacteria	Bacteria	Chloroflexi	Chloroflexia	Cytophagales	Hymenobacteraceae	g__Adhaeribacter	s__uncultured_bacterium_g__Adhaeribacter	OTU1449	3	0	1	0	0	0	0	5	0	1	0	1	2	0	0	1	2	0	0	0	0	10	13	10	2	3	2	2	0	2	0	0	0	1	0	1	62
Bacteria	Bacteria	Chloroflexi	Chloroflexia	Cytophagales	Subgroup_6	g__norank_f__norank_o__norank_c__Subgroup_6	s__unclassified_g__norank_f__norank_o__norank_c__Subgroup_6	OTU2813	0	1	1	1	0	0	0	0	1	0	0	1	1	1	4	3	0	0	1	2	2	1	3	0	1	0	0	0	2	0	0	1	0	0	1	4	32
Bacteria	Bacteria	Proteobacteria	Chloroflexia	Cytophagales	Subgroup_6	g__norank_f__norank_o__norank_c__Subgroup_6	s__unclassified_g__norank_f__norank_o__norank_c__Subgroup_6	OTU4649	15	17	14	13	5	15	1	0	0	3	4	7	3	4	3	10	3	4	16	25	17	6	9	2	12	6	0	5	26	12	5	5	5	13	9	16	310
Bacteria	Bacteria	Proteobacteria	Chloroflexia	Cytophagales	Gemmatimonadaceae	g__Gemmatimonas	s__uncultured_bacterium_g__Gemmatimonas	OTU3747	4	3	0	4	1	1	0	2	1	7	3	3	3	5	2	3	4	4	4	2	1	2	3	2	4	5	12	7	6	6	2	8	11	3	7	9	144
Bacteria	Bacteria	Actinobacteria	Chloroflexia	Cytophagales	Actinospicaceae	g__Actinospica	s__Actinospica_durhamensis	OTU89	3	2	2	0	2	1	1	4	2	2	2	1	2	3	4	2	6	2	0	5	2	0	3	3	3	2	1	1	1	1	2	2	5	6	3	0	81
Bacteria	Bacteria	Actinobacteria	Chloroflexia	Microtrichales	f__norank_o__Microtrichales	g__norank_f__norank_o__Microtrichales	s__uncultured_Acidimicrobidae_bacterium_g__norank	OTU3079	1	0	1	0	1	0	0	1	0	0	0	2	0	0	1	1	0	0	3	1	0	0	3	3	0	0	1	0	0	1	1	1	3	2	2	0	29
Bacteria	Bacteria	Actinobacteria	Chloroflexia	Microtrichales	f__JG30-KF-CM45	g__norank_f__JG30-KF-CM45	s__unclassified_g__norank_f__JG30-KF-CM45	OTU617	1	2	5	6	1	5	0	2	1	6	3	1	8	9	14	1	1	3	0	7	3	1	2	2	5	14	5	3	3	2	4	8	2	1	2	2	135
Bacteria	Bacteria	Actinobacteria	Chloroflexia	Microtrichales	Subgroup_6	g__norank_f__norank_o__norank_c__Subgroup_6	s__uncultured_Saccharibacillus_sp.	OTU2939	5	16	6	9	4	7	3	0	12	2	4	17	6	6	6	15	0	8	4	7	11	9	1	1	8	5	0	2	5	7	5	5	0	4	2	9	211
Bacteria	Bacteria	Actinobacteria	Chloroflexia	Microtrichales	Pedosphaeraceae	g__norank_f__Pedosphaeraceae	s__unclassified_g__norank_f__Pedosphaeraceae	OTU1033	0	0	1	0	0	2	4	0	2	0	0	0	0	0	0	0	0	0	1	0	0	0	0	0	0	0	0	0	0	0	0	0	0	0	0	0	10
Bacteria	Bacteria	Actinobacteria	Chloroflexia	Microtrichales	Solibacteraceae	g__Bryobacter	s__uncultured_soil_bacterium_g__Bryobacter	OTU4100	4	2	1	3	2	1	3	3	1	0	4	5	1	1	1	1	2	0	0	1	0	4	4	4	1	4	2	0	2	3	0	0	5	1	1	0	67
Bacteria	Bacteria	Chloroflexi	Actinobacteria	Thermomicrobiales	f__norank_o__IMCC26256	g__norank_f__norank_o__IMCC26256	s__uncultured_Ferrimicrobium_sp._g__norank_f__norank	OTU4888	10	18	6	5	4	3	0	0	1	3	7	9	5	1	1	7	4	4	3	12	4	0	0	0	5	1	3	4	5	4	2	0	2	2	7	5	147
Bacteria	Bacteria	Chloroflexi	Actinobacteria	Microtrichales	Ilumatobacteraceae	g__norank_f__Ilumatobacteraceae	s__uncultured_actinobacterium_g__norank_f__Ilumatobacteraceae	OTU4934	1	0	0	2	0	1	2	1	0	0	2	0	1	0	1	0	1	0	4	2	2	4	4	4	0	1	0	3	0	1	0	1	0	2	3	2	45
Bacteria	Bacteria	Chloroflexi	Actinobacteria	Microtrichales	Saccharimonadales	g__norank_f__norank_o__Saccharimonadales	s__uncultured_Epsilonproteobacteria_bacterium_g__norank_f__norank_o__Saccharimonadales	OTU3874	23	48	31	87	68	80	1	4	4	133	530	528	498	150	173	162	192	379	11	16	21	3	8	5	135	509	410	374	119	164	506	415	498	12	20	17	6334
Bacteria	Bacteria	Acidobacteria	Actinobacteria	Microtrichales	Subgroup_6	g__norank_f__norank_o__norank_c__Subgroup_6	s__metagenome_g__norank_f__norank_o__norank_c__Subgroup_6	OTU1771	0	3	1	1	1	1	0	0	0	1	0	1	0	2	3	2	0	1	1	1	0	1	0	0	1	0	0	2	2	2	0	1	0	0	1	3	32
Bacteria	Bacteria	Chloroflexi	Actinobacteria	Microtrichales	f__A4b	g__norank_f__A4b	s__unclassified_g__norank_f__A4b	OTU2073	1	4	2	3	5	6	0	2	0	3	5	6	8	2	5	4	2	7	3	3	6	4	0	0	0	3	6	4	4	4	2	0	2	5	1	6	118
Bacteria	Bacteria	Chloroflexi	Actinobacteria	Microtrichales	f__norank_o__Candidatus_Kaiserbacteria	g__norank_f__norank_o__Candidatus_Kaiserbacteria	s__metagenome_g__norank_f__norank_o__Candidatus_Kaiserbacteria	OTU2170	0	0	1	0	0	1	1	1	5	0	1	2	1	3	2	0	0	1	4	2	0	3	1	0	1	0	0	0	0	0	0	0	0	0	1	1	32
Bacteria	Bacteria	Chloroflexi	Actinobacteria	Saccharimonadales	f__norank_o__norank_c__OM190	g__norank_f__norank_o__norank_c__OM190	s__metagenome_g__norank_f__norank_o__norank_c__OM190	OTU3575	1	0	1	1	0	1	0	0	0	1	2	0	0	1	0	1	2	0	1	2	2	0	0	0	2	0	0	0	0	0	0	0	1	2	1	0	22
Bacteria	Bacteria	Chloroflexi	Actinobacteria	Saccharimonadales	Haliangiaceae	g__Haliangium	s__uncultured_Kofleriaceae_bacterium_g__Haliangium	OTU4670	0	0	0	0	0	2	0	0	0	0	0	0	0	1	0	0	0	0	1	0	1	0	0	0	2	1	0	0	0	0	0	0	1	0	3	0	12
Bacteria	Bacteria	Chloroflexi	Actinobacteria	Microtrichales	Ilumatobacteraceae	g__CL500-29_marine_group	s__metagenome_g__CL500-29_marine_group	OTU359	9	6	6	8	11	13	0	0	0	3	5	3	3	2	2	5	5	1	17	5	8	2	2	0	8	3	2	6	9	7	9	9	12	10	2	5	198
Bacteria	Bacteria	Chloroflexi	Saccharimonadia	Microtrichales	Archangiaceae	g__Anaeromyxobacter	s__unclassified_g__Anaeromyxobacter	OTU4719	3	0	2	0	1	1	3	2	3	0	1	2	3	0	4	0	5	2	1	0	1	2	1	1	1	3	2	3	0	2	4	3	1	2	3	1	63
Bacteria	Bacteria	Chloroflexi	Saccharimonadia	Microtrichales	f__0319-6G20	g__norank_f__0319-6G20	s__bacterium_enrichment_culture_clone_B1262011	OTU3581	0	0	0	0	1	2	0	0	0	2	0	2	2	2	1	4	0	0	3	2	0	1	0	1	3	2	1	6	0	0	5	7	4	5	2	2	60
Bacteria	Bacteria	Proteobacteria	Saccharimonadia	Microtrichales	Saprospiraceae	g__norank_f__Saprospiraceae	s__unclassified_g__norank_f__Saprospiraceae	OTU5009	37	18	21	26	24	22	0	0	0	16	19	11	21	6	14	32	13	22	17	18	32	66	37	36	25	11	10	9	17	14	17	14	4	29	43	36	737
Bacteria	Bacteria	Proteobacteria	Saccharimonadia	Microtrichales	f__norank_o__SBR1031	g__norank_f__norank_o__SBR1031	s__unclassified_g__norank_f__norank_o__SBR1031	OTU2969	0	0	0	0	0	0	0	0	0	0	0	0	0	0	3	2	0	1	0	0	0	1	1	0	0	1	0	0	1	1	0	0	0	0	0	1	12
Bacteria	Bacteria	Proteobacteria	Saccharimonadia	Myxococcales	Burkholderiaceae	g__unclassified_f__Burkholderiaceae	s__unclassified_f__Burkholderiaceae	OTU2106	1	2	3	4	2	4	10	12	11	0	3	6	2	1	2	2	2	3	2	1	0	0	0	1	0	5	4	5	4	2	9	10	9	1	1	0	124
Bacteria	Bacteria	Proteobacteria	Actinobacteria	Myxococcales	Ilumatobacteraceae	g__norank_f__Ilumatobacteraceae	s__uncultured_bacterium_g__norank_f__Ilumatobacteraceae	OTU924	2	2	0	1	0	1	0	1	0	0	0	0	0	0	0	0	0	0	0	1	2	1	1	1	0	0	0	0	1	1	0	1	0	1	1	2	20
Bacteria	Bacteria	Proteobacteria	Actinobacteria	Myxococcales	Legionellaceae	g__Legionella	s__uncultured_bacterium_g__Legionella	OTU787	1	1	0	1	0	0	29	49	35	0	0	0	0	0	0	0	1	0	0	0	1	4	3	4	0	0	0	0	0	1	0	0	0	1	0	0	131
Bacteria	Bacteria	Proteobacteria	Actinobacteria	Myxococcales	f__0319-6G20	g__norank_f__0319-6G20	s__unclassified_g__norank_f__0319-6G20	OTU2621	1	1	0	0	0	0	0	0	0	0	1	1	0	1	1	1	1	1	0	0	3	0	0	0	1	1	0	1	0	2	0	1	1	1	0	0	20
Bacteria	Bacteria	Proteobacteria	Actinobacteria	Myxococcales	f__A4b	g__norank_f__A4b	s__uncultured_bacterium_g__norank_f__A4b	OTU3665	0	1	1	2	0	1	3	0	2	1	0	0	2	2	1	0	1	2	2	1	0	4	0	0	2	1	1	0	1	1	0	0	0	0	1	4	37
Bacteria	Bacteria	Proteobacteria	Actinobacteria	Myxococcales	f__norank_o__Elsterales	g__norank_f__norank_o__Elsterales	s__unclassified_g__norank_f__norank_o__Elsterales	OTU3166	1	0	0	2	0	1	1	0	0	0	0	0	1	1	0	0	0	1	0	0	0	0	2	0	0	1	0	0	0	0	0	0	0	0	2	0	13
Bacteria	Bacteria	Gemmatimonadetes	Actinobacteria	Myxococcales	Gemmatimonadaceae	g__Gemmatimonas	s__uncultured_Gemmatimonadetes_bacterium_g__Gemmatimonas	OTU5040	0	2	0	1	4	1	4	5	1	6	2	1	1	6	8	1	4	4	0	2	1	0	0	0	3	5	5	6	2	1	1	1	0	0	2	2	82
Bacteria	Bacteria	Proteobacteria	Actinobacteria	Myxococcales	f__norank_o__TX1A-33	g__norank_f__norank_o__TX1A-33	s__uncultured_bacterium_g__norank_f__norank_o__TX1A-33	OTU4687	2	0	1	0	0	0	0	1	0	1	0	0	2	1	0	2	3	0	0	0	0	1	0	0	0	1	0	0	0	2	0	2	1	0	0	1	21
Bacteria	Bacteria	Proteobacteria	Actinobacteria	Myxococcales	f__SM2D12	g__norank_f__SM2D12	s__metagenome_g__norank_f__SM2D12	OTU2236	2	8	6	0	0	1	0	0	0	2	1	1	1	1	1	0	0	0	6	3	5	0	0	0	2	0	0	2	6	0	2	0	0	2	15	9	76
Bacteria	Bacteria	Proteobacteria	Actinobacteria	Verrucomicrobiales	Verrucomicrobiaceae	g__Prosthecobacter	s__metagenome_g__Prosthecobacter	OTU990	0	0	1	0	0	0	8	8	9	2	0	0	1	0	0	0	1	0	0	0	0	3	3	0	2	0	0	0	1	0	5	0	0	0	0	0	44
Bacteria	Bacteria	Proteobacteria	Actinobacteria	Betaproteobacteriales	Burkholderiaceae	g__unclassified_f__Burkholderiaceae	s__unclassified_f__Burkholderiaceae	OTU1346	11	11	8	10	10	14	5	20	17	3	10	7	9	8	5	8	11	10	1	6	4	21	15	18	10	4	13	15	9	7	4	13	4	3	5	5	334
Bacteria	Bacteria	Proteobacteria	Actinobacteria	Betaproteobacteriales	f__unclassified_o__Bacillales	g__unclassified_o__Bacillales	s__unclassified_o__Bacillales	OTU4186	0	0	1	0	0	0	0	0	0	0	0	0	1	1	0	3	5	1	0	0	0	0	0	0	0	0	0	0	1	1	0	0	1	0	0	0	15
Bacteria	Bacteria	Proteobacteria	Actinobacteria	Betaproteobacteriales	Crocinitomicaceae	g__Fluviicola	s__unclassified_g__Fluviicola	OTU150	0	2	0	2	1	2	2	1	1	0	0	1	0	0	0	0	0	0	0	0	0	0	1	0	0	0	2	0	0	0	0	0	1	0	0	0	16
Bacteria	Bacteria	Patescibacteria	Actinobacteria	Betaproteobacteriales	f__norank_o__Candidatus_Kaiserbacteria	g__norank_f__norank_o__Candidatus_Kaiserbacteria	s__uncultured_bacterium_g__norank_f__norank_o__Candidatus_Kaiserbacteria	OTU1716	0	1	3	0	0	1	0	0	0	3	0	2	1	2	3	0	0	0	0	0	0	0	0	0	2	1	0	0	0	0	0	1	0	1	0	0	21
Bacteria	Bacteria	Actinobacteria	Actinobacteria	Betaproteobacteriales	Actinomarinales	g__norank_f__norank_o__Actinomarinales	s__uncultured_Actinomycetales_bacterium_g__norank_f__norank_o__Actinomarinales	OTU3761	4	3	0	0	6	2	9	5	5	0	3	2	3	3	2	1	0	3	5	1	3	10	7	5	1	1	3	1	3	7	0	1	2	9	1	4	115
Bacteria	Bacteria	Actinobacteria	Actinobacteria	Myxococcales	f__FFCH16767	g__norank_f__FFCH16767	s__uncultured_bacterium_g__norank_f__FFCH16767	OTU3894	1	1	0	1	0	0	0	0	0	0	0	0	0	0	0	0	0	0	0	0	0	0	2	1	0	1	0	1	1	0	0	0	0	1	1	0	11
Bacteria	Bacteria	Actinobacteria	Deltaproteobacteria	Myxococcales	Saccharimonadales	g__norank_f__norank_o__Saccharimonadales	s__unclassified_g__norank_f__norank_o__Saccharimonadales	OTU828	0	0	0	0	2	2	23	12	10	0	0	0	1	0	3	0	3	0	10	2	1	3	1	6	2	0	1	1	1	1	0	1	6	2	0	1	95
Bacteria	Bacteria	Actinobacteria	Deltaproteobacteria	Myxococcales	f__norank_o__Ardenticatenales	g__norank_f__norank_o__Ardenticatenales	s__uncultured_bacterium_g__norank_f__norank_o__Ardenticatenales	OTU5104	0	0	0	0	0	0	0	1	0	0	0	1	0	0	0	0	2	1	0	1	2	0	2	1	0	0	1	0	0	1	0	0	0	0	0	0	13
Bacteria	Bacteria	Actinobacteria	Deltaproteobacteria	Myxococcales	f__norank_o__Candidatus_Kaiserbacteria	g__norank_f__norank_o__Candidatus_Kaiserbacteria	s__uncultured_bacterium_g__norank_f__norank_o__Candidatus_Kaiserbacteria	OTU183	0	9	0	0	0	0	0	1	0	0	0	1	1	0	1	0	0	0	0	1	0	1	1	1	8	0	0	0	0	0	0	0	0	0	0	1	26
Bacteria	Bacteria	Actinobacteria	Deltaproteobacteria	Myxococcales	Saccharimonadales	g__norank_f__norank_o__Saccharimonadales	s__uncultured_bacterium_g__norank_f__norank_o__Saccharimonadales	OTU4737	2	0	1	3	3	5	0	0	3	0	3	2	1	0	2	1	1	1	2	4	1	0	1	0	2	1	1	0	1	6	2	2	1	0	4	6	62
Bacteria	Bacteria	Proteobacteria	Deltaproteobacteria	Myxococcales	Burkholderiaceae	g__Achromobacter	s__unclassified_g__Achromobacter	OTU3300	0	0	0	0	0	0	2	2	0	0	0	0	0	0	0	0	1	0	0	0	0	2	1	5	0	0	0	0	2	1	0	0	0	0	0	0	16
Bacteria	Bacteria	Firmicutes	Deltaproteobacteria	Myxococcales	Paenibacillaceae	g__Paenibacillus	s__Paenibacillus_sp._JDR-2	OTU4583	0	0	1	2	0	0	0	0	0	1	0	0	1	1	0	2	0	0	0	0	0	0	0	0	2	1	0	0	0	1	2	1	4	0	1	0	20
Bacteria	Bacteria	Actinobacteria	Saccharimonadia	Myxococcales	Streptomycetaceae	g__Streptomyces	s__unclassified_g__Streptomyces	OTU1965	0	1	0	3	2	1	1	5	3	3	4	3	3	1	3	2	3	1	0	3	4	2	0	0	1	3	2	0	1	0	5	0	2	4	0	6	72
Bacteria	Bacteria	Actinobacteria	Saccharimonadia	Myxococcales	f__unclassified_c__Gammaproteobacteria	g__unclassified_c__Gammaproteobacteria	s__unclassified_c__Gammaproteobacteria	OTU5131	3	1	2	1	1	1	2	0	1	5	0	1	0	5	1	3	5	8	1	6	2	0	0	0	0	1	2	1	4	3	0	0	1	5	0	0	66
Bacteria	Bacteria	Actinobacteria	Saccharimonadia	Myxococcales	Sphingomonadaceae	g__Ellin6055	s__uncultured_bacterium_g__Ellin6055	OTU2847	0	0	0	0	1	0	0	0	0	0	0	0	0	0	0	0	0	0	0	0	0	2	1	3	0	0	1	0	0	0	1	0	0	0	0	0	9
Bacteria	Bacteria	Actinobacteria	Saccharimonadia	Myxococcales	Propionibacteriaceae	g__Propionicimonas	s__uncultured_bacterium_g__Propionicimonas	OTU2584	10	7	11	6	13	11	0	0	0	0	3	4	0	1	1	2	2	0	6	6	7	1	2	5	2	0	0	0	4	3	4	5	7	2	4	3	132
Bacteria	Bacteria	Actinobacteria	Saccharimonadia	Myxococcales	f__norank_o__Acidobacteriales	g__norank_f__norank_o__Acidobacteriales	s__unclassified_g__norank_f__norank_o__Acidobacteriales	OTU3741	18	17	33	18	10	21	0	0	1	42	13	13	17	16	19	24	8	16	38	26	23	3	1	2	24	10	4	13	26	14	12	17	2	16	19	35	571
Bacteria	Bacteria	Actinobacteria	Saccharimonadia	Myxococcales	Solibacteraceae	g__Bryobacter	s__uncultured_bacterium_g__Bryobacter	OTU2844	7	2	6	2	6	7	3	1	0	1	2	1	5	1	3	3	4	1	4	2	5	9	6	7	1	2	3	0	3	1	0	0	3	2	1	3	107
Bacteria	Bacteria	Proteobacteria	Verrucomicrobiae	Chthoniobacterales	Xiphinematobacteraceae	g__Candidatus_Xiphinematobacter	s__metagenome_g__Candidatus_Xiphinematobacter	OTU791	1	0	0	0	0	0	2	0	0	1	0	1	0	1	3	0	0	4	2	1	1	1	0	0	0	1	0	0	0	0	0	1	1	0	0	0	21
Bacteria	Bacteria	Proteobacteria	Alphaproteobacteria	Elsterales	f__norank_o__Elsterales	g__norank_f__norank_o__Elsterales	s__unclassified_g__norank_f__norank_o__Elsterales	OTU1690	3	0	0	0	0	0	0	0	0	0	0	0	1	0	0	1	1	1	1	1	1	1	1	0	0	0	1	1	1	2	1	1	1	0	2	1	23
Bacteria	Bacteria	Proteobacteria	Alphaproteobacteria	Sphingobacteriales	Sphingobacteriaceae	g__Mucilaginibacter	s__unclassified_g__Mucilaginibacter	OTU4948	4	6	14	1	4	1	11	11	10	6	2	0	1	2	7	0	1	0	0	1	1	5	2	0	0	0	0	1	1	1	1	1	1	2	2	2	102
Bacteria	Bacteria	Proteobacteria	Alphaproteobacteria	Sphingobacteriales	Rhodobacteraceae	g__Rhodobacter	s__metagenome_g__Rhodobacter	OTU2254	23	13	29	35	38	41	2	5	8	14	26	26	19	25	14	4	5	10	10	16	13	21	36	58	42	34	40	74	29	26	13	14	12	15	23	16	829
Bacteria	Bacteria	Proteobacteria	Alphaproteobacteria	Sphingobacteriales	Subgroup_6	g__norank_f__norank_o__norank_c__Subgroup_6	s__unclassified_g__norank_f__norank_o__norank_c__Subgroup_6	OTU2559	10	22	30	28	13	23	12	10	5	7	6	15	20	17	7	12	1	11	59	34	21	2	4	2	27	12	7	4	41	30	8	14	3	18	21	25	581
Bacteria	Bacteria	Proteobacteria	Alphaproteobacteria	Sphingobacteriales	Solibacteraceae	g__Bryobacter	s__uncultured_bacterium_g__Bryobacter	OTU2890	2	1	1	1	0	0	4	2	2	0	1	0	1	0	0	0	2	0	0	1	0	2	0	0	1	0	0	0	0	1	1	0	1	0	2	0	26
Bacteria	Bacteria	Proteobacteria	Alphaproteobacteria	Solibacterales	Longimicrobiaceae	g__norank_f__Longimicrobiaceae	s__uncultured_bacterium_g__norank_f__Longimicrobiaceae	OTU942	2	0	2	0	0	1	1	0	3	1	0	1	0	1	0	1	0	0	2	0	2	7	5	7	0	2	0	1	1	2	2	1	0	0	0	1	46
Bacteria	Bacteria	Bacteroidetes	Alphaproteobacteria	Solibacterales	env.OPS_17	g__norank_f__env.OPS_17	s__uncultured_bacterium_g__norank_f__env.OPS_17	OTU1695	0	0	0	0	0	0	12	10	4	0	0	0	0	1	0	2	0	0	0	1	0	2	0	0	0	0	0	1	0	1	0	0	0	0	0	0	34
Bacteria	Bacteria	Bacteroidetes	Alphaproteobacteria	Solibacterales	Saccharimonadales	g__norank_f__norank_o__Saccharimonadales	s__uncultured_bacterium_g__norank_f__norank_o__Saccharimonadales	OTU3758	14	13	24	29	19	19	0	0	0	37	62	68	66	31	30	40	34	31	4	7	6	1	0	0	33	48	40	37	32	29	51	29	40	10	16	11	911
Bacteria	Bacteria	Bacteroidetes	Alphaproteobacteria	Solibacterales	Micromonosporaceae	g__unclassified_f__Micromonosporaceae	s__unclassified_f__Micromonosporaceae	OTU2576	5	4	2	5	15	6	11	8	2	1	7	6	4	3	2	10	5	8	7	2	15	11	4	7	2	5	1	2	8	2	7	4	5	10	3	5	204
Bacteria	Bacteria	Bacteroidetes	Alphaproteobacteria	Solibacterales	Acidothermaceae	g__Acidothermus	s__uncultured_bacterium_g__Acidothermus	OTU551	8	2	1	0	4	7	1	0	0	0	3	1	2	1	2	0	2	1	5	2	4	1	0	1	1	2	3	3	2	3	3	2	0	0	1	0	68
Bacteria	Bacteria	Bacteroidetes	Alphaproteobacteria	Solibacterales	f__NS11-12_marine_group	g__norank_f__NS11-12_marine_group	s__unclassified_g__norank_f__NS11-12_marine_group	OTU1331	0	0	0	1	0	0	6	3	4	1	0	0	0	0	2	2	1	0	0	0	0	0	0	0	0	1	0	0	0	0	0	0	0	0	1	0	22
Bacteria	Bacteria	Bacteroidetes	Alphaproteobacteria	Saccharimonadales	Subgroup_6	g__norank_f__norank_o__norank_c__Subgroup_6	s__unclassified_g__norank_f__norank_o__norank_c__Subgroup_6	OTU2896	16	36	21	31	11	27	12	10	22	17	7	26	17	25	27	17	7	44	20	23	19	27	27	3	19	7	3	6	26	19	7	17	6	14	5	25	646
Bacteria	Bacteria	Acidobacteria	Alphaproteobacteria	Saccharimonadales	Subgroup_6	g__norank_f__norank_o__norank_c__Subgroup_6	s__unclassified_g__norank_f__norank_o__norank_c__Subgroup_6	OTU1768	11	13	14	18	9	11	7	3	7	14	7	16	17	23	13	9	7	10	13	12	16	1	0	1	13	12	6	12	22	16	18	17	7	8	7	16	406
Bacteria	Bacteria	Chloroflexi	Alphaproteobacteria	SBR1031	f__norank_o__SBR1031	g__norank_f__norank_o__SBR1031	s__uncultured_soil_bacterium_g__norank_f__norank_o__SBR1031	OTU188	2	4	3	2	1	2	0	0	0	1	2	2	3	1	3	9	2	5	0	6	6	0	0	0	3	1	0	0	5	5	0	1	0	8	1	6	84
Bacteria	Bacteria	Chloroflexi	Alphaproteobacteria	SBR1031	Subgroup_6	g__norank_f__norank_o__norank_c__Subgroup_6	s__unclassified_g__norank_f__norank_o__norank_c__Subgroup_6	OTU4222	0	0	0	0	0	0	0	0	1	0	0	1	0	0	0	1	0	2	0	0	2	0	3	1	0	0	0	0	0	0	2	1	0	1	0	0	15
[truncated: 1,024 more rows]
