# Supplementary material for: Characterization of Rhizosphere Microbial Communities for Disease Incidence and Optimized Concentration of Difenoconazole Fungicide for Controlling of Wheat Dwarf Bunt
Source: Front Microbiol. 2022 May 9;13:853176. doi: 10.3389/fmicb.2022.853176 (PMC9125210; doi:10.3389/fmicb.2022.853176)
Supplement: Supplementary Table 1 — Sequence analysis of the samples after T. controversa infection. [file Data_Sheet_1.zip › Supplemental tables 1-3/Table S3.xlsx]

## Sheet: Table S3
Table S3. The list of core OTUs of fungal community in T. controversa infected and non-infected samples after fungicide seed dressings
Domain	Kingdom	Phylum	Class	Order	Family	Genus	Species	OTU	NK-1	NK-2	NK-3	IE-1	IE-2	IE-3	NL-1	NL-2	NL-3	NJ-1	NG-1	NG-2	NG-3	NJ-2	NJ-3	NH-1	NH-2	NH-3	NI-1	NI-2	NI-3	IF-1	IF-2	IF-3	ID-1	IA-1	IA-2	IA-3	ID-2	ID-3	IB-1	IB-2	IB-3	IC-1	IC-2	IC-3	Sum
Eukaryota	Fungi	Ascomycota	Saccharomycetes	o__Saccharomycetales	f__Phaffomycetaceae	g__Cyberlindnera	s__Cyberlindnera_jadinii	OTU1	5	1	0	0	1	1	0	0	2	0	3	0	0	9	10	5	2	2	0	3	0	2	1	0	0	0	0	1	0	2	2	4	1	0	6	3	66
Eukaryota	Fungi	Ascomycota	Sordariomycetes	o__unclassified_c__Sordariomycetes	f__unclassified_c__Sordariomycetes	g__unclassified_c__Sordariomycetes	s__unclassified_c__Sordariomycetes	OTU2	1	0	0	3	0	0	0	0	0	0	1	0	0	0	0	2	1	1	0	3	1	0	1	0	0	4	1	0	0	1	0	0	0	0	0	0	20
Eukaryota	Fungi	Ascomycota	Leotiomycetes	o__Helotiales	f__Helotiaceae	g__Crocicreas	s__unclassified_g__Crocicreas	OTU8	663	851	1812	9	19	19	4	5	10	38	116	67	75	9	35	0	8	7	160	18	10	67	74	22	1	21	19	12	3	11	9	1	0	14	13	71	4273
Eukaryota	Fungi	Ascomycota	Sordariomycetes	o__unclassified_c__Sordariomycetes	f__unclassified_c__Sordariomycetes	g__unclassified_c__Sordariomycetes	s__unclassified_c__Sordariomycetes	OTU9	2	0	0	0	0	0	0	0	0	0	0	0	0	0	0	0	0	0	0	0	0	0	0	0	0	0	0	0	0	0	0	0	0	0	0	0	2
Eukaryota	Fungi	Ascomycota	Eurotiomycetes	o__Eurotiales	f__Aspergillaceae	g__Aspergillus	s__Aspergillus_flavus	OTU12	3	0	0	0	0	0	1	5	1	0	1	1	0	1	0	1	0	0	0	1	0	0	0	3	0	0	0	2	0	1	0	1	0	3	0	2	27
Eukaryota	Fungi	Ascomycota	Eurotiomycetes	o__Eurotiales	f__Trichocomaceae	g__Thermomyces	s__Thermomyces_lanuginosus	OTU16	131	154	0	0	0	0	1	1	0	0	24	34	0	0	0	3	2	7	25	22	19	13	28	6	0	0	2	1	0	0	0	150	0	3	2	25	653
Eukaryota	Fungi	Ascomycota	Eurotiomycetes	o__Eurotiales	f__Aspergillaceae	g__Penicillium	s__Penicillium_simplicissimum	OTU18	2	2	0	0	3	1	0	0	0	0	5	7	1	4	0	1	7	2	2	6	1	7	5	10	1	15	4	16	0	0	3	1	0	5	6	8	125
Eukaryota	Fungi	Ascomycota	Eurotiomycetes	o__Eurotiales	f__Aspergillaceae	g__Penicillium	s__Penicillium_sumatraense	OTU21	0	1	0	0	0	0	0	0	0	0	0	0	0	0	0	0	0	0	0	0	0	0	0	0	0	0	0	0	0	0	0	0	0	1	0	0	2
Eukaryota	Fungi	Ascomycota	unclassified	o__unclassified_p__Ascomycota	f__unclassified_p__Ascomycota	g__unclassified_p__Ascomycota	s__unclassified_p__Ascomycota	OTU22	0	2	0	0	3	0	0	0	2	0	0	0	0	0	0	0	0	27	0	0	0	0	0	0	0	0	14	0	0	0	0	0	0	0	2	0	50
Eukaryota	Fungi	Ascomycota	Sordariomycetes	o__unclassified_c__Sordariomycetes	f__unclassified_c__Sordariomycetes	g__unclassified_c__Sordariomycetes	s__unclassified_c__Sordariomycetes	OTU26	0	0	1	0	0	4	0	0	0	0	0	0	0	0	0	0	0	0	0	0	0	0	0	0	0	0	0	0	0	0	0	0	0	0	0	0	5
Eukaryota	Fungi	Ascomycota	Sordariomycetes	o__Microascales	f__Microascaceae	g__Wardomycopsis	s__Wardomycopsis_inopinata	OTU27	0	0	1	0	0	0	0	1	1	0	0	0	0	0	0	0	0	0	0	0	0	0	1	1	0	0	0	0	1	0	0	0	1	0	0	0	7
Eukaryota	Fungi	Ascomycota	Eurotiomycetes	o__Eurotiales	f__Aspergillaceae	g__Penicillium	s__unclassified_g__Penicillium	OTU29	0	2	4	3	4	2	8	22	17	11	31	22	8	15	6	12	48	13	5	11	3	1	3	1	7	17	12	25	6	2	5	4	1	30	5	22	388
Eukaryota	Fungi	Ascomycota	Sordariomycetes	o__Hypocreales	f__Tilachlidiaceae	g__Septofusidium	s__Septofusidium_herbarum	OTU33	1	2	6	3	10	2	0	0	0	11	6	7	6	5	5	4	7	2	1	11	5	60	64	47	2	3	8	2	2	2	2	1	2	1	1	1	292
Eukaryota	Fungi	Ascomycota	unclassified_p__Ascomycota	o__unclassified_p__Ascomycota	f__unclassified_p__Ascomycota	g__unclassified_p__Ascomycota	s__unclassified_p__Ascomycota	OTU34	0	0	0	1	1	0	0	0	0	0	0	0	0	0	0	0	5	1	0	0	0	0	0	0	0	0	0	0	0	0	0	0	0	0	0	0	8
Eukaryota	Fungi	Ascomycota	Sordariomycetes	o__Hypocreales	f__unclassified_o__Hypocreales	g__unclassified_o__Hypocreales	s__unclassified_o__Hypocreales	OTU36	0	0	0	1	0	0	0	0	0	0	0	0	0	0	0	0	0	0	0	0	0	0	2	0	0	0	0	0	0	0	0	0	0	0	0	0	3
Eukaryota	Fungi	Ascomycota	Sordariomycetes	o__Sordariales	f__Chaetomiaceae	g__Myceliophthora	s__unclassified_g__Myceliophthora	OTU38	0	0	0	1	0	0	0	0	0	0	0	0	0	0	0	0	0	0	0	0	1	0	1	0	0	0	0	0	0	0	0	0	0	0	0	0	3
Eukaryota	Fungi	Ascomycota	Sordariomycetes	o__Hypocreales	f__unclassified_o__Hypocreales	g__unclassified_o__Hypocreales	s__unclassified_o__Hypocreales	OTU39	0	0	0	6	0	0	0	0	0	0	0	0	0	0	0	0	0	0	0	0	0	0	0	0	0	0	0	0	0	0	0	0	0	0	0	0	6
Eukaryota	Fungi	Ascomycota	Sordariomycetes	o__Myrmecridiales	f__Myrmecridiaceae	g__Myrmecridium	s__unclassified_g__Myrmecridium	OTU44	200	321	270	1362	953	2677	14	28	56	450	508	869	429	519	335	1033	1271	560	569	290	240	1295	3802	1846	350	795	631	400	538	437	2441	5007	1026	338	222	417	32499
Eukaryota	Fungi	Ascomycota	Dothideomycetes	o__Pleosporales	f__Lentitheciaceae	g__Poaceascoma	s__Poaceascoma_helicoides	OTU46	11	7	0	3	2	0	91	273	379	0	0	0	2	0	0	0	0	0	0	0	1	10	3	3	0	0	0	0	0	0	9	3	1	2	0	0	800
Eukaryota	Fungi	Ascomycota	Eurotiomycetes	o__Eurotiales	f__Aspergillaceae	g__Penicillium	s__Penicillium_adametzii	OTU47	0	0	0	0	2	0	0	0	0	0	0	0	0	0	0	1	0	0	0	2	0	0	0	0	0	0	0	0	0	0	0	0	0	0	0	0	5
Eukaryota	Fungi	Ascomycota	unclassified_p__Ascomycota	o__unclassified_p__Ascomycota	f__unclassified_p__Ascomycota	g__unclassified_p__Ascomycota	s__unclassified_p__Ascomycota	OTU48	0	0	0	0	332	0	0	0	0	0	0	0	0	0	0	0	0	0	0	0	0	0	0	0	0	0	0	0	0	0	0	0	0	0	0	0	332
Eukaryota	Fungi	Ascomycota	Sordariomycetes	o__Myrmecridiales	f__Myrmecridiaceae	g__Myrmecridium	s__unclassified_g__Myrmecridium	OTU49	3048	980	942	8793	10759	12394	5	47	120	1003	3614	925	548	1032	524	1590	1091	760	331	391	416	851	2149	604	254	1152	1743	1058	473	465	3348	10093	1762	896	3509	1509	79179
Eukaryota	Fungi	Ascomycota	Saccharomycetes	o__Saccharomycetales	f__Trichomonascaceae	g__Blastobotrys	s__Blastobotrys_proliferans	OTU50	0	0	1	1	1	0	0	0	0	0	0	0	0	0	0	0	0	0	0	0	0	0	0	0	0	0	0	0	0	0	0	0	0	0	0	0	3
Eukaryota	Fungi	Ascomycota	Sordariomycetes	o__Sordariales	f__Chaetomiaceae	g__unclassified_f__Chaetomiaceae	s__unclassified_f__Chaetomiaceae	OTU52	0	0	2	11	5	12	0	0	0	0	0	0	0	0	0	0	0	0	2	3	1	0	0	0	0	0	1	0	0	1	0	0	0	0	0	3	41
Eukaryota	Fungi	Ascomycota	Sordariomycetes	o__Coniochaetales	f__Coniochaetaceae	g__Coniochaeta	s__unclassified_g__Coniochaeta	OTU53	0	1	0	0	4	0	0	0	0	0	0	0	0	0	0	0	5	0	0	0	0	0	0	0	0	0	3	4	1	0	1	0	0	2	1	0	22
Eukaryota	Fungi	Ascomycota	c__Sordariomycetes	o__Hypocreales	f__Hypocreales_fam_Incertae_sedis	g__Acremonium	s__Acremonium_persicinum	OTU54	11	5	3	2	4	3	1	5	8	9	8	4	5	19	4	0	9	7	2	3	1	3	7	1	1	5	3	1	0	5	3	4	1	2	0	0	149
Eukaryota	Fungi	Ascomycota	c__Sordariomycetes	o__Sordariales	f__unclassified_o__Sordariales	g__unclassified_o__Sordariales	s__unclassified_o__Sordariales	OTU55	1	0	0	3	293	5	0	0	0	2	1	4	0	9	13	39	5	4	27	12	27	0	0	2	11	0	1	0	0	9	6	2	0	0	1	6	483
Eukaryota	Fungi	Ascomycota	c__Eurotiomycetes	o__Eurotiales	f__Aspergillaceae	g__Aspergillus	s__Aspergillus_ustus	OTU56	3	9	5	12	9	13	0	3	2	12	10	44	10	18	11	31	42	18	6	11	10	17	11	14	15	30	23	21	6	8	18	12	1	14	9	24	502
Eukaryota	Fungi	Ascomycota	c__Dothideomycetes	o__Capnodiales	f__Cladosporiaceae	g__Cladosporium	s__Cladosporium_halotolerans	OTU58	14	69	105	780	459	403	9	13	24	9	158	473	88	1	7	1	296	394	58	105	96	55	92	52	2	183	176	226	30	9	120	3	0	150	78	175	4913
Eukaryota	Fungi	Ascomycota	c__Dothideomycetes	o__Pleosporales	f__unclassified_o__Pleosporales	g__unclassified_o__Pleosporales	s__unclassified_o__Pleosporales	OTU59	2	0	3	5	5	0	0	244	124	1	2	0	0	2	0	0	24	1	2	1	0	6	13	10	3	1	5	1	0	2	5	5	5	3	0	3	478
Eukaryota	Fungi	Ascomycota	c__Sordariomycetes	o__Microascales	f__Microascales_fam_Incertae_sedis	g__Wardomyces	s__Wardomyces_inflatus	OTU61	0	0	0	1	1	0	1	2	0	0	0	0	0	0	0	0	0	1	1	0	0	4	4	7	0	1	0	0	0	1	0	0	0	0	0	0	24
Eukaryota	Fungi	Ascomycota	c__Leotiomycetes	o__Helotiales	f__Helotiaceae	g__Tetracladium	s__unclassified_g__Tetracladium	OTU62	0	0	0	31	72	53	0	0	0	0	0	0	0	0	0	0	0	0	0	0	0	3	3	0	0	0	0	0	0	0	0	0	0	0	0	0	162
Eukaryota	Fungi	Ascomycota	c__Eurotiomycetes	o__Eurotiales	f__Trichocomaceae	g__Sagenomella	s__Sagenomella_oligospora	OTU63	0	0	0	2	1	3	0	0	0	1	3	6	5	12	0	25	47	19	0	9	1	0	0	0	1	13	5	6	0	5	10	10	1	3	6	1	195
Eukaryota	Fungi	Ascomycota	c__Sordariomycetes	o__Hypocreales	f__Hypocreales_fam_Incertae_sedis	g__Acremonium	s__Acremonium_cavaraeanum	OTU64	3	0	3	0	1	0	0	4	0	1	0	1	1	6	2	0	5	6	1	1	2	0	0	0	0	9	3	1	0	0	2	0	0	1	1	1	55
Eukaryota	Fungi	Ascomycota	c__Sordariomycetes	o__Sordariales	f__Chaetomiaceae	g__Trichocladium	s__Trichocladium_opacum	OTU67	0	0	0	0	2	13	0	0	0	0	3	0	0	0	0	1	0	0	0	0	0	0	0	0	0	0	0	0	0	0	0	0	0	0	0	0	19
Eukaryota	Fungi	Ascomycota	c__Eurotiomycetes	o__Eurotiales	f__Aspergillaceae	g__Penicillium	s__Penicillium_spinulosum	OTU68	0	0	0	0	0	1	0	0	0	0	0	5	0	0	0	0	1	1	0	1	0	0	0	2	0	3	0	2	0	0	0	0	0	0	0	0	16
Eukaryota	Fungi	Ascomycota	c__Eurotiomycetes	o__Eurotiales	f__Aspergillaceae	g__Aspergillus	s__unclassified_g__Aspergillus	OTU71	0	0	0	0	0	2	0	1	1	0	0	0	0	0	0	0	1	0	0	0	0	0	1	0	0	0	0	0	0	0	1	1	0	0	0	0	8
Eukaryota	Fungi	Ascomycota	c__unclassified_p__Ascomycota	o__unclassified_p__Ascomycota	f__unclassified_p__Ascomycota	g__unclassified_p__Ascomycota	s__unclassified_p__Ascomycota	OTU75	0	0	1	2	0	1	0	0	0	0	0	1	0	0	0	0	0	0	0	0	1	0	0	0	0	0	0	0	0	0	0	0	0	0	0	0	6
Eukaryota	Fungi	Ascomycota	c__Sordariomycetes	o__Myrmecridiales	f__Myrmecridiaceae	g__Myrmecridium	s__unclassified_g__Myrmecridium	OTU78	0	0	0	6	6	5	0	0	0	1	3	0	0	0	0	0	0	1	0	0	0	0	1	0	0	0	0	0	0	0	3	0	0	0	4	0	30
Eukaryota	Fungi	Ascomycota	c__Sordariomycetes	o__Sordariales	f__Chaetomiaceae	g__unclassified_f__Chaetomiaceae	s__unclassified_f__Chaetomiaceae	OTU79	1	0	1	0	10	15	17	27	11	8	43	0	18	8	0	13	8	16	0	4	7	296	365	183	1	3	24	5	17	0	5	0	1	1	1	0	1109
Eukaryota	Fungi	Ascomycota	c__Dothideomycetes	o__Dothideomycetes_ord_Incertae_sedis	f__Eremomycetaceae	g__Arthrographis	s__unclassified_g__Arthrographis	OTU81	0	0	0	0	1	1	2	8	2	0	4	0	2	0	0	1	13	7	0	1	0	38	27	39	0	0	1	0	0	0	1	0	0	0	0	0	148
Eukaryota	Fungi	Ascomycota	c__Sordariomycetes	o__Sordariales	f__Chaetomiaceae	g__Chaetomidium	s__Chaetomidium_gallecicum	OTU82	0	0	0	0	0	0	1	6	3	0	0	0	0	0	0	0	0	0	5	0	0	0	0	0	0	0	0	0	0	0	0	0	0	0	0	0	15
Eukaryota	Fungi	Ascomycota	c__Eurotiomycetes	o__Eurotiales	f__Aspergillaceae	g__Aspergillus	s__Aspergillus_pseudodeflectus	OTU83	19	8	4	9	15	18	4	5	10	44	57	83	24	76	41	94	138	50	10	19	20	35	27	19	26	57	45	36	22	10	15	22	13	25	5	22	1127
Eukaryota	Fungi	Ascomycota	c__Dothideomycetes	o__Pleosporales	f__unclassified_o__Pleosporales	g__unclassified_o__Pleosporales	s__unclassified_o__Pleosporales	OTU84	0	0	0	0	0	0	53	12	14	0	0	0	0	0	0	0	0	3	0	0	0	9	9	3	0	0	2	0	0	0	1	0	0	0	0	0	106
Eukaryota	Fungi	Ascomycota	c__Sordariomycetes	o__Hypocreales	f__Nectriaceae	g__Fusicolla	s__Fusicolla_aquaeductuum	OTU85	165	243	5808	8	19	81	37333	35682	37710	3	29	8	24	0	0	2	6	9	2	40	14	1219	1156	828	10392	3	3	2	8882	16499	8	0	2	16	15	3	156214
Eukaryota	Fungi	Ascomycota	c__Sordariomycetes	o__Sordariales	f__Sordariales_fam_Incertae_sedis	g__Conlarium	s__unclassified_g__Conlarium	OTU86	1	0	1	1	3	0	1	0	1	0	0	0	1	0	0	1	0	0	2	1	0	0	0	0	0	0	0	1	0	0	0	0	0	0	0	0	14
Eukaryota	Fungi	Ascomycota	c__Eurotiomycetes	o__Eurotiales	f__Aspergillaceae	g__Aspergillus	s__Aspergillus_subversicolor	OTU87	31	28	41	50	21	95	44	382	211	85	112	165	70	135	42	1378	1223	1040	33	44	45	265	352	198	43	155	141	98	36	42	107	50	27	75	44	56	6964
Eukaryota	Fungi	Ascomycota	c__unclassified_p__Ascomycota	o__unclassified_p__Ascomycota	f__unclassified_p__Ascomycota	g__unclassified_p__Ascomycota	s__unclassified_p__Ascomycota	OTU88	0	0	0	0	0	0	1	0	0	0	0	0	0	0	1	0	0	0	0	0	0	0	0	0	0	0	0	0	0	0	0	1	0	0	0	0	3
Eukaryota	Fungi	Ascomycota	c__Dothideomycetes	o__Pleosporales	f__unclassified_o__Pleosporales	g__unclassified_o__Pleosporales	s__unclassified_o__Pleosporales	OTU89	0	0	0	0	0	0	2	2	0	0	0	0	0	0	0	0	0	0	0	0	0	0	0	0	0	0	0	0	0	0	0	0	0	0	0	0	4
Eukaryota	Fungi	Ascomycota	c__Eurotiomycetes	o__Eurotiales	f__Aspergillaceae	g__Penicillium	s__Penicillium_camemberti	OTU91	3	11	7	17	21	18	29	23	25	0	246	243	99	0	6	0	415	122	5	21	21	85	203	108	0	88	90	99	5	4	59	0	1	32	37	55	2198
Eukaryota	Fungi	Ascomycota	c__Sordariomycetes	o__Hypocreales	f__Nectriaceae	g__Fusicolla	s__unclassified_g__Fusicolla	OTU92	0	3	98	0	3	1	1765	4555	3199	0	0	1	0	0	0	3	3	12	0	7	11	359	275	139	95	3	0	14	60	460	2	8	7	30	9	10	11132
Eukaryota	Fungi	Ascomycota	c__Dothideomycetes	o__Pleosporales	f__Pleosporaceae	g__Bipolaris	s__unclassified_g__Bipolaris	OTU94	10	2	3	8	12	0	121	1183	2282	22	131	4	21	9	48	2	52	66	16	0	1	102	160	62	0	40	39	3	1	1	37	42	13	8	20	8	4529
Eukaryota	Fungi	Ascomycota	c__Eurotiomycetes	o__Eurotiales	f__Trichocomaceae	g__unclassified_f__Trichocomaceae	s__unclassified_f__Trichocomaceae	OTU95	5	8	3	4	7	1	170	121	113	6	32	31	13	15	10	16	55	16	11	11	13	48	75	59	5	15	15	6	11	4	20	5	3	16	11	9	963
Eukaryota	Fungi	Ascomycota	c__Sordariomycetes	o__Sordariales	f__Chaetomiaceae	g__unclassified_f__Chaetomiaceae	s__unclassified_f__Chaetomiaceae	OTU96	0	0	0	0	0	0	1	1	0	0	0	0	0	3	0	0	0	0	0	0	0	0	0	0	0	0	0	0	0	0	0	0	0	0	0	0	5
Eukaryota	Fungi	Ascomycota	c__Eurotiomycetes	o__Eurotiales	f__Aspergillaceae	g__Aspergillus	s__Aspergillus_penicillioides	OTU97	2	0	0	1	1	0	2	3	1	0	0	0	0	0	0	0	1	3	0	0	0	0	2	0	0	1	1	0	1	0	1	0	0	0	0	0	20
Eukaryota	Fungi	Ascomycota	c__Sordariomycetes	o__Hypocreales	f__Nectriaceae	g__Fusicolla	s__unclassified_g__Fusicolla	OTU98	0	0	0	0	0	0	5	1	0	0	0	0	0	0	0	0	0	0	0	0	0	0	0	0	0	0	0	0	0	0	0	0	0	0	0	0	6
Eukaryota	Fungi	Ascomycota	c__Dothideomycetes	o__Pleosporales	f__Lentitheciaceae	g__Poaceascoma	s__Poaceascoma_helicoides	OTU99	0	1	0	0	0	0	38	2	0	0	0	0	0	0	0	0	0	0	0	0	0	0	0	0	0	0	0	0	0	0	0	0	0	0	0	0	41
Eukaryota	Fungi	Ascomycota	c__Dothideomycetes	o__Capnodiales	f__Cladosporiaceae	g__Cladosporium	s__Cladosporium_delicatulum	OTU100	0	0	0	2	3	0	94	39	24	0	2	7	5	0	0	0	4	0	0	0	1	21	27	24	1	9	0	3	0	1	2	0	0	2	0	1	272
Eukaryota	Fungi	Ascomycota	c__Eurotiomycetes	o__Eurotiales	f__Aspergillaceae	g__Aspergillus	s__Aspergillus_penicillioides	OTU101	0	0	0	0	0	0	4	6	3	0	0	0	0	0	0	0	0	0	0	0	0	0	0	0	0	0	0	0	0	0	0	0	0	0	0	0	13
Eukaryota	Fungi	Ascomycota	c__Sordariomycetes	o__Sordariales	f__Lasiosphaeriaceae	g__unclassified_f__Lasiosphaeriaceae	s__unclassified_f__Lasiosphaeriaceae	OTU102	0	0	0	0	0	0	11	363	167	0	0	0	0	0	0	0	0	0	0	0	0	2	0	0	0	0	0	0	0	0	0	0	0	0	0	0	543
Eukaryota	Fungi	Ascomycota	c__Eurotiomycetes	o__Eurotiales	f__Aspergillaceae	g__Aspergillus	s__Aspergillus_subversicolor	OTU103	13	10	6	13	14	12	41	199	106	38	66	77	48	53	30	412	449	260	13	35	23	87	131	91	25	92	38	52	11	29	72	19	9	24	15	21	2634
Eukaryota	Fungi	Ascomycota	c__Sordariomycetes	o__Hypocreales	f__Ophiocordycipitaceae	g__Hirsutella	s__Hirsutella_vermicola	OTU104	0	0	0	0	0	0	1	3	0	0	0	0	0	0	0	0	0	0	0	0	0	0	0	0	0	0	0	0	0	0	0	0	0	0	0	0	4
Eukaryota	Fungi	Ascomycota	c__Sordariomycetes	o__Microascales	f__Microascaceae	g__Microascus	s__Microascus_brevicaulis	OTU105	0	0	0	0	0	0	0	8	0	0	0	1	0	0	0	0	0	0	0	0	0	2	10	2	0	0	0	0	0	0	0	0	0	0	0	2	25
Eukaryota	Fungi	Ascomycota	c__Dothideomycetes	o__Pleosporales	f__Periconiaceae	g__Periconia	s__Periconia_macrospinosa	OTU106	0	0	0	0	0	2	4	11	1	0	0	0	4	0	0	0	0	0	0	0	0	0	0	0	0	0	0	0	0	1	6	0	0	0	0	5	34
Eukaryota	Fungi	Ascomycota	c__Sordariomycetes	o__Microascales	f__Microascaceae	g__Acaulium	s__Acaulium_caviariforme	OTU107	0	0	0	0	0	0	1	1	0	0	0	0	0	0	0	0	0	0	0	0	0	0	0	1	0	0	0	0	0	0	0	0	0	0	0	0	3
Eukaryota	Fungi	Ascomycota	c__Sordariomycetes	o__Sordariales	f__Lasiosphaeriaceae	g__Schizothecium	s__unclassified_g__Schizothecium	OTU109	0	0	0	0	1	3	14	46	21	0	1	5	0	0	0	0	0	1	0	0	0	1	4	2	0	0	0	0	0	0	0	0	0	0	0	0	99
Eukaryota	Fungi	Ascomycota	c__Dothideomycetes	o__Pleosporales	f__Sporormiaceae	g__Westerdykella	s__unclassified_g__Westerdykella	OTU110	0	2	0	0	0	0	0	3	0	0	0	0	1	0	0	0	1	0	0	4	1	1	4	6	0	0	0	0	0	1	0	4	0	0	0	0	28
Eukaryota	Fungi	Ascomycota	c__Eurotiomycetes	o__Onygenales	f__Onygenaceae	g__Aphanoascus	s__Aphanoascus_keratinophilus	OTU111	0	0	0	0	0	0	0	5	0	0	0	0	0	0	0	1	0	0	0	0	0	2	4	1	0	0	0	0	0	0	0	0	0	0	0	0	13
Eukaryota	Fungi	Ascomycota	c__unclassified_p__Ascomycota	o__unclassified_p__Ascomycota	f__unclassified_p__Ascomycota	g__unclassified_p__Ascomycota	s__unclassified_p__Ascomycota	OTU112	0	0	0	0	0	0	0	2	0	0	0	0	0	0	0	0	0	0	0	0	0	0	0	0	0	0	0	0	0	0	0	0	0	0	0	0	2
Eukaryota	Fungi	Ascomycota	c__Eurotiomycetes	o__Eurotiales	f__Aspergillaceae	g__Penicillium	s__Penicillium_citrinum	OTU114	2	7	3	3	4	0	1	3	3	8	19	19	9	5	15	33	32	11	2	6	1	14	140	9	5	6	12	9	4	10	8	4	1	2	2	0	412
Eukaryota	Fungi	Ascomycota	c__Archaeorhizomycetes	o__Archaeorhizomycetales	f__Archaeorhizomycetaceae	g__Archaeorhizomyces	s__unclassified_g__Archaeorhizomyces	OTU116	0	0	0	0	0	0	0	1	0	0	0	1	0	0	0	0	0	0	0	0	0	0	0	0	0	0	2	0	0	0	0	0	0	0	0	0	4
Eukaryota	Fungi	Ascomycota	c__Sordariomycetes	o__Sordariales	f__Chaetomiaceae	g__unclassified_f__Chaetomiaceae	s__unclassified_f__Chaetomiaceae	OTU118	21	2	0	11	9	3	2	64	48	10	7	20	2	12	104	0	44	20	0	7	1	69	123	117	8	54	40	11	5	11	15	7	4	41	9	13	914
Eukaryota	Fungi	Ascomycota	c__unclassified_p__Ascomycota	o__unclassified_p__Ascomycota	f__unclassified_p__Ascomycota	g__unclassified_p__Ascomycota	s__unclassified_p__Ascomycota	OTU119	0	0	0	0	0	0	0	20	0	0	0	0	0	0	0	0	0	0	0	0	0	0	0	0	0	0	0	0	0	0	0	0	0	0	0	0	20
Eukaryota	Fungi	Ascomycota	c__Dothideomycetes	o__Pleosporales	f__Didymellaceae	g__unclassified_f__Didymellaceae	s__unclassified_f__Didymellaceae	OTU121	0	0	2	1	0	2	2	61	17	0	5	5	1	2	5	12	0	1	0	2	1	192	134	430	0	8	2	3	0	4	4	6	2	4	0	0	908
Eukaryota	Fungi	Ascomycota	c__Eurotiomycetes	o__Eurotiales	f__Aspergillaceae	g__Penicillium	s__unclassified_g__Penicillium	OTU122	0	0	0	0	0	0	2	4	1	0	0	0	0	0	0	0	0	0	0	0	0	0	0	0	0	0	0	0	0	0	0	0	0	0	0	0	7
Eukaryota	Fungi	Ascomycota	c__Pezizomycetes	o__Pezizales	f__unclassified_o__Pezizales	g__unclassified_o__Pezizales	s__unclassified_o__Pezizales	OTU123	0	0	0	0	0	0	1	6	0	0	0	0	0	0	0	0	0	0	0	0	0	0	0	0	0	0	0	0	0	0	0	0	0	0	0	0	7
Eukaryota	Fungi	Ascomycota	c__Dothideomycetes	o__Pleosporales	f__unclassified_o__Pleosporales	g__unclassified_o__Pleosporales	s__unclassified_o__Pleosporales	OTU125	0	0	0	0	0	0	2	2	0	0	0	0	0	0	0	0	0	1	0	0	0	1	0	0	0	0	0	0	0	0	1	1	0	0	0	0	8
Eukaryota	Fungi	Ascomycota	c__Sordariomycetes	o__Microascales	f__unclassified_o__Microascales	g__unclassified_o__Microascales	s__unclassified_o__Microascales	OTU126	4	5	0	5	2	0	0	2	3	15	19	16	74	4	0	7	7	0	5	2	5	12	4	6	0	30	23	2	3	0	0	46	1	2	1	4	309
Eukaryota	Fungi	Ascomycota	c__Sordariomycetes	o__Sordariales	f__Chaetomiaceae	g__unclassified_f__Chaetomiaceae	s__unclassified_f__Chaetomiaceae	OTU127	0	1	0	0	0	2	3	2	4	2	2	11	2	7	1	4	14	2	0	1	2	2	2	6	0	0	2	0	1	1	0	2	3	0	0	0	79
Eukaryota	Fungi	Ascomycota	c__Dothideomycetes	o__Pleosporales	f__Pleosporaceae	g__Alternaria	s__unclassified_g__Alternaria	OTU128	5	13	26	7	21	25	125	241	230	13	42	13	5	8	10	15	20	6	0	5	6	12	33	6	9	11	9	10	8	6	8	15	1	1	9	0	974
Eukaryota	Fungi	Ascomycota	c__Sordariomycetes	o__Hypocreales	f__Nectriaceae	g__Fusicolla	s__unclassified_g__Fusicolla	OTU129	0	0	0	0	0	0	0	4	0	0	0	0	0	0	0	0	0	0	0	0	0	0	1	0	0	0	0	0	0	0	0	0	0	0	0	0	5
Eukaryota	Fungi	Ascomycota	c__unclassified_p__Ascomycota	o__unclassified_p__Ascomycota	f__unclassified_p__Ascomycota	g__unclassified_p__Ascomycota	s__unclassified_p__Ascomycota	OTU130	0	0	0	3	1	0	3	21	6	0	0	0	0	0	0	0	1	2	0	0	0	9	18	15	0	6	1	0	2	0	0	2	0	0	0	0	90
Eukaryota	Fungi	Ascomycota	c__Eurotiomycetes	o__Eurotiales	f__Trichocomaceae	g__Talaromyces	s__Talaromyces_pinophilus	OTU131	11	9	6	6	2	5	18	96	72	28	34	33	35	25	10	16	157	62	21	32	42	275	478	171	9	20	10	6	8	19	46	37	4	24	11	36	1874
Eukaryota	Fungi	Ascomycota	c__unclassified_p__Ascomycota	o__unclassified_p__Ascomycota	f__unclassified_p__Ascomycota	g__unclassified_p__Ascomycota	s__unclassified_p__Ascomycota	OTU132	0	0	0	0	0	2	7	20	35	0	3	0	1	0	0	0	15	3	1	1	1	147	146	110	3	0	0	0	3	1	0	1	0	3	2	0	505
Eukaryota	Fungi	Ascomycota	c__Eurotiomycetes	o__Onygenales	f__Arthrodermataceae	g__Trichophyton	s__Trichophyton_longifusum	OTU133	0	0	0	0	0	0	0	2	0	0	0	0	0	0	0	0	0	0	0	0	0	0	0	0	0	0	0	0	0	0	0	0	0	0	0	0	2
Eukaryota	Fungi	Ascomycota	c__unclassified_p__Ascomycota	o__unclassified_p__Ascomycota	f__unclassified_p__Ascomycota	g__unclassified_p__Ascomycota	s__unclassified_p__Ascomycota	OTU134	0	0	0	0	0	0	0	1	0	0	0	0	0	0	1	1	0	0	0	0	0	0	0	0	0	0	0	0	0	0	0	0	0	0	0	0	3
Eukaryota	Fungi	Ascomycota	c__Sordariomycetes	o__Ophiostomatales	f__Ophiostomataceae	g__Hawksworthiomyces	s__Hawksworthiomyces_lignivorus	OTU135	0	0	0	0	0	0	0	2	0	0	0	0	0	0	0	0	0	0	0	0	0	0	0	0	0	0	0	0	0	0	0	0	0	0	0	0	2
Eukaryota	Fungi	Ascomycota	c__Sordariomycetes	o__unclassified_c__Sordariomycetes	f__unclassified_c__Sordariomycetes	g__unclassified_c__Sordariomycetes	s__unclassified_c__Sordariomycetes	OTU136	0	0	0	0	0	0	0	1	0	0	0	0	0	0	0	0	1	0	0	0	0	0	0	0	0	0	0	0	0	0	0	0	0	0	0	0	2
Eukaryota	Fungi	Ascomycota	c__Eurotiomycetes	o__Eurotiales	f__Aspergillaceae	g__Aspergillus	s__Aspergillus_ostianus	OTU138	1	0	0	3	1	0	0	21	5	0	1	1	2	5	1	0	6	7	0	0	0	0	0	0	3	7	3	1	0	4	5	2	0	1	2	2	84
Eukaryota	Fungi	Ascomycota	c__Leotiomycetes	o__Helotiales	f__Helotiaceae	g__Scytalidium	s__Scytalidium_sphaerosporum	OTU139	0	0	2	2	2	0	0	4	0	0	0	0	0	0	0	0	0	0	1	1	2	5	3	4	0	0	0	3	0	0	3	0	0	0	0	0	32
Eukaryota	Fungi	Ascomycota	c__Sordariomycetes	o__Sordariales	f__Chaetomiaceae	g__unclassified_f__Chaetomiaceae	s__unclassified_f__Chaetomiaceae	OTU140	0	0	0	0	0	0	3	8	0	0	0	0	0	0	0	0	0	0	0	0	0	0	0	0	0	0	0	0	0	0	0	0	0	0	0	0	11
Eukaryota	Fungi	Ascomycota	c__Sordariomycetes	o__Savoryellales	f__Savoryellaceae	g__Savoryella	s__Savoryella_paucispora	OTU141	0	0	0	0	0	0	0	2	0	0	0	0	0	0	0	0	0	0	0	0	0	0	0	0	0	0	0	0	0	0	0	0	0	0	1	0	3
Eukaryota	Fungi	Ascomycota	c__Saccharomycetes	o__Saccharomycetales	f__Saccharomycetales_fam_Incertae_sedis	g__Candida	s__Candida_subhashii	OTU142	576	467	213	328	218	295	99	457	322	237	762	973	359	408	311	1059	5453	731	228	266	199	5	8	8	326	337	377	241	232	366	454	333	184	288	217	180	17517
Eukaryota	Fungi	Ascomycota	c__Eurotiomycetes	o__Eurotiales	f__Trichocomaceae	g__Talaromyces	s__Talaromyces_piceae	OTU143	0	0	0	0	0	0	0	2	0	0	0	0	0	0	0	0	1	1	0	0	0	0	0	0	0	0	0	0	0	0	0	0	0	0	0	0	4
Eukaryota	Fungi	Ascomycota	c__Leotiomycetes	o__Erysiphales	f__Erysiphaceae	g__Blumeria	s__Blumeria_graminis	OTU144	3	0	4	0	3	0	219	611	721	8	0	1	1	0	3	2	0	1	0	1	0	2	0	0	4	0	1	1	2	0	3	14	1	1	0	0	1607
Eukaryota	Fungi	Ascomycota	c__Sordariomycetes	o__Sordariales	f__Lasiosphaeriaceae	g__unclassified_f__Lasiosphaeriaceae	s__unclassified_f__Lasiosphaeriaceae	OTU145	12	56	28	39	48	64	76	253	122	95	52	13	15	154	184	2	0	24	29	163	43	52	245	48	217	107	209	44	135	72	155	182	92	0	12	13	3055
Eukaryota	Fungi	Ascomycota	c__Dothideomycetes	o__Pleosporales	f__Phaeosphaeriaceae	g__unclassified_f__Phaeosphaeriaceae	s__unclassified_f__Phaeosphaeriaceae	OTU146	0	0	0	0	2	0	1	63	108	1	3	2	0	0	1	0	2	3	0	1	0	6	22	7	1	2	1	0	0	3	2	3	1	0	0	0	235
Eukaryota	Fungi	Ascomycota	c__Eurotiomycetes	o__Onygenales	f__Gymnoascaceae	g__Arachniotus	s__Arachniotus_dankaliensis	OTU147	0	0	0	0	0	0	0	2	0	0	0	0	0	0	0	1	0	0	0	0	0	0	0	1	0	0	0	0	0	0	0	1	0	0	0	0	5
Eukaryota	Fungi	Ascomycota	c__unclassified_p__Ascomycota	o__unclassified_p__Ascomycota	f__unclassified_p__Ascomycota	g__unclassified_p__Ascomycota	s__unclassified_p__Ascomycota	OTU148	0	0	0	0	0	0	0	1	0	0	0	0	0	0	0	0	1	0	0	0	0	1	0	0	0	0	0	0	0	0	0	0	0	0	0	0	3
Eukaryota	Fungi	Ascomycota	c__Leotiomycetes	o__Helotiales	f__Helotiales_fam_Incertae_sedis	g__unclassified_f__Helotiales_fam_Incertae_sedis	s__unclassified_f__Helotiales_fam_Incertae_sedis	OTU149	0	0	0	0	0	0	0	0	2	0	0	0	0	0	0	0	0	1	0	0	0	1	4	1	0	0	0	3	0	0	0	0	0	0	0	0	12
Eukaryota	Fungi	Ascomycota	c__Sordariomycetes	o__Sordariales	f__Lasiosphaeriaceae	g__Schizothecium	s__unclassified_g__Schizothecium	OTU150	1	0	0	0	0	0	24	20	97	0	0	2	0	0	0	0	0	6	0	0	0	32	17	5	1	0	1	0	0	0	0	0	1	0	0	0	207
Eukaryota	Fungi	Ascomycota	c__Eurotiomycetes	o__Eurotiales	f__Aspergillaceae	g__Hamigera	s__Hamigera_paravellanea	OTU151	0	0	0	0	0	0	3	10	4	0	0	2	0	0	0	0	0	0	0	0	0	0	0	0	0	0	0	0	0	0	0	1	0	0	0	0	20
Eukaryota	Fungi	Ascomycota	c__Sordariomycetes	o__Microascales	f__Microascaceae	g__Microascus	s__Microascus_paisii	OTU152	0	0	0	1	1	0	0	2	2	2	0	3	0	0	0	0	5	0	0	0	1	11	16	20	0	0	0	1	0	0	0	1	0	0	0	0	66
Eukaryota	Fungi	Ascomycota	c__Sordariomycetes	o__Sordariales	f__Lasiosphaeriaceae	g__unclassified_f__Lasiosphaeriaceae	s__unclassified_f__Lasiosphaeriaceae	OTU153	18	16	15	45	313	239	692	1001	812	0	18	10	14	0	0	0	122	22	14	10	18	237	400	133	3	0	1	1	20	3	46	5	1	6	31	9	4275
Eukaryota	Fungi	Ascomycota	c__Leotiomycetes	o__unclassified_c__Leotiomycetes	f__unclassified_c__Leotiomycetes	g__unclassified_c__Leotiomycetes	s__unclassified_c__Leotiomycetes	OTU154	0	0	0	0	0	0	0	0	2	0	0	0	0	0	0	0	0	0	0	0	0	0	0	0	0	0	0	0	0	0	0	0	0	0	0	0	2
Eukaryota	Fungi	Ascomycota	c__Eurotiomycetes	o__Onygenales	f__Onygenaceae	g__Uncinocarpus	s__Uncinocarpus_reesii	OTU156	0	0	0	0	0	0	0	1	1	0	0	0	0	1	0	0	5	0	0	2	0	0	0	0	0	0	0	0	1	0	0	0	0	0	0	0	11
Eukaryota	Fungi	Ascomycota	c__unclassified_p__Ascomycota	o__unclassified_p__Ascomycota	f__unclassified_p__Ascomycota	g__unclassified_p__Ascomycota	s__unclassified_p__Ascomycota	OTU157	0	0	1	0	0	0	0	0	1	0	0	0	0	0	0	0	0	0	0	0	0	0	0	0	0	0	0	1	0	1	0	0	0	1	0	0	5
Eukaryota	Fungi	Ascomycota	c__Sordariomycetes	o__Hypocreales	f__Stachybotryaceae	g__Stachybotrys	s__Stachybotrys_eucylindrospora	OTU158	0	0	0	0	0	0	0	2	1	0	0	0	0	0	0	0	0	0	0	0	0	0	0	0	0	0	0	0	0	0	0	0	0	0	0	0	3
Eukaryota	Fungi	Ascomycota	c__Sordariomycetes	o__Hypocreales	f__Cordycipitaceae	g__Lecanicillium	s__Lecanicillium_saksenae	OTU161	0	0	0	0	0	0	0	2	2	0	0	0	0	0	0	0	0	0	0	0	0	0	0	0	0	0	0	0	0	0	0	0	0	1	0	0	5
Eukaryota	Fungi	Ascomycota	c__Sordariomycetes	o__Microascales	f__Microascaceae	g__Cephalotrichum	s__Cephalotrichum_stemonitis	OTU162	6	10	1	4	7	4	54	111	72	12	47	41	65	4	19	40	49	21	2	7	7	119	107	116	8	26	20	19	8	4	14	5	5	17	10	12	1073
Eukaryota	Fungi	Ascomycota	c__Sordariomycetes	o__Hypocreales	f__Clavicipitaceae	g__unclassified_f__Clavicipitaceae	s__unclassified_f__Clavicipitaceae	OTU165	0	0	0	0	0	0	0	0	2	0	0	0	0	0	0	0	0	0	0	0	0	0	0	0	0	0	0	0	0	0	0	0	0	0	0	0	2
Eukaryota	Fungi	Ascomycota	c__Leotiomycetes	o__Helotiales	f__Myxotrichaceae	g__Myxotrichum	s__Myxotrichum_deflexum	OTU167	0	0	0	0	0	0	1	4	3	0	0	1	0	0	0	0	1	1	1	0	0	2	1	2	0	0	0	0	0	0	0	0	1	0	0	3	21
Eukaryota	Fungi	Ascomycota	c__unclassified_p__Ascomycota	o__unclassified_p__Ascomycota	f__unclassified_p__Ascomycota	g__unclassified_p__Ascomycota	s__unclassified_p__Ascomycota	OTU168	0	0	0	0	0	0	0	0	2	0	0	0	0	0	0	0	0	0	0	0	1	1	0	0	0	0	0	0	0	0	0	0	0	0	0	0	4
Eukaryota	Fungi	Ascomycota	c__Leotiomycetes	o__Helotiales	f__Helotiaceae	g__Scytalidium	s__unclassified_g__Scytalidium	OTU169	0	5	0	2	1	4	16	31	510	8	5	82	3	3	6	0	14	1	0	1	0	1	3	0	1	0	2	6	3	0	31	0	8	5	0	17	769
Eukaryota	Fungi	Ascomycota	c__Sordariomycetes	o__Hypocreales	f__Nectriaceae	g__Fusicolla	s__Fusicolla_acetilerea	OTU170	1	0	13	1	5	7	17	22	10	3	1	0	0	0	5	8	4	8	2	1	1	89	187	240	7	5	2	11	6	3	3	12	3	2	7	19	705
Eukaryota	Fungi	Ascomycota	c__Sordariomycetes	o__Sordariales	f__Chaetomiaceae	g__unclassified_f__Chaetomiaceae	s__unclassified_f__Chaetomiaceae	OTU171	0	0	0	0	0	0	0	0	3	0	0	0	1	0	0	0	0	0	0	0	0	0	0	0	0	0	0	0	0	0	0	0	0	0	0	0	4
Eukaryota	Fungi	Ascomycota	c__Sordariomycetes	o__Hypocreales	f__Nectriaceae	g__Fusarium	s__unclassified_g__Fusarium	OTU172	0	0	0	0	0	0	0	0	1	0	0	0	0	0	0	0	0	0	0	0	0	2	6	2	0	0	0	0	0	0	1	0	0	0	0	0	12
Eukaryota	Fungi	Ascomycota	c__unclassified_p__Ascomycota	o__unclassified_p__Ascomycota	f__unclassified_p__Ascomycota	g__unclassified_p__Ascomycota	s__unclassified_p__Ascomycota	OTU173	0	0	0	0	0	0	48	3	379	0	0	0	0	0	0	0	0	0	0	0	0	6	17	2	0	0	0	0	0	0	0	0	0	0	0	0	455
Eukaryota	Fungi	Ascomycota	c__Eurotiomycetes	o__Eurotiales	f__Aspergillaceae	g__Aspergillus	s__Aspergillus_penicillioides	OTU174	0	0	0	0	0	0	3	27	12	1	0	1	0	2	0	0	4	0	0	2	0	1	0	0	1	1	2	2	0	0	0	1	0	1	0	0	61
Eukaryota	Fungi	Ascomycota	c__Dothideomycetes	o__Pleosporales	f__Sporormiaceae	g__Preussia	s__Preussia_terricola	OTU175	0	0	0	0	0	0	0	0	2	0	0	0	0	0	0	0	0	0	0	0	0	0	0	0	0	0	0	0	0	0	0	0	0	0	0	0	2
Eukaryota	Fungi	Ascomycota	c__Eurotiomycetes	o__Eurotiales	f__Aspergillaceae	g__Aspergillus	s__Aspergillus_terreus	OTU176	0	0	1	0	0	0	0	0	2	0	0	0	0	0	0	0	0	0	0	0	0	0	0	0	0	0	0	0	0	0	0	0	0	0	0	0	3
Eukaryota	Fungi	Ascomycota	c__Eurotiomycetes	o__Eurotiales	f__Trichocomaceae	g__Rasamsonia	s__Rasamsonia_emersonii	OTU179	0	0	0	1	0	0	0	0	0	1	2	4	0	3	1	4	9	1	0	0	0	0	0	2	1	3	1	1	0	0	1	6	0	3	2	0	46
Eukaryota	Fungi	Ascomycota	c__Leotiomycetes	o__Helotiales	f__unclassified_o__Helotiales	g__unclassified_o__Helotiales	s__unclassified_o__Helotiales	OTU180	0	1	0	0	1	2	0	1	2	3	0	0	0	0	0	0	0	0	0	0	0	0	0	0	0	2	0	0	0	0	0	0	0	0	0	0	12
Eukaryota	Fungi	Ascomycota	c__Saccharomycetes	o__Saccharomycetales	f__Dipodascaceae	g__Dipodascus	s__Dipodascus_geotrichum	OTU183	0	0	0	0	0	0	0	0	0	4	0	0	0	0	0	0	0	0	0	0	0	0	0	0	2	0	0	0	0	0	0	0	0	0	0	0	6
Eukaryota	Fungi	Ascomycota	c__Saccharomycetes	o__Saccharomycetales	f__Saccharomycetales_fam_Incertae_sedis	g__Candida	s__Candida_tropicalis	OTU186	1	0	0	0	0	0	0	2	1	10	2	3	0	0	13	8	6	5	1	0	0	0	1	0	0	0	2	0	0	0	3	0	0	0	0	0	58
Eukaryota	Fungi	Ascomycota	c__Eurotiomycetes	o__Eurotiales	f__Trichocomaceae	g__Talaromyces	s__Talaromyces_islandicus	OTU196	0	0	0	0	3	0	1	2	1	0	6	0	2	0	0	1	1	8	0	2	4	5	1	1	0	4	1	0	0	4	0	0	1	0	1	0	49
Eukaryota	Fungi	Ascomycota	c__Sordariomycetes	o__Xylariales	f__Microdochiaceae	g__Microdochium	s__unclassified_g__Microdochium	OTU197	0	0	0	0	0	0	0	0	0	0	5	0	0	1	0	10	1	2	0	1	0	0	0	0	0	1	0	0	0	0	2	0	0	0	0	0	23
Eukaryota	Fungi	Ascomycota	c__Sordariomycetes	o__Hypocreales	f__unclassified_o__Hypocreales	g__unclassified_o__Hypocreales	s__unclassified_o__Hypocreales	OTU200	0	0	0	0	0	0	0	0	0	0	1	0	0	0	0	0	0	0	0	0	0	0	2	0	0	0	0	0	0	0	0	0	0	0	0	0	3
Eukaryota	Fungi	Ascomycota	c__Sordariomycetes	o__Sordariales	f__Chaetomiaceae	g__unclassified_f__Chaetomiaceae	s__unclassified_f__Chaetomiaceae	OTU202	0	0	0	0	0	0	0	0	0	0	7	0	0	1	0	0	0	0	0	0	0	0	0	0	0	0	0	0	0	0	0	0	0	0	0	0	8
Eukaryota	Fungi	Ascomycota	c__Sordariomycetes	o__Xylariales	f__unclassified_o__Xylariales	g__unclassified_o__Xylariales	s__unclassified_o__Xylariales	OTU203	1	8	8	14	1	1	108	41	411	18	4111	48	13	115	17	413	75	92	122	99	18	6	8	17	6	93	30	99	23	19	38	26	20	53	27	47	6246
Eukaryota	Fungi	Ascomycota	c__Sordariomycetes	o__Chaetosphaeriales	f__Chaetosphaeriaceae	g__Chloridium	s__unclassified_g__Chloridium	OTU204	1	0	0	0	0	1	0	0	0	0	2	3	0	0	0	0	5	0	0	0	0	0	2	3	0	0	0	0	2	0	1	1	0	0	0	1	22
Eukaryota	Fungi	Ascomycota	c__Eurotiomycetes	o__Onygenales	f__Onygenaceae	g__Amauroascus	s__Amauroascus_niger	OTU205	0	0	0	0	1	0	0	0	0	0	2	0	0	0	0	0	0	0	0	2	0	1	0	0	0	0	0	0	0	0	0	0	0	0	0	0	6
Eukaryota	Fungi	Ascomycota	c__Eurotiomycetes	o__Onygenales	f__Onygenaceae	g__Aphanoascus	s__Aphanoascus_terreus	OTU208	0	0	0	0	0	0	0	2	0	0	1	1	0	0	0	0	0	0	0	0	0	0	1	0	1	0	0	0	0	0	0	0	0	0	0	0	6
Eukaryota	Fungi	Ascomycota	c__Sordariomycetes	o__Glomerellales	f__Plectosphaerellaceae	g__unclassified_f__Plectosphaerellaceae	s__unclassified_f__Plectosphaerellaceae	OTU209	0	0	0	0	0	0	0	0	0	0	3	0	0	0	0	0	0	0	0	0	0	0	0	0	0	0	0	0	0	0	0	0	0	0	0	0	3
Eukaryota	Fungi	Ascomycota	c__Sordariomycetes	o__Sordariales	f__Chaetomiaceae	g__unclassified_f__Chaetomiaceae	s__unclassified_f__Chaetomiaceae	OTU212	0	0	0	0	0	0	0	0	0	4	17	0	2	0	0	0	4	0	0	0	0	3	1	6	1	4	0	0	0	0	2	2	0	0	0	0	46
Eukaryota	Fungi	Ascomycota	c__Leotiomycetes	o__Helotiales	f__Helotiaceae	g__Meliniomyces	s__Meliniomyces_bicolor	OTU213	0	0	1	0	0	0	0	0	0	0	1	0	0	0	0	0	0	0	0	0	0	0	0	0	0	0	0	0	0	0	0	0	0	0	0	0	2
Eukaryota	Fungi	Ascomycota	c__Leotiomycetes	o__Helotiales	f__Helotiaceae	g__Meliniomyces	s__unclassified_g__Meliniomyces	OTU214	0	0	0	0	0	0	0	0	0	0	1	0	0	0	0	0	0	0	0	0	0	0	0	0	0	0	1	0	0	0	0	0	0	1	0	0	3
Eukaryota	Fungi	Ascomycota	c__Eurotiomycetes	o__Eurotiales	f__Aspergillaceae	g__Penicillium	s__unclassified_g__Penicillium	OTU215	1	1	1	1	4	8	1	7	6	10	27	32	9	13	7	15	42	14	7	3	2	19	15	11	1	14	29	21	5	4	3	3	1	1	6	1	345
Eukaryota	Fungi	Ascomycota	c__Sordariomycetes	o__unclassified_c__Sordariomycetes	f__unclassified_c__Sordariomycetes	g__unclassified_c__Sordariomycetes	s__unclassified_c__Sordariomycetes	OTU219	1	0	1	0	1	0	0	0	10	0	14	10	0	0	0	0	14	9	7	0	2	49	42	25	0	1	2	0	0	1	0	0	0	11	0	110	310
Eukaryota	Fungi	Ascomycota	c__unclassified_p__Ascomycota	o__unclassified_p__Ascomycota	f__unclassified_p__Ascomycota	g__unclassified_p__Ascomycota	s__unclassified_p__Ascomycota	OTU221	0	0	0	0	1	0	0	1	0	0	7	0	0	0	0	0	0	0	0	0	0	1	2	3	0	0	0	0	0	0	0	10	0	0	2	0	27
Eukaryota	Fungi	Ascomycota	c__Eurotiomycetes	o__Eurotiales	f__Trichocomaceae	g__Talaromyces	s__unclassified_g__Talaromyces	OTU222	0	0	0	0	0	0	0	0	0	0	2	0	0	0	0	0	1	0	0	0	0	0	0	1	0	1	0	0	0	0	0	0	0	0	0	0	5
Eukaryota	Fungi	Ascomycota	c__Eurotiomycetes	o__Eurotiales	f__Trichocomaceae	g__Talaromyces	s__Talaromyces_minioluteus	OTU223	0	0	0	0	0	0	0	0	1	0	4	1	0	1	0	0	3	2	0	0	0	0	0	0	0	0	0	0	1	0	0	0	0	0	0	0	13
Eukaryota	Fungi	Ascomycota	c__Sordariomycetes	o__Hypocreales	f__Hypocreales_fam_Incertae_sedis	g__Sarocladium	s__Sarocladium_kiliense	OTU226	2	0	0	0	3	1	0	0	2	2	10	3	2	50	8	5	8	8	0	8	0	7	11	21	4	2	1	0	1	0	4	3	0	7	1	5	179
Eukaryota	Fungi	Ascomycota	c__Dothideomycetes	o__Pleosporales	f__unclassified_o__Pleosporales	g__unclassified_o__Pleosporales	s__unclassified_o__Pleosporales	OTU228	43	29	4	13	41	30	1685	1764	1267	24	283	78	18	22	13	38	169	44	100	15	46	134	131	79	29	0	22	1	33	15	81	41	18	21	10	48	6389
Eukaryota	Fungi	Ascomycota	c__Sordariomycetes	o__Hypocreales	f__Ophiocordycipitaceae	g__Purpureocillium	s__Purpureocillium_lilacinum	OTU230	0	1	0	0	0	1	0	0	0	3	9	3	0	0	6	5	23	4	4	1	4	16	17	10	1	15	2	2	1	0	2	1	0	1	0	0	132
Eukaryota	Fungi	Ascomycota	c__Sordariomycetes	o__Hypocreales	f__Nectriaceae	g__unclassified_f__Nectriaceae	s__unclassified_f__Nectriaceae	OTU231	0	0	0	0	0	0	0	4	0	0	4	0	0	0	0	0	0	0	0	0	0	7	0	0	0	0	0	0	0	0	0	0	0	0	0	0	15
Eukaryota	Fungi	Ascomycota	c__Saccharomycetes	o__Saccharomycetales	f__Phaffomycetaceae	g__Cyberlindnera	s__unclassified_g__Cyberlindnera	OTU232	0	0	1	0	0	0	0	0	0	0	2	0	0	0	2	0	0	0	1	0	0	1	3	2	0	0	0	0	0	0	0	0	0	0	0	0	12
Eukaryota	Fungi	Ascomycota	c__Sordariomycetes	o__Hypocreales	f__unclassified_o__Hypocreales	g__unclassified_o__Hypocreales	s__unclassified_o__Hypocreales	OTU235	0	0	0	0	0	0	0	0	0	0	1	0	0	0	0	0	0	0	0	0	0	0	0	0	0	1	0	0	0	0	0	0	0	0	3	0	5
Eukaryota	Fungi	Ascomycota	c__Eurotiomycetes	o__Eurotiales	f__Thermoascaceae	g__Thermoascus	s__Thermoascus_aurantiacus	OTU237	0	0	0	0	0	0	0	0	0	0	4	2	0	0	2	0	2	1	0	0	3	0	1	0	0	0	0	0	0	1	0	0	0	1	0	1	18
Eukaryota	Fungi	Ascomycota	c__Eurotiomycetes	o__Eurotiales	f__Aspergillaceae	g__Penicillium	s__unclassified_g__Penicillium	OTU238	1	1	1	0	1	1	0	0	0	2	5	7	3	0	0	1	7	3	2	0	1	1	1	0	0	2	3	3	0	0	1	1	0	1	1	2	52
Eukaryota	Fungi	Ascomycota	c__unclassified_p__Ascomycota	o__unclassified_p__Ascomycota	f__unclassified_p__Ascomycota	g__unclassified_p__Ascomycota	s__unclassified_p__Ascomycota	OTU242	0	0	0	0	0	0	0	0	0	0	0	1	0	0	0	0	4	0	0	0	0	0	0	0	0	0	0	0	0	0	0	0	0	0	2	1	8
Eukaryota	Fungi	Ascomycota	c__Sordariomycetes	o__Sordariales	f__unclassified_o__Sordariales	g__unclassified_o__Sordariales	s__unclassified_o__Sordariales	OTU243	1	0	2	0	1	0	0	0	1	1	0	3	2	2	0	0	19	2	0	0	0	0	0	0	0	0	0	8	0	1	1	1	0	6	1	0	52
Eukaryota	Fungi	Ascomycota	c__Leotiomycetes	o__unclassified_c__Leotiomycetes	f__unclassified_c__Leotiomycetes	g__unclassified_c__Leotiomycetes	s__unclassified_c__Leotiomycetes	OTU245	1	0	1	1	0	0	0	0	0	0	9	2	1	0	0	1	9	9	4	0	0	0	1	0	0	1	1	0	0	0	2	1	0	2	0	0	46
Eukaryota	Fungi	Ascomycota	c__Sordariomycetes	o__Hypocreales	f__unclassified_o__Hypocreales	g__unclassified_o__Hypocreales	s__unclassified_o__Hypocreales	OTU246	0	0	0	0	0	0	0	0	0	0	0	18	0	0	0	0	0	0	0	0	0	0	0	0	0	0	0	0	0	0	0	0	0	0	3	0	21
Eukaryota	Fungi	Ascomycota	c__Sordariomycetes	o__Microascales	f__unclassified_o__Microascales	g__unclassified_o__Microascales	s__unclassified_o__Microascales	OTU247	1	0	0	0	0	0	1	0	0	0	0	8	0	0	0	0	0	0	0	0	0	0	0	0	0	0	0	0	0	0	0	0	0	0	0	0	10
Eukaryota	Fungi	Ascomycota	c__Saccharomycetes	o__Saccharomycetales	f__Saccharomycetales_fam_Incertae_sedis	g__Candida	s__Candida_albicans	OTU249	0	0	0	0	0	0	0	0	0	0	0	10	0	0	0	7	0	0	0	0	0	1	0	0	0	0	0	0	0	0	0	4	0	0	0	0	22
Eukaryota	Fungi	Ascomycota	c__Eurotiomycetes	o__Eurotiales	f__Aspergillaceae	g__unclassified_f__Aspergillaceae	s__unclassified_f__Aspergillaceae	OTU251	0	0	0	0	0	0	0	0	0	0	0	1	0	0	0	1	0	0	0	0	1	0	0	0	0	0	0	0	0	0	1	0	0	0	0	0	4
Eukaryota	Fungi	Ascomycota	c__unclassified_p__Ascomycota	o__unclassified_p__Ascomycota	f__unclassified_p__Ascomycota	g__unclassified_p__Ascomycota	s__unclassified_p__Ascomycota	OTU252	0	0	0	0	0	0	0	0	0	0	0	1	0	0	0	0	2	2	0	0	0	0	0	1	0	0	0	0	0	0	0	0	0	0	0	0	6
Eukaryota	Fungi	Ascomycota	c__Sordariomycetes	o__unclassified_c__Sordariomycetes	f__unclassified_c__Sordariomycetes	g__unclassified_c__Sordariomycetes	s__unclassified_c__Sordariomycetes	OTU253	0	0	0	1	0	4	0	0	0	0	0	1	0	0	0	0	0	1	1	0	0	7	10	2	0	0	0	0	0	0	0	5	0	0	0	0	32
Eukaryota	Fungi	Ascomycota	c__Dothideomycetes	o__Dothideomycetes_ord_Incertae_sedis	f__Eremomycetaceae	g__Arthrographis	s__unclassified_g__Arthrographis	OTU255	1	0	0	0	0	0	3	2	1	0	0	6	0	0	0	0	2	5	3	0	0	10	19	11	0	0	3	0	0	0	0	0	1	1	1	0	69
Eukaryota	Fungi	Ascomycota	c__Eurotiomycetes	o__Eurotiales	f__Aspergillaceae	g__Penicillium	s__unclassified_g__Penicillium	OTU257	53	42	37	53	87	67	24	55	29	96	285	357	147	74	81	162	726	136	38	82	48	76	108	79	40	187	260	195	39	50	104	48	14	56	78	91	4104
Eukaryota	Fungi	Ascomycota	c__Sordariomycetes	o__Hypocreales	f__unclassified_o__Hypocreales	g__unclassified_o__Hypocreales	s__unclassified_o__Hypocreales	OTU259	0	2	0	0	0	0	0	0	0	1	3	6	3	0	1	1	4	3	2	3	0	1	7	5	0	0	6	3	2	0	0	5	1	5	0	3	67
Eukaryota	Fungi	Ascomycota	c__Sordariomycetes	o__Microascales	f__Microascaceae	g__unclassified_f__Microascaceae	s__unclassified_f__Microascaceae	OTU260	0	0	0	0	0	0	0	7	0	0	0	1	0	0	0	0	0	0	0	0	0	20	21	6	0	0	0	0	0	0	0	0	0	0	0	0	55
Eukaryota	Fungi	Ascomycota	c__Sordariomycetes	o__Hypocreales	f__Hypocreaceae	g__Trichoderma	s__Trichoderma_longibrachiatum	OTU262	0	0	0	0	1	0	0	0	0	1	14	18	13	0	2	5	26	12	0	1	1	3	2	2	0	2	5	13	0	0	7	0	0	1	4	1	134
Eukaryota	Fungi	Ascomycota	c__Sordariomycetes	o__unclassified_c__Sordariomycetes	f__unclassified_c__Sordariomycetes	g__unclassified_c__Sordariomycetes	s__unclassified_c__Sordariomycetes	OTU263	0	0	0	0	0	0	0	0	0	0	0	2	0	0	0	0	0	0	0	0	0	1	1	0	0	1	0	0	0	0	0	0	0	0	1	0	6
Eukaryota	Fungi	Ascomycota	c__Leotiomycetes	o__Helotiales	f__Helotiales_fam_Incertae_sedis	g__Acephala	s__unclassified_g__Acephala	OTU264	0	2	0	1	3	0	4	6	7	2	4	14	2	0	0	0	6	3	2	2	4	0	2	0	0	2	2	0	1	0	2	1	0	2	0	0	74
Eukaryota	Fungi	Ascomycota	c__Sordariomycetes	o__Sordariales	f__Sordariales_fam_Incertae_sedis	g__Remersonia	s__Remersonia_thermophila	OTU268	0	0	0	1	0	0	0	0	0	0	0	7	0	0	0	11	0	0	0	0	0	0	0	0	0	1	0	0	0	0	0	0	0	0	0	0	20
Eukaryota	Fungi	Ascomycota	c__Pezizomycetes	o__Pezizales	f__Ascobolaceae	g__unclassified_f__Ascobolaceae	s__unclassified_f__Ascobolaceae	OTU270	0	0	0	0	0	0	0	0	0	0	0	1	0	0	0	0	0	0	0	0	0	3	1	0	0	0	0	0	0	0	0	0	0	0	0	0	5
Eukaryota	Fungi	Ascomycota	c__Leotiomycetes	o__Helotiales	f__Myxotrichaceae	g__Oidiodendron	s__unclassified_g__Oidiodendron	OTU272	0	0	0	0	0	0	0	0	0	0	0	1	2	0	0	0	0	0	0	0	0	0	0	0	0	0	0	0	0	0	0	0	0	0	0	0	3
Eukaryota	Fungi	Ascomycota	c__Leotiomycetes	o__Thelebolales	f__Pseudeurotiaceae	g__Pseudeurotium	s__Pseudeurotium_hygrophilum	OTU273	15	18	13	6	2	4	7	76	18	12	398	118	50	12	3	2	168	57	12	23	9	29	25	30	17	52	60	30	41	55	17	4	2	61	17	20	1483
Eukaryota	Fungi	Ascomycota	c__Leotiomycetes	o__Thelebolales	f__Thelebolaceae	g__Thelebolus	s__Thelebolus_globosus	OTU274	0	1	1	0	0	1	0	1	0	0	2	35	0	0	0	0	17	0	0	6	2	48	63	59	0	5	0	0	0	1	4	2	0	0	0	3	251
Eukaryota	Fungi	Ascomycota	c__Sordariomycetes	o__unclassified_c__Sordariomycetes	f__unclassified_c__Sordariomycetes	g__unclassified_c__Sordariomycetes	s__unclassified_c__Sordariomycetes	OTU276	0	0	0	0	0	0	0	0	2	0	0	9	0	0	0	0	0	0	0	1	0	0	0	0	0	0	0	0	0	0	0	0	0	0	0	0	12
Eukaryota	Fungi	Ascomycota	c__Eurotiomycetes	o__Eurotiales	f__Aspergillaceae	g__unclassified_f__Aspergillaceae	s__unclassified_f__Aspergillaceae	OTU277	11	11	12	10	14	6	3	16	5	7	20	25	3	17	11	7	29	12	4	5	3	0	0	0	2	61	33	18	8	5	2	11	2	14	10	5	402
Eukaryota	Fungi	Ascomycota	c__Sordariomycetes	o__Sordariales	f__Chaetomiaceae	g__unclassified_f__Chaetomiaceae	s__unclassified_f__Chaetomiaceae	OTU279	0	0	0	0	1	0	0	12	34	0	1	17	0	0	0	0	0	10	0	0	1	129	446	11	0	2	0	0	11	1	10	3	0	0	0	15	704
Eukaryota	Fungi	Ascomycota	c__Eurotiomycetes	o__Eurotiales	f__unclassified_o__Eurotiales	g__unclassified_o__Eurotiales	s__unclassified_o__Eurotiales	OTU281	0	0	0	0	0	0	0	0	0	0	0	0	1	0	0	0	0	0	0	0	0	0	0	0	0	0	1	1	0	0	0	0	0	0	2	0	5
Eukaryota	Fungi	Ascomycota	c__Eurotiomycetes	o__Chaetothyriales	f__Cyphellophoraceae	g__Cyphellophora	s__Cyphellophora_reptans	OTU283	0	0	0	0	0	0	0	0	2	0	0	3	2	0	0	0	0	0	0	0	1	1	3	5	0	0	3	0	2	0	0	0	0	0	8	6	36
Eukaryota	Fungi	Ascomycota	c__Eurotiomycetes	o__Eurotiales	f__Trichocomaceae	g__Talaromyces	s__unclassified_g__Talaromyces	OTU289	0	0	0	0	0	0	0	0	0	0	0	0	2	0	0	0	0	0	0	0	0	0	0	0	0	0	0	0	0	0	0	0	0	1	0	4	7
Eukaryota	Fungi	Ascomycota	c__Sordariomycetes	o__Sordariales	f__Cephalothecaceae	g__Phialemonium	s__Phialemonium_inflatum	OTU292	128	176	119	175	214	241	6	45	10	1228	1717	2541	1652	724	679	1365	5118	2071	496	1023	538	58	16	20	293	2340	2165	2173	481	549	1685	574	216	930	995	1035	33796
Eukaryota	Fungi	Ascomycota	c__Eurotiomycetes	o__Eurotiales	f__Trichocomaceae	g__Sagenomella	s__Sagenomella_oligospora	OTU294	0	0	0	0	0	0	0	0	0	0	0	0	1	1	0	0	1	0	0	0	0	0	0	0	0	0	0	0	0	1	0	0	0	0	0	0	4
Eukaryota	Fungi	Ascomycota	c__Sordariomycetes	o__Sordariales	f__Chaetomiaceae	g__Chaetomium	s__Chaetomium_homopilatum	OTU298	0	1	0	0	2	0	1	4	2	0	0	0	2	0	3	0	5	5	0	1	0	2	3	1	3	0	0	0	0	1	0	0	0	4	2	0	42
Eukaryota	Fungi	Ascomycota	c__Sordariomycetes	o__Microascales	f__Microascaceae	g__unclassified_f__Microascaceae	s__unclassified_f__Microascaceae	OTU299	1	1	0	0	0	4	0	9	8	2	1	6	3	0	1	0	4	3	1	2	2	61	100	72	1	5	2	1	0	0	2	0	0	4	1	0	297
Eukaryota	Fungi	Ascomycota	c__Sordariomycetes	o__Hypocreales	f__unclassified_o__Hypocreales	g__unclassified_o__Hypocreales	s__unclassified_o__Hypocreales	OTU301	0	0	0	0	0	0	0	0	0	0	0	0	2	1	0	16	6	2	1	0	1	0	0	0	1	3	6	2	1	0	0	2	0	0	1	2	47
Eukaryota	Fungi	Ascomycota	c__Sordariomycetes	o__unclassified_c__Sordariomycetes	f__unclassified_c__Sordariomycetes	g__unclassified_c__Sordariomycetes	s__unclassified_c__Sordariomycetes	OTU304	0	0	0	1	0	0	0	0	0	0	0	0	5	0	0	0	0	0	0	0	0	0	0	0	0	1	1	0	0	0	0	0	0	0	0	0	8
Eukaryota	Fungi	Ascomycota	c__Sordariomycetes	o__Sordariales	f__unclassified_o__Sordariales	g__unclassified_o__Sordariales	s__unclassified_o__Sordariales	OTU305	0	0	0	0	0	0	0	0	0	1	0	0	0	0	0	0	0	0	1	0	0	0	0	0	0	0	0	0	0	0	0	0	0	0	0	0	2
Eukaryota	Fungi	Ascomycota	c__Eurotiomycetes	o__Eurotiales	f__Trichocomaceae	g__Talaromyces	s__unclassified_g__Talaromyces	OTU309	0	0	0	0	0	0	0	0	0	0	0	5	1	8	0	0	0	0	0	0	0	0	0	0	0	0	0	0	0	0	1	0	0	0	0	0	15
Eukaryota	Fungi	Ascomycota	c__unclassified_p__Ascomycota	o__unclassified_p__Ascomycota	f__unclassified_p__Ascomycota	g__unclassified_p__Ascomycota	s__unclassified_p__Ascomycota	OTU311	0	1	0	0	0	0	4	6	29	1690	0	2	0	554	1111	0	1	0	2	0	0	11	27	5	0	0	3	1	4	5	45	1	0	0	0	0	3502
Eukaryota	Fungi	Ascomycota	c__Sordariomycetes	o__Myrmecridiales	f__Myrmecridiaceae	g__Myrmecridium	s__Myrmecridium_schulzeri	OTU319	0	0	0	0	0	0	0	0	0	0	0	0	0	3	0	0	0	0	0	0	0	0	0	0	0	0	0	0	0	0	0	0	0	0	0	0	3
Eukaryota	Fungi	Ascomycota	c__Eurotiomycetes	o__Eurotiales	f__Aspergillaceae	g__Aspergillus	s__Aspergillus_penicillioides	OTU331	0	0	1	0	0	0	1	0	2	2	0	0	0	1	2	0	0	0	1	0	0	0	1	0	0	0	1	1	0	0	0	0	0	0	0	0	13
Eukaryota	Fungi	Ascomycota	c__Sordariomycetes	o__Xylariales	f__unclassified_o__Xylariales	g__unclassified_o__Xylariales	s__unclassified_o__Xylariales	OTU334	0	0	0	2	0	0	0	0	0	0	4	0	1	2	0	5	1	2	0	0	0	0	0	0	0	0	0	0	0	0	4	0	0	1	0	1	23
Eukaryota	Fungi	Ascomycota	c__Sordariomycetes	o__Xylariales	f__Xylariaceae	g__Nemania	s__Nemania_bipapillata	OTU335	0	0	0	0	0	0	0	0	0	0	0	0	0	8	0	0	0	0	0	0	0	0	0	0	0	0	0	0	0	0	0	0	0	0	0	0	8
Eukaryota	Fungi	Ascomycota	c__Eurotiomycetes	o__Eurotiales	f__Trichocomaceae	g__Talaromyces	s__unclassified_g__Talaromyces	OTU343	0	1	0	0	0	0	0	0	0	0	0	0	0	0	2	0	0	0	0	0	0	0	0	0	0	0	0	0	0	0	0	0	0	0	0	0	3
Eukaryota	Fungi	Ascomycota	c__Leotiomycetes	o__Helotiales	f__Myxotrichaceae	g__Oidiodendron	s__Oidiodendron_periconioides	OTU344	1	1	0	4	0	0	1	0	0	2	3	1	1	7	3	0	34	8	20	2	1	0	1	0	2	3	1	0	0	8	2	0	0	7	3	2	118
Eukaryota	Fungi	Ascomycota	c__Sordariomycetes	o__unclassified_c__Sordariomycetes	f__unclassified_c__Sordariomycetes	g__unclassified_c__Sordariomycetes	s__unclassified_c__Sordariomycetes	OTU345	10	2	1	0	0	0	2	21	6	0	1	0	0	19	107	0	5	1	27	3	0	0	0	0	0	11	5	0	0	0	6	0	0	3	3	0	233
Eukaryota	Fungi	Ascomycota	c__unclassified_p__Ascomycota	o__unclassified_p__Ascomycota	f__unclassified_p__Ascomycota	g__unclassified_p__Ascomycota	s__unclassified_p__Ascomycota	OTU346	0	0	0	0	0	0	0	0	0	16	0	1	0	24	27	0	0	1	0	0	0	0	0	0	0	0	0	0	0	0	50	14	4	0	0	0	137
Eukaryota	Fungi	Ascomycota	c__unclassified_p__Ascomycota	o__unclassified_p__Ascomycota	f__unclassified_p__Ascomycota	g__unclassified_p__Ascomycota	s__unclassified_p__Ascomycota	OTU351	0	0	0	0	0	0	0	0	0	0	0	0	0	0	0	2	0	0	0	0	0	0	0	0	0	0	0	0	0	0	0	0	0	0	0	0	2
Eukaryota	Fungi	Ascomycota	c__Sordariomycetes	o__Myrmecridiales	f__Myrmecridiaceae	g__Myrmecridium	s__unclassified_g__Myrmecridium	OTU352	0	0	0	0	0	0	0	0	0	0	0	0	0	0	0	2	0	0	0	0	0	4	3	3	0	0	0	0	0	0	0	0	0	0	0	0	12
Eukaryota	Fungi	Ascomycota	c__Sordariomycetes	o__Hypocreales	f__Cordycipitaceae	g__Beauveria	s__unclassified_g__Beauveria	OTU353	0	0	0	0	0	0	0	0	0	0	0	0	0	0	0	3	0	0	0	0	0	0	0	0	0	0	0	0	0	0	0	0	0	0	0	0	3
Eukaryota	Fungi	Ascomycota	c__Sordariomycetes	o__Hypocreales	f__Cordycipitaceae	g__Cordyceps	s__Cordyceps_bassiana	OTU355	0	0	0	0	0	0	0	0	0	0	1	0	0	0	0	3	0	0	0	0	0	0	0	0	0	0	0	0	0	0	0	0	0	0	0	0	4
Eukaryota	Fungi	Ascomycota	c__Leotiomycetes	o__Helotiales	f__Helotiaceae	g__Scytalidium	s__unclassified_g__Scytalidium	OTU356	0	0	0	0	0	0	0	0	0	0	0	0	0	0	0	7	0	0	0	0	0	0	0	0	0	0	0	0	0	0	0	0	0	0	0	0	7
Eukaryota	Fungi	Ascomycota	c__Sordariomycetes	o__Glomerellales	f__Plectosphaerellaceae	g__Plectosphaerella	s__unclassified_g__Plectosphaerella	OTU357	0	0	0	0	0	0	0	0	0	0	0	0	0	0	0	28	0	0	0	0	0	18	14	4	0	0	0	0	0	0	1	0	0	0	0	1	66
Eukaryota	Fungi	Ascomycota	c__Dothideomycetes	o__Dothideomycetes_ord_Incertae_sedis	f__Eremomycetaceae	g__Arthrographis	s__unclassified_g__Arthrographis	OTU360	0	0	0	0	0	0	0	0	0	0	0	0	0	0	0	3	0	0	0	0	0	0	0	0	0	0	0	0	0	0	0	0	0	0	0	0	3
Eukaryota	Fungi	Ascomycota	c__Eurotiomycetes	o__Chaetothyriales	f__Herpotrichiellaceae	g__Exophiala	s__Exophiala_xenobiotica	OTU361	0	0	0	0	0	0	0	0	0	0	0	0	0	0	0	3	0	1	0	0	0	0	0	0	0	0	0	0	0	0	0	0	0	0	0	0	4
Eukaryota	Fungi	Ascomycota	c__unclassified_p__Ascomycota	o__unclassified_p__Ascomycota	f__unclassified_p__Ascomycota	g__unclassified_p__Ascomycota	s__unclassified_p__Ascomycota	OTU369	0	0	0	0	0	0	0	0	0	0	0	0	0	0	0	1	0	1	0	0	0	0	0	0	0	0	0	0	0	0	0	0	0	0	0	0	2
Eukaryota	Fungi	Ascomycota	c__Dothideomycetes	o__Pleosporales	f__Leptosphaeriaceae	g__Ampelomyces	s__unclassified_g__Ampelomyces	OTU371	0	0	0	0	0	0	2	0	6	0	0	0	5	0	0	55	6	1	0	1	0	5	8	1	0	1	0	0	2	0	10	0	0	0	0	0	103
Eukaryota	Fungi	Ascomycota	c__unclassified_p__Ascomycota	o__unclassified_p__Ascomycota	f__unclassified_p__Ascomycota	g__unclassified_p__Ascomycota	s__unclassified_p__Ascomycota	OTU382	0	0	0	0	0	0	0	0	0	0	0	0	0	0	0	2	0	0	0	0	0	0	0	0	0	0	0	0	0	0	0	0	0	0	0	0	2
Eukaryota	Fungi	Ascomycota	c__Leotiomycetes	o__Helotiales	f__unclassified_o__Helotiales	g__unclassified_o__Helotiales	s__unclassified_o__Helotiales	OTU387	0	0	3	0	0	0	28	11	3	0	5	0	0	0	0	7	0	8	0	19	0	0	0	0	0	1	4	0	2	1	0	1	0	0	2	3	98
Eukaryota	Fungi	Ascomycota	c__Dothideomycetes	o__Pleosporales	f__unclassified_o__Pleosporales	g__unclassified_o__Pleosporales	s__unclassified_o__Pleosporales	OTU388	0	0	0	0	1	0	61	114	129	0	0	0	0	0	0	409	50	0	1	2	2	7	3	2	1	0	0	0	2	0	3	2	0	0	0	0	789
Eukaryota	Fungi	Ascomycota	c__Sordariomycetes	o__Glomerellales	f__Plectosphaerellaceae	g__Verticillium	s__unclassified_g__Verticillium	OTU391	0	0	0	0	0	0	0	0	0	0	0	0	0	0	0	3	0	0	0	0	0	0	0	0	0	0	0	0	0	0	0	0	0	0	0	0	3
Eukaryota	Fungi	Ascomycota	c__Sordariomycetes	o__Glomerellales	f__Plectosphaerellaceae	g__Plectosphaerella	s__Plectosphaerella_cucumerina	OTU395	0	0	0	1	0	1	1	0	0	10	1	8	5	10	0	47	10	12	0	0	1	2	2	1	1	8	5	2	0	2	6	4	8	1	0	0	149
Eukaryota	Fungi	Ascomycota	c__unclassified_p__Ascomycota	o__unclassified_p__Ascomycota	f__unclassified_p__Ascomycota	g__unclassified_p__Ascomycota	s__unclassified_p__Ascomycota	OTU403	0	0	0	0	0	0	0	0	0	0	0	0	0	0	0	4	0	0	0	0	0	0	0	0	0	0	0	0	0	0	0	0	0	1	0	0	5
Eukaryota	Fungi	Ascomycota	c__Eurotiomycetes	o__Eurotiales	f__Trichocomaceae	g__Talaromyces	s__Talaromyces_infraolivaceus	OTU408	6	8	4	3	7	8	5	24	21	17	39	48	28	25	21	22	103	63	6	8	6	156	143	78	13	73	49	25	14	17	38	4	3	9	6	9	1109
Eukaryota	Fungi	Ascomycota	c__unclassified_p__Ascomycota	o__unclassified_p__Ascomycota	f__unclassified_p__Ascomycota	g__unclassified_p__Ascomycota	s__unclassified_p__Ascomycota	OTU409	0	0	0	0	1	0	0	0	0	1943	3	10	1	1615	2588	1	9	3	0	0	0	18	10	7	0	7	2	6	0	0	492	151	39	0	1	1	6908
Eukaryota	Fungi	Ascomycota	c__Eurotiomycetes	o__Eurotiales	f__Trichocomaceae	g__Rasamsonia	s__unclassified_g__Rasamsonia	OTU411	0	0	0	0	3	1	0	0	0	0	4	6	0	1	3	1	22	4	0	1	0	1	0	0	1	3	0	0	1	2	2	0	0	3	1	1	61
Eukaryota	Fungi	Ascomycota	c__unclassified_p__Ascomycota	o__unclassified_p__Ascomycota	f__unclassified_p__Ascomycota	g__unclassified_p__Ascomycota	s__unclassified_p__Ascomycota	OTU414	0	0	0	0	0	0	0	0	0	0	0	0	0	0	0	0	2	0	0	0	0	0	0	0	0	0	0	0	0	0	0	0	0	0	0	0	2
Eukaryota	Fungi	Ascomycota	c__Leotiomycetes	o__Helotiales	f__Myxotrichaceae	g__Oidiodendron	s__Oidiodendron_echinulatum	OTU415	1	0	0	0	0	0	0	0	0	0	0	0	0	0	0	0	3	0	0	0	0	0	1	0	0	0	0	0	0	0	0	0	0	0	0	0	5
Eukaryota	Fungi	Ascomycota	c__Eurotiomycetes	o__Onygenales	f__Onygenales_fam_Incertae_sedis	g__Chrysosporium	s__Chrysosporium_undulatum	OTU416	0	0	0	0	0	0	0	2	1	0	0	2	0	0	0	0	5	4	0	0	0	0	0	1	0	1	0	0	0	0	0	0	0	0	0	0	16
Eukaryota	Fungi	Ascomycota	c__Leotiomycetes	o__Helotiales	f__Helotiaceae	g__Scytalidium	s__Scytalidium_lignicola	OTU418	0	0	1	0	0	0	0	0	0	1	2	8	0	11	2	66	44	14	0	1	0	2	7	7	9	0	7	1	0	2	4	10	1	0	0	1	201
Eukaryota	Fungi	Ascomycota	c__Sordariomycetes	o__Hypocreales	f__Clavicipitaceae	g__Collarina	s__Collarina_aurantiaca	OTU422	0	0	0	0	0	0	0	0	0	0	0	1	0	2	0	0	12	0	0	0	0	2	11	7	0	0	3	2	0	0	0	0	0	0	0	0	40
Eukaryota	Fungi	Ascomycota	c__Eurotiomycetes	o__Eurotiales	f__Aspergillaceae	g__Phialosimplex	s__unclassified_g__Phialosimplex	OTU423	0	0	0	0	0	0	0	0	0	0	0	0	0	0	0	1	11	7	0	0	0	0	0	0	0	0	0	0	0	0	0	0	0	0	0	0	19
Eukaryota	Fungi	Ascomycota	c__Sordariomycetes	o__Microascales	f__Microascaceae	g__Scedosporium	s__Scedosporium_aurantiacum	OTU425	0	0	0	0	0	0	0	0	0	0	0	0	0	0	0	0	3	0	0	0	0	0	0	0	0	0	0	0	0	0	0	0	0	0	0	1	4
Eukaryota	Fungi	Ascomycota	c__unclassified_p__Ascomycota	o__unclassified_p__Ascomycota	f__unclassified_p__Ascomycota	g__unclassified_p__Ascomycota	s__unclassified_p__Ascomycota	OTU426	0	0	1	0	1	0	0	0	0	3	2	0	0	0	0	0	33	9	0	0	0	0	0	0	0	5	1	0	0	1	2	0	0	0	0	0	58
Eukaryota	Fungi	Ascomycota	c__unclassified_p__Ascomycota	o__unclassified_p__Ascomycota	f__unclassified_p__Ascomycota	g__unclassified_p__Ascomycota	s__unclassified_p__Ascomycota	OTU427	0	0	0	0	0	0	0	0	0	0	0	0	0	0	0	0	5	0	0	0	0	0	0	0	0	0	0	0	0	0	0	0	0	0	0	0	5
Eukaryota	Fungi	Ascomycota	c__unclassified_p__Ascomycota	o__unclassified_p__Ascomycota	f__unclassified_p__Ascomycota	g__unclassified_p__Ascomycota	s__unclassified_p__Ascomycota	OTU428	0	0	0	0	0	0	0	0	0	0	0	0	0	0	0	0	3	0	0	0	0	0	0	0	0	0	0	0	1	0	0	0	0	0	0	0	4
Eukaryota	Fungi	Ascomycota	c__Eurotiomycetes	o__Onygenales	f__Onygenaceae	g__Auxarthron	s__Auxarthron_umbrinum	OTU429	0	0	0	0	0	0	0	0	0	0	0	0	0	0	0	0	10	0	0	0	0	0	0	0	0	0	0	0	0	1	0	0	0	0	0	0	11
Eukaryota	Fungi	Ascomycota	c__Pezizomycetes	o__Pezizales	f__Pyronemataceae	g__Byssonectria	s__Byssonectria_fusispora	OTU430	0	0	0	0	0	0	0	0	0	0	0	0	0	0	0	0	11	0	0	0	0	0	0	0	0	0	0	0	0	0	0	0	0	0	0	0	11
Eukaryota	Fungi	Ascomycota	c__Sordariomycetes	o__Microascales	f__Microascaceae	g__unclassified_f__Microascaceae	s__unclassified_f__Microascaceae	OTU432	0	0	0	0	0	0	0	0	2	0	2	0	0	1	1	0	15	9	0	0	0	0	2	1	0	0	3	0	0	1	0	1	2	1	1	0	42
Eukaryota	Fungi	Ascomycota	c__Sordariomycetes	o__unclassified_c__Sordariomycetes	f__unclassified_c__Sordariomycetes	g__unclassified_c__Sordariomycetes	s__unclassified_c__Sordariomycetes	OTU433	3	1	0	0	117	41	152	85	25	1	7	25	2	1	6	8	14	4	6	2	4	0	1	0	1	9	5	0	1	1	4	4	0	0	2	3	535
Eukaryota	Fungi	Ascomycota	c__Sordariomycetes	o__Hypocreales	f__Nectriaceae	g__unclassified_f__Nectriaceae	s__unclassified_f__Nectriaceae	OTU434	3	6	1	1	9	6	1	12	1	10	12	8	3	6	6	18	25	12	4	6	2	63	166	82	1	12	8	7	0	4	8	7	2	4	4	2	522
Eukaryota	Fungi	Ascomycota	c__Sordariomycetes	o__Coniochaetales	f__Coniochaetaceae	g__Coniochaeta	s__unclassified_g__Coniochaeta	OTU437	0	0	0	0	0	0	0	3	0	0	0	0	0	0	0	1	1	0	0	0	0	0	0	0	0	0	0	1	0	0	0	0	0	0	0	0	6
Eukaryota	Fungi	Ascomycota	c__Pezizomycetes	o__Pezizales	f__Pezizaceae	g__unclassified_f__Pezizaceae	s__unclassified_f__Pezizaceae	OTU438	7	0	3	0	16	21	4	22	33	33	97	149	152	81	97	328	281	183	4	56	36	62	48	35	92	49	171	183	89	16	228	85	16	28	83	88	2876
Eukaryota	Fungi	Ascomycota	c__Leotiomycetes	o__Helotiales	f__Helotiaceae	g__Meliniomyces	s__unclassified_g__Meliniomyces	OTU444	0	5	1	2	0	3	0	0	2	5	1	32	1	0	0	0	20	50	4	60	4	0	0	0	1	10	3	3	14	1	10	1	0	5	8	33	279
Eukaryota	Fungi	Ascomycota	c__Sordariomycetes	o__Hypocreales	f__Nectriaceae	g__Fusarium	s__unclassified_g__Fusarium	OTU445	0	0	0	0	0	0	0	0	0	0	0	0	0	0	0	0	2	0	0	0	0	0	0	0	0	0	0	0	0	0	0	0	0	0	0	0	2
Eukaryota	Fungi	Ascomycota	c__Dothideomycetes	o__Capnodiales	f__Teratosphaeriaceae	g__Eupenidiella	s__Eupenidiella_venezuelensis	OTU448	0	0	0	0	0	0	0	0	0	0	0	0	0	0	0	0	4	0	0	0	0	0	0	0	0	0	0	0	0	0	0	0	0	0	0	0	4
Eukaryota	Fungi	Ascomycota	c__Eurotiomycetes	o__Eurotiales	f__Aspergillaceae	g__Aspergillus	s__Aspergillus_gracilis	OTU450	0	0	0	0	0	0	0	0	0	0	0	0	0	0	1	0	2	0	0	0	0	0	0	0	0	0	0	1	0	0	0	0	0	0	0	0	4
Eukaryota	Fungi	Ascomycota	c__Leotiomycetes	o__Helotiales	f__Helotiales_fam_Incertae_sedis	g__Leptodontidium	s__unclassified_g__Leptodontidium	OTU453	0	0	1	0	1	0	0	1	1	1	9	0	1	0	0	0	55	0	0	0	0	0	0	0	0	2	2	0	0	0	0	2	0	2	0	0	78
Eukaryota	Fungi	Ascomycota	c__Eurotiomycetes	o__Eurotiales	f__Aspergillaceae	g__Phialosimplex	s__Phialosimplex_salinarum	OTU454	0	0	0	0	0	0	0	0	0	0	0	0	0	0	0	1	7	5	0	0	0	0	0	0	0	0	0	0	0	0	0	0	0	0	0	0	13
Eukaryota	Fungi	Ascomycota	c__Eurotiomycetes	o__Eurotiales	f__Aspergillaceae	g__Phialosimplex	s__Phialosimplex_salinarum	OTU456	0	0	0	0	0	0	0	0	0	0	0	0	0	0	0	1	8	0	0	0	0	0	0	0	0	0	0	0	0	0	0	0	0	0	0	0	9
Eukaryota	Fungi	Ascomycota	c__Sordariomycetes	o__Sordariales	f__Chaetomiaceae	g__unclassified_f__Chaetomiaceae	s__unclassified_f__Chaetomiaceae	OTU457	0	0	0	0	0	0	0	0	0	0	0	0	0	0	0	0	5	0	0	0	0	0	0	0	0	0	0	0	0	0	0	0	0	0	0	0	5
Eukaryota	Fungi	Ascomycota	c__Eurotiomycetes	o__Eurotiales	f__Thermoascaceae	g__Byssochlamys	s__unclassified_g__Byssochlamys	OTU458	1	5	3	1	9	0	0	2	2	3	5	4	10	12	8	1	218	5	4	6	6	28	49	33	7	12	7	6	10	5	18	3	1	8	0	2	494
Eukaryota	Fungi	Ascomycota	c__Sordariomycetes	o__Chaetosphaeriales	f__unclassified_o__Chaetosphaeriales	g__unclassified_o__Chaetosphaeriales	s__unclassified_o__Chaetosphaeriales	OTU460	0	0	0	0	0	0	0	0	0	0	0	0	0	0	0	0	2	0	0	0	0	0	0	0	0	0	0	0	0	0	0	0	0	0	0	0	2
Eukaryota	Fungi	Ascomycota	c__Sordariomycetes	o__Sordariales	f__Chaetomiaceae	g__Zopfiella	s__Zopfiella_marina	OTU462	12	26	9	33	48	19	9	13	102	425	3	6	0	120	45	82	21	8	128	47	29	13	7	2	66	0	10	0	54	16	52	87	25	14	25	20	1576
Eukaryota	Fungi	Ascomycota	c__Sordariomycetes	o__Xylariales	f__Microdochiaceae	g__Microdochium	s__unclassified_g__Microdochium	OTU463	0	0	0	0	0	0	0	0	0	0	0	0	0	10	0	0	14	0	0	0	0	1	9	25	0	0	0	0	0	0	0	0	0	0	3	0	62
Eukaryota	Fungi	Ascomycota	c__Eurotiomycetes	o__Eurotiales	f__Aspergillaceae	g__unclassified_f__Aspergillaceae	s__unclassified_f__Aspergillaceae	OTU465	0	0	0	0	0	0	0	0	0	0	0	0	0	0	0	0	1	0	0	0	0	1	0	0	0	0	0	0	0	0	0	0	0	0	0	0	2
Eukaryota	Fungi	Ascomycota	c__unclassified_p__Ascomycota	o__unclassified_p__Ascomycota	f__unclassified_p__Ascomycota	g__unclassified_p__Ascomycota	s__unclassified_p__Ascomycota	OTU466	0	0	0	0	0	0	0	0	0	0	0	0	0	0	0	0	7	0	0	0	0	0	0	0	0	0	0	0	0	0	0	0	0	0	0	0	7
Eukaryota	Fungi	Ascomycota	c__Eurotiomycetes	o__Eurotiales	f__Aspergillaceae	g__Aspergillus	s__Aspergillus_crustosus	OTU467	0	0	0	0	0	0	1	7	1	0	0	0	0	1	1	0	13	0	0	0	0	0	3	0	0	0	1	0	3	0	0	0	0	0	0	0	31
Eukaryota	Fungi	Ascomycota	c__Sordariomycetes	o__Hypocreales	f__Hypocreaceae	g__Trichoderma	s__unclassified_g__Trichoderma	OTU470	0	0	0	0	0	0	0	0	0	0	0	0	0	0	0	0	2	0	0	0	0	0	0	0	0	0	0	0	0	0	0	0	0	0	0	0	2
Eukaryota	Fungi	Ascomycota	c__Leotiomycetes	o__Helotiales	f__Myxotrichaceae	g__Oidiodendron	s__Oidiodendron_rhodogenum	OTU471	9	1	4	30	16	1	0	8	1	8	69	5	24	14	25	1	199	91	25	6	3	0	2	1	6	88	25	4	0	36	19	8	12	69	38	50	898
Eukaryota	Fungi	Ascomycota	c__Sordariomycetes	o__Hypocreales	f__Cordycipitaceae	g__Engyodontium	s__Engyodontium_album	OTU473	0	0	0	0	0	0	0	2	0	0	0	0	0	0	4	5	15	5	0	0	0	2	1	2	1	0	0	0	0	0	1	0	0	0	0	0	38
Eukaryota	Fungi	Ascomycota	c__Pezizomycetes	o__Pezizales	f__unclassified_o__Pezizales	g__unclassified_o__Pezizales	s__unclassified_o__Pezizales	OTU474	0	0	0	0	0	0	0	0	0	0	0	0	0	0	0	0	7	0	0	0	0	0	0	0	0	0	0	0	0	0	0	0	0	0	0	9	16
Eukaryota	Fungi	Ascomycota	c__Eurotiomycetes	o__Eurotiales	f__Trichocomaceae	g__Talaromyces	s__Talaromyces_leycettanus	OTU476	0	0	0	0	0	0	0	0	0	0	3	2	1	0	0	0	18	1	0	0	0	1	1	0	2	0	0	0	1	0	0	0	0	0	0	0	30
Eukaryota	Fungi	Ascomycota	c__Eurotiomycetes	o__Eurotiales	f__Trichocomaceae	g__Sagenomella	s__Sagenomella_oligospora	OTU478	0	0	0	0	0	0	0	0	0	0	0	0	0	0	0	0	2	0	0	0	0	0	0	0	0	0	0	0	0	0	0	0	0	0	0	0	2
Eukaryota	Fungi	Ascomycota	c__Eurotiomycetes	o__Eurotiales	f__Trichocomaceae	g__Sagenomella	s__Sagenomella_oligospora	OTU479	59	46	42	66	75	42	7	3	0	126	194	252	123	286	106	693	548	237	68	341	78	3	9	9	86	234	138	131	55	578	144	116	58	119	97	67	5236
Eukaryota	Fungi	Ascomycota	c__Eurotiomycetes	o__Onygenales	f__Onygenales_fam_Incertae_sedis	g__Spiromastix	s__Spiromastix_warcupii	OTU480	0	0	0	0	0	0	0	1	1	0	0	0	0	0	0	0	4	1	0	0	0	0	0	0	0	0	0	0	0	0	0	0	0	0	0	0	7
Eukaryota	Fungi	Ascomycota	c__Leotiomycetes	o__Helotiales	f__unclassified_o__Helotiales	g__unclassified_o__Helotiales	s__unclassified_o__Helotiales	OTU481	2	0	1	2	1	0	0	0	0	0	15	0	0	2	0	1	11	2	0	0	0	0	0	0	2	2	0	0	0	1	0	0	3	2	0	0	47
Eukaryota	Fungi	Ascomycota	c__Sordariomycetes	o__Coniochaetales	f__Coniochaetaceae	g__Coniochaeta	s__unclassified_g__Coniochaeta	OTU482	1	1	0	0	2	0	0	2	1	0	11	13	20	0	0	3	17	1	0	4	0	0	0	0	0	7	7	3	0	1	14	0	0	4	0	2	114
Eukaryota	Fungi	Ascomycota	c__Eurotiomycetes	o__Onygenales	f__Arachnomycetaceae	g__Arachnomyces	s__unclassified_g__Arachnomyces	OTU483	0	1	1	0	0	0	1	3	1	0	1	1	0	0	0	0	3	1	0	0	0	25	16	19	0	1	8	1	0	0	1	0	0	0	0	1	85
Eukaryota	Fungi	Ascomycota	c__Leotiomycetes	o__Thelebolales	f__Pseudeurotiaceae	g__Pseudogymnoascus	s__Pseudogymnoascus_roseus	OTU484	4	5	8	1	16	4	8	24	2	1	70	65	27	0	6	3	749	64	9	77	16	9	21	16	2	41	48	33	15	6	27	6	1	15	40	13	1452
Eukaryota	Fungi	Ascomycota	c__Eurotiomycetes	o__unclassified_c__Eurotiomycetes	f__unclassified_c__Eurotiomycetes	g__unclassified_c__Eurotiomycetes	s__unclassified_c__Eurotiomycetes	OTU485	0	0	0	0	0	0	0	0	0	0	0	0	0	0	0	0	5	2	0	0	0	0	0	0	0	0	0	0	0	0	0	0	0	0	0	0	7
Eukaryota	Fungi	Ascomycota	c__unclassified_p__Ascomycota	o__unclassified_p__Ascomycota	f__unclassified_p__Ascomycota	g__unclassified_p__Ascomycota	s__unclassified_p__Ascomycota	OTU486	0	0	0	0	0	0	0	0	0	0	0	0	0	0	0	0	2	0	0	0	0	0	0	0	0	0	0	0	0	0	0	0	0	0	0	0	2
Eukaryota	Fungi	Ascomycota	c__Eurotiomycetes	o__Onygenales	f__Gymnoascaceae	g__Gymnoascus	s__unclassified_g__Gymnoascus	OTU488	0	0	0	0	0	0	0	0	0	0	0	0	0	0	0	0	2	0	0	0	0	0	0	0	0	0	0	0	0	0	0	0	0	0	0	0	2
Eukaryota	Fungi	Ascomycota	c__Orbiliomycetes	o__Orbiliales	f__Orbiliaceae	g__Arthrobotrys	s__Arthrobotrys_conoides	OTU489	0	0	0	0	0	0	0	0	0	0	0	0	0	0	0	0	3	0	0	0	0	0	0	0	0	0	0	0	0	0	0	0	0	0	0	0	3
Eukaryota	Fungi	Ascomycota	c__Leotiomycetes	o__Helotiales	f__Helotiaceae	g__unclassified_f__Helotiaceae	s__unclassified_f__Helotiaceae	OTU490	0	0	0	3	0	0	0	0	0	0	5	1	1	0	0	0	3	11	2	0	0	3	2	1	0	3	0	1	0	1	3	0	0	0	6	0	46
Eukaryota	Fungi	Ascomycota	c__Sordariomycetes	o__Ophiostomatales	f__unclassified_o__Ophiostomatales	g__unclassified_o__Ophiostomatales	s__unclassified_o__Ophiostomatales	OTU493	0	0	0	0	0	0	0	0	0	0	0	0	0	0	0	0	3	0	0	0	0	0	0	0	0	0	0	0	0	0	0	0	0	0	0	0	3
Eukaryota	Fungi	Ascomycota	c__Sordariomycetes	o__unclassified_c__Sordariomycetes	f__unclassified_c__Sordariomycetes	g__unclassified_c__Sordariomycetes	s__unclassified_c__Sordariomycetes	OTU495	6	2	13	11	17	16	1	0	1	13	69	62	39	3	0	326	174	61	5	12	27	44	19	18	14	0	7	9	18	24	16	30	8	20	17	22	1124
Eukaryota	Fungi	Ascomycota	c__Sordariomycetes	o__Hypocreales	f__unclassified_o__Hypocreales	g__unclassified_o__Hypocreales	s__unclassified_o__Hypocreales	OTU501	0	0	0	0	0	0	0	0	0	0	0	0	0	0	0	0	11	0	0	0	0	0	0	0	0	0	0	0	3	0	0	0	0	0	0	2	16
Eukaryota	Fungi	Ascomycota	c__Eurotiomycetes	o__Eurotiales	f__Aspergillaceae	g__Penicillium	s__unclassified_g__Penicillium	OTU502	0	0	0	0	0	0	0	0	0	1	0	10	0	3	0	2	6	4	0	1	0	12	23	20	0	0	0	6	0	0	6	1	0	0	2	0	97
Eukaryota	Fungi	Ascomycota	c__Eurotiomycetes	o__Eurotiales	f__Aspergillaceae	g__Aspergillus	s__unclassified_g__Aspergillus	OTU503	0	0	0	0	0	0	0	0	0	0	0	0	0	0	0	1	1	0	0	0	0	0	0	0	0	0	0	0	0	0	0	0	0	0	0	0	2
Eukaryota	Fungi	Ascomycota	c__Dothideomycetes	o__Pleosporales	f__unclassified_o__Pleosporales	g__unclassified_o__Pleosporales	s__unclassified_o__Pleosporales	OTU504	0	0	0	0	0	0	0	0	1	0	0	0	0	0	0	0	4	0	0	0	0	0	0	0	0	2	0	0	0	0	0	0	0	0	0	0	7
Eukaryota	Fungi	Ascomycota	c__Sordariomycetes	o__Hypocreales	f__Bionectriaceae	g__Clonostachys	s__Clonostachys_miodochialis	OTU507	0	0	0	0	0	0	0	0	0	0	0	0	0	0	2	0	3	0	0	0	1	0	0	2	1	0	0	0	0	0	0	0	0	3	0	0	12
Eukaryota	Fungi	Ascomycota	c__Leotiomycetes	o__Helotiales	f__Helotiaceae	g__Scytalidium	s__Scytalidium_lignicola	OTU508	0	0	0	0	0	0	1	0	1	0	7	1	0	0	0	0	1	0	0	1	0	1	4	0	0	0	2	0	0	0	0	0	0	0	0	0	19
Eukaryota	Fungi	Ascomycota	c__Eurotiomycetes	o__Chaetothyriales	f__Trichomeriaceae	g__Knufia	s__unclassified_g__Knufia	OTU509	0	0	0	0	0	0	0	0	0	0	0	0	0	0	0	0	5	0	0	0	0	0	0	0	0	0	0	0	0	0	0	0	0	0	0	0	5
Eukaryota	Fungi	Ascomycota	c__Eurotiomycetes	o__Eurotiales	f__Aspergillaceae	g__Penicillium	s__Penicillium_atramentosum	OTU510	3	3	4	6	11	7	0	0	0	0	71	85	35	0	5	1	100	32	13	13	4	2	2	2	0	33	71	40	1	1	15	0	0	10	20	9	599
Eukaryota	Fungi	Ascomycota	c__unclassified_p__Ascomycota	o__unclassified_p__Ascomycota	f__unclassified_p__Ascomycota	g__unclassified_p__Ascomycota	s__unclassified_p__Ascomycota	OTU511	0	0	0	0	0	0	0	0	0	0	0	0	0	0	1	0	4	0	0	0	0	0	0	0	0	0	0	0	0	0	0	0	0	0	0	0	5
Eukaryota	Fungi	Ascomycota	c__Sordariomycetes	o__Hypocreales	f__Nectriaceae	g__Fusarium	s__unclassified_g__Fusarium	OTU513	0	0	0	0	0	0	0	0	1	0	0	0	0	0	0	0	1	0	0	0	0	1	0	0	0	0	0	0	0	0	0	1	0	0	0	0	4
Eukaryota	Fungi	Ascomycota	c__Sordariomycetes	o__Sordariales	f__Cephalothecaceae	g__Phialemonium	s__Phialemonium_globosum	OTU516	0	0	0	0	0	0	0	5	0	0	0	0	0	0	0	0	1	0	0	0	0	0	0	0	0	0	0	0	0	0	0	0	0	0	0	0	6
Eukaryota	Fungi	Ascomycota	c__unclassified_p__Ascomycota	o__unclassified_p__Ascomycota	f__unclassified_p__Ascomycota	g__unclassified_p__Ascomycota	s__unclassified_p__Ascomycota	OTU517	0	0	0	0	0	0	0	0	0	0	0	0	0	0	0	0	3	0	0	0	0	0	0	0	0	0	0	0	0	0	0	0	0	0	0	0	3
Eukaryota	Fungi	Ascomycota	c__Dothideomycetes	o__Pleosporales	f__Sporormiaceae	g__Westerdykella	s__Westerdykella_dispersa	OTU518	0	0	0	0	0	0	0	0	0	0	0	0	0	0	0	0	1	0	0	0	0	0	1	0	0	0	0	0	0	1	0	0	0	0	0	0	3
Eukaryota	Fungi	Ascomycota	c__unclassified_p__Ascomycota	o__unclassified_p__Ascomycota	f__unclassified_p__Ascomycota	g__unclassified_p__Ascomycota	s__unclassified_p__Ascomycota	OTU520	1	0	0	0	0	1	0	0	0	0	1	0	0	0	0	0	1	0	0	0	0	0	0	0	0	0	0	0	3	0	0	0	0	0	0	0	7
Eukaryota	Fungi	Ascomycota	c__Sordariomycetes	o__Sordariales	f__Sordariaceae	g__Neurospora	s__Neurospora_terricola	OTU521	0	0	0	0	0	0	0	0	3	0	0	0	0	0	0	0	20	0	0	0	5	0	0	0	0	0	0	0	0	0	0	0	0	8	0	3	39
Eukaryota	Fungi	Ascomycota	c__Eurotiomycetes	o__Chaetothyriales	f__Trichomeriaceae	g__Knufia	s__Knufia_peltigerae	OTU522	0	0	0	0	0	0	0	0	0	0	0	0	0	0	0	0	6	0	0	0	0	1	0	0	0	0	0	0	0	0	0	0	0	0	0	0	7
Eukaryota	Fungi	Ascomycota	c__Leotiomycetes	o__Thelebolales	f__Pseudeurotiaceae	g__Pseudogymnoascus	s__Pseudogymnoascus_roseus	OTU523	0	0	0	0	0	0	0	0	0	1	1	1	1	0	0	0	13	0	1	0	0	0	0	0	0	0	0	0	0	0	1	0	0	0	1	0	20
Eukaryota	Fungi	Ascomycota	c__Eurotiomycetes	o__Eurotiales	f__Trichocomaceae	g__Talaromyces	s__Talaromyces_bacillisporus	OTU525	0	0	1	0	1	0	1	0	2	0	6	1	0	0	0	0	9	4	0	0	0	1	0	1	1	3	1	1	0	1	0	0	0	0	4	0	38
Eukaryota	Fungi	Ascomycota	c__unclassified_p__Ascomycota	o__unclassified_p__Ascomycota	f__unclassified_p__Ascomycota	g__unclassified_p__Ascomycota	s__unclassified_p__Ascomycota	OTU530	0	0	0	0	0	0	0	0	0	0	0	0	0	0	0	0	4	1	0	0	0	0	0	0	0	0	0	0	0	0	1	0	0	0	0	0	6
Eukaryota	Fungi	Ascomycota	c__unclassified_p__Ascomycota	o__unclassified_p__Ascomycota	f__unclassified_p__Ascomycota	g__unclassified_p__Ascomycota	s__unclassified_p__Ascomycota	OTU534	0	0	0	0	3	0	0	0	0	0	1	0	0	0	0	16	16	0	0	0	0	0	0	0	0	2	2	0	0	1	0	1	0	2	2	3	49
Eukaryota	Fungi	Ascomycota	c__unclassified_p__Ascomycota	o__unclassified_p__Ascomycota	f__unclassified_p__Ascomycota	g__unclassified_p__Ascomycota	s__unclassified_p__Ascomycota	OTU536	0	0	0	0	0	0	0	0	1	0	0	0	0	0	0	0	1	0	0	0	0	0	0	0	0	0	0	0	0	0	0	0	0	0	0	0	2
Eukaryota	Fungi	Ascomycota	c__unclassified_p__Ascomycota	o__unclassified_p__Ascomycota	f__unclassified_p__Ascomycota	g__unclassified_p__Ascomycota	s__unclassified_p__Ascomycota	OTU537	2	0	0	1	3	3	0	0	3	0	0	8	0	0	0	0	22	0	0	0	5	1	0	0	0	0	0	0	0	0	0	0	0	0	0	0	48
Eukaryota	Fungi	Ascomycota	c__Eurotiomycetes	o__Chaetothyriales	f__Herpotrichiellaceae	g__Exophiala	s__Exophiala_xenobiotica	OTU539	0	0	0	0	0	0	0	0	0	0	0	0	0	0	7	8	0	0	0	0	0	0	0	0	0	0	0	0	0	0	0	0	0	0	0	0	15
Eukaryota	Fungi	Ascomycota	c__unclassified_p__Ascomycota	o__unclassified_p__Ascomycota	f__unclassified_p__Ascomycota	g__unclassified_p__Ascomycota	s__unclassified_p__Ascomycota	OTU544	0	0	0	0	0	0	0	0	0	0	0	0	0	0	0	0	0	2	0	0	0	0	0	0	0	0	0	0	0	0	0	0	0	0	0	0	2
Eukaryota	Fungi	Ascomycota	c__unclassified_p__Ascomycota	o__unclassified_p__Ascomycota	f__unclassified_p__Ascomycota	g__unclassified_p__Ascomycota	s__unclassified_p__Ascomycota	OTU548	0	0	0	0	0	0	0	0	0	0	0	0	0	0	1	5	3	11	0	0	0	0	0	0	0	2	2	0	2	0	4	0	0	0	0	0	30
Eukaryota	Fungi	Ascomycota	c__Leotiomycetes	o__Helotiales	f__Myxotrichaceae	g__Oidiodendron	s__Oidiodendron_cereale	OTU549	5	0	0	2	2	0	0	10	7	3	4	5	1	3	3	0	42	8	2	0	0	18	21	59	0	9	6	0	0	9	2	0	5	14	5	2	247
Eukaryota	Fungi	Ascomycota	c__Sordariomycetes	o__Sordariales	f__Chaetomiaceae	g__Humicola	s__Humicola_nigrescens	OTU550	75	63	35	124	157	117	4	9	9	23	380	713	347	86	59	1074	1848	2498	217	371	139	34	68	19	267	348	983	161	279	159	245	378	73	217	140	80	11799
Eukaryota	Fungi	Ascomycota	c__Sordariomycetes	o__Hypocreales	f__Cordycipitaceae	g__Simplicillium	s__Simplicillium_aogashimaense	OTU551	0	3	1	2	1	40	0	0	0	14	15	70	34	20	33	34	35	155	0	41	4	8	3	0	3	16	25	19	6	2	10	6	0	0	1	9	610
Eukaryota	Fungi	Ascomycota	c__Leotiomycetes	o__Helotiales	f__Helotiales_fam_Incertae_sedis	g__Vestigium	s__unclassified_g__Vestigium	OTU552	0	0	0	0	0	0	0	0	0	0	2	0	0	0	3	0	0	3	2	0	0	0	0	0	0	0	0	0	0	0	0	0	0	0	0	0	10
Eukaryota	Fungi	Ascomycota	c__Eurotiomycetes	o__Eurotiales	f__Thermoascaceae	g__Byssochlamys	s__Byssochlamys_lagunculariae	OTU553	31	112	34	52	48	44	11	46	20	109	136	197	257	55	73	76	458	309	80	66	47	99	105	91	56	223	129	114	70	33	194	26	15	92	99	103	3710
Eukaryota	Fungi	Ascomycota	c__Sordariomycetes	o__unclassified_c__Sordariomycetes	f__unclassified_c__Sordariomycetes	g__unclassified_c__Sordariomycetes	s__unclassified_c__Sordariomycetes	OTU554	0	0	0	0	0	0	0	0	1	0	0	0	0	0	0	0	0	2	0	0	0	2	0	1	0	0	0	0	0	0	0	0	0	0	0	0	6
Eukaryota	Fungi	Ascomycota	c__Sordariomycetes	o__Sordariales	f__Cephalothecaceae	g__Cephalotheca	s__Cephalotheca_sulfurea	OTU557	2	3	4	7	10	2	21	11	1	233	372	483	265	258	140	545	1176	347	144	202	179	2	1	1	90	373	360	392	132	118	325	155	77	313	209	302	7255
Eukaryota	Fungi	Ascomycota	c__Sordariomycetes	o__unclassified_c__Sordariomycetes	f__unclassified_c__Sordariomycetes	g__unclassified_c__Sordariomycetes	s__unclassified_c__Sordariomycetes	OTU559	0	3	1	0	4	15	49	42	105	1	0	12	3	0	0	1	26	5	16	21	3	6	1	3	7	0	0	0	1	1	0	1	8	7	7	0	349
Eukaryota	Fungi	Ascomycota	c__Eurotiomycetes	o__Onygenales	f__Gymnoascaceae	g__Gymnoascus	s__unclassified_g__Gymnoascus	OTU560	0	0	0	0	0	0	0	0	1	0	0	1	0	0	0	0	1	3	0	0	0	3	1	1	0	2	0	0	0	0	0	0	0	0	1	0	14
Eukaryota	Fungi	Ascomycota	c__Eurotiomycetes	o__Chaetothyriales	f__Herpotrichiellaceae	g__Phialophora	s__Phialophora_hyalina	OTU562	0	0	0	0	0	0	0	0	0	1	0	0	0	0	0	0	5	6	0	0	0	0	0	0	0	0	0	0	0	0	0	0	0	0	0	0	12
Eukaryota	Fungi	Ascomycota	c__Sordariomycetes	o__Sordariales	f__Lasiosphaeriaceae	g__unclassified_f__Lasiosphaeriaceae	s__unclassified_f__Lasiosphaeriaceae	OTU563	0	0	1	0	3	4	19	59	56	1	0	2	1	0	3	42	281	139	13	5	4	52	24	33	2	1	4	0	0	0	39	58	4	4	0	0	854
Eukaryota	Fungi	Ascomycota	c__Eurotiomycetes	o__Eurotiales	f__Aspergillaceae	g__unclassified_f__Aspergillaceae	s__unclassified_f__Aspergillaceae	OTU564	0	0	0	0	0	0	0	0	0	0	0	0	0	0	0	1	3	1	0	0	0	0	0	0	0	0	0	0	0	0	0	0	0	0	0	0	5
Eukaryota	Fungi	Ascomycota	c__unclassified_p__Ascomycota	o__unclassified_p__Ascomycota	f__unclassified_p__Ascomycota	g__unclassified_p__Ascomycota	s__unclassified_p__Ascomycota	OTU567	0	0	0	0	0	0	0	2	1	0	9	14	9	1	2	1	21	38	0	1	2	0	0	0	0	16	2	2	1	0	24	9	0	1	2	8	166
Eukaryota	Fungi	Ascomycota	c__Leotiomycetes	o__Helotiales	f__Helotiaceae	g__Scytalidium	s__Scytalidium_lignicola	OTU571	0	0	0	0	1	0	0	0	0	0	0	2	0	2	0	0	7	3	0	1	0	0	0	0	0	1	0	0	0	0	0	0	0	0	0	0	17
Eukaryota	Fungi	Ascomycota	c__unclassified_p__Ascomycota	o__unclassified_p__Ascomycota	f__unclassified_p__Ascomycota	g__unclassified_p__Ascomycota	s__unclassified_p__Ascomycota	OTU572	1	1	0	0	0	0	0	0	0	1	2	0	9	0	1	2	2	9	1	0	0	0	2	0	0	0	0	0	0	0	2	1	2	0	0	0	36
Eukaryota	Fungi	Ascomycota	c__Sordariomycetes	o__Hypocreales	f__Hypocreales_fam_Incertae_sedis	g__Acremonium	s__Acremonium_alcalophilum	OTU573	0	0	1	3	0	0	0	0	0	0	0	0	0	0	0	0	0	1	0	0	3	4	1	2	0	0	0	0	4	0	0	0	0	0	0	0	19
Eukaryota	Fungi	Ascomycota	c__Sordariomycetes	o__unclassified_c__Sordariomycetes	f__unclassified_c__Sordariomycetes	g__unclassified_c__Sordariomycetes	s__unclassified_c__Sordariomycetes	OTU578	1	0	0	1	0	8	4	4	9	0	0	9	0	0	0	5	3	28	0	0	0	57	70	51	0	7	4	0	4	5	6	3	0	1	0	2	282
Eukaryota	Fungi	Ascomycota	c__Eurotiomycetes	o__Chaetothyriales	f__Trichomeriaceae	g__Knufia	s__Knufia_epidermidis	OTU579	0	1	0	1	86	5	0	13	5	7	35	77	15	6	14	1	29	43	6	75	8	201	102	458	9	35	41	507	10	18	17	16	4	4	8	7	1864
Eukaryota	Fungi	Ascomycota	c__Saccharomycetes	o__Saccharomycetales	f__Phaffomycetaceae	g__Wickerhamomyces	s__Wickerhamomyces_anomalus	OTU580	0	0	0	0	0	0	0	0	1	0	0	0	0	0	0	0	0	11	0	0	0	0	0	0	0	0	0	0	0	0	0	0	0	5	0	0	17
Eukaryota	Fungi	Ascomycota	c__Eurotiomycetes	o__Eurotiales	f__Aspergillaceae	g__Penicillium	s__Penicillium_griseolum	OTU581	6	1	6	0	5	4	1	1	1	8	9	8	1	3	1	2	9	7	21	0	1	0	0	0	7	8	5	0	4	0	2	2	0	8	14	6	151
Eukaryota	Fungi	Ascomycota	c__Leotiomycetes	o__unclassified_c__Leotiomycetes	f__unclassified_c__Leotiomycetes	g__unclassified_c__Leotiomycetes	s__unclassified_c__Leotiomycetes	OTU582	0	0	0	0	0	0	0	0	0	0	2	0	0	0	0	0	0	2	0	0	0	0	0	0	0	0	0	0	0	0	0	0	0	0	0	0	4
Eukaryota	Fungi	Ascomycota	c__Dothideomycetes	o__Venturiales	f__Sympoventuriaceae	g__Ochroconis	s__Ochroconis_tshawytschae	OTU589	0	0	0	0	0	0	0	0	0	0	0	0	0	0	0	0	1	3	0	0	0	0	0	0	0	0	0	0	0	0	0	0	0	0	0	0	4
Eukaryota	Fungi	Ascomycota	c__Sordariomycetes	o__Microascales	f__Microascaceae	g__Microascus	s__Microascus_cinereus	OTU590	0	0	0	0	1	0	0	1	1	0	0	0	0	0	0	0	0	2	0	0	0	3	1	3	0	0	0	0	0	0	0	0	0	1	0	0	13
Eukaryota	Fungi	Ascomycota	c__Sordariomycetes	o__Hypocreales	f__Cordycipitaceae	g__unclassified_f__Cordycipitaceae	s__unclassified_f__Cordycipitaceae	OTU591	0	0	0	0	0	0	0	0	0	11	0	0	0	3	25	3	0	4	0	0	0	1	0	0	0	0	0	1	0	0	0	1	1	0	0	0	50
Eukaryota	Fungi	Ascomycota	c__Dothideomycetes	o__Pleosporales	f__unclassified_o__Pleosporales	g__unclassified_o__Pleosporales	s__unclassified_o__Pleosporales	OTU596	0	0	0	0	0	0	0	0	0	0	0	0	0	0	4	0	0	0	2	0	0	0	0	0	0	0	0	0	1	0	0	0	0	0	0	0	7
Eukaryota	Fungi	Ascomycota	c__Eurotiomycetes	o__Eurotiales	f__Aspergillaceae	g__Penicillium	s__Penicillium_oregonense	OTU597	0	0	3	0	0	2	0	1	3	0	2	1	2	4	2	0	11	1	2	2	1	2	5	1	0	5	1	15	1	0	0	0	0	1	0	1	69
Eukaryota	Fungi	Ascomycota	c__Eurotiomycetes	o__Eurotiales	f__unclassified_o__Eurotiales	g__unclassified_o__Eurotiales	s__unclassified_o__Eurotiales	OTU599	7	4	2	3	6	8	1	8	2	4	11	34	8	23	6	22	19	13	30	12	5	0	0	0	2	9	11	12	4	5	6	1	0	12	9	6	305
Eukaryota	Fungi	Ascomycota	c__unclassified_p__Ascomycota	o__unclassified_p__Ascomycota	f__unclassified_p__Ascomycota	g__unclassified_p__Ascomycota	s__unclassified_p__Ascomycota	OTU601	8	4	6	2	5	10	0	13	8	10	8	12	5	12	32	27	108	27	403	5	5	1	16	3	12	44	43	9	4	43	6	14	8	19	4	3	939
Eukaryota	Fungi	Ascomycota	c__Sordariomycetes	o__Hypocreales	f__unclassified_o__Hypocreales	g__unclassified_o__Hypocreales	s__unclassified_o__Hypocreales	OTU602	0	0	0	0	0	0	0	0	0	0	0	0	0	0	0	0	0	0	2	0	0	0	0	0	0	0	0	0	0	0	0	0	0	0	0	0	2
Eukaryota	Fungi	Ascomycota	c__Sordariomycetes	o__Microascales	f__Microascaceae	g__unclassified_f__Microascaceae	s__unclassified_f__Microascaceae	OTU604	6	1	1	1	12	1	1	45	35	2	0	2	1	8	3	0	96	7	299	4	0	17	39	73	0	3	14	0	0	0	2	1	3	7	7	3	694
Eukaryota	Fungi	Ascomycota	c__Eurotiomycetes	o__Eurotiales	f__Aspergillaceae	g__Aspergillus	s__Aspergillus_pseudonomius	OTU612	0	0	0	0	0	0	0	0	1	0	0	0	0	0	0	1	2	0	0	1	0	0	0	0	0	0	0	0	0	0	0	0	0	0	0	0	5
Eukaryota	Fungi	Ascomycota	c__Sordariomycetes	o__unclassified_c__Sordariomycetes	f__unclassified_c__Sordariomycetes	g__unclassified_c__Sordariomycetes	s__unclassified_c__Sordariomycetes	OTU613	0	0	0	0	0	0	0	0	0	0	0	0	0	0	0	0	0	0	0	4	0	0	0	0	0	0	0	0	0	0	0	0	0	0	0	0	4
Eukaryota	Fungi	Ascomycota	c__Sordariomycetes	o__Sordariales	f__Chaetomiaceae	g__unclassified_f__Chaetomiaceae	s__unclassified_f__Chaetomiaceae	OTU614	6	3	6	2	9	9	4	0	6	33	14	22	18	29	8	100	62	7	2	14	7	1	0	1	13	24	16	6	1	5	10	2	7	18	8	0	473
Eukaryota	Fungi	Ascomycota	c__Dothideomycetes	o__Pleosporales	f__Sporormiaceae	g__Preussia	s__Preussia_pilosella	OTU617	0	0	0	0	0	0	0	0	0	0	0	0	0	0	0	0	0	0	0	20	0	12	0	2	0	0	0	0	0	0	0	0	0	0	0	0	34
Eukaryota	Fungi	Ascomycota	c__Sordariomycetes	o__unclassified_c__Sordariomycetes	f__unclassified_c__Sordariomycetes	g__unclassified_c__Sordariomycetes	s__unclassified_c__Sordariomycetes	OTU622	0	0	0	0	0	0	0	0	0	0	2	0	0	0	0	0	0	1	0	1	0	0	0	0	0	0	0	0	0	0	0	0	0	0	0	2	6
Eukaryota	Fungi	Ascomycota	c__Leotiomycetes	o__Helotiales	f__Hyaloscyphaceae	g__Cistella	s__Cistella_albidolutea	OTU623	0	0	0	0	0	0	0	0	0	0	0	0	0	0	0	0	0	0	0	3	0	0	2	0	0	0	0	0	0	0	0	0	0	0	0	0	5
Eukaryota	Fungi	Ascomycota	c__Sordariomycetes	o__Sordariales	f__Lasiosphaeriaceae	g__Podospora	s__unclassified_g__Podospora	OTU624	4	15	7	4	5	5	1	2	3	0	8	35	5	0	0	0	8	13	6	554	3	0	0	0	0	1	11	14	3	3	14	0	0	3	10	22	759
Eukaryota	Fungi	Ascomycota	c__Eurotiomycetes	o__Eurotiales	f__unclassified_o__Eurotiales	g__unclassified_o__Eurotiales	s__unclassified_o__Eurotiales	OTU625	0	0	0	0	0	0	0	0	0	0	0	0	1	0	4	1	0	0	0	2	0	0	0	0	0	0	0	0	0	0	0	0	0	0	0	0	8
Eukaryota	Fungi	Ascomycota	c__Sordariomycetes	o__Coniochaetales	f__Coniochaetaceae	g__Coniochaeta	s__unclassified_g__Coniochaeta	OTU626	6	10	5	2	6	7	11	24	18	16	59	38	53	15	17	20	108	31	17	197	10	5	3	3	9	19	34	46	3	10	27	26	0	13	1	20	889
Eukaryota	Fungi	Ascomycota	c__Dothideomycetes	o__Pleosporales	f__unclassified_o__Pleosporales	g__unclassified_o__Pleosporales	s__unclassified_o__Pleosporales	OTU630	21	6	4	9	0	9	0	0	2	51	7	20	3	13	9	5	49	11	5	93	1	0	1	0	7	3	5	0	6	5	24	58	21	1	1	9	459
Eukaryota	Fungi	Ascomycota	c__Sordariomycetes	o__Hypocreales	f__unclassified_o__Hypocreales	g__unclassified_o__Hypocreales	s__unclassified_o__Hypocreales	OTU631	0	0	0	0	0	0	0	0	0	0	0	0	1	1	0	0	1	1	0	1	3	12	9	15	0	1	0	0	0	2	0	0	1	0	0	0	48
Eukaryota	Fungi	Ascomycota	c__Sordariomycetes	o__Sordariales	f__Lasiosphaeriaceae	g__Schizothecium	s__unclassified_g__Schizothecium	OTU633	0	0	0	0	0	0	0	0	0	0	0	0	0	0	0	0	0	0	0	10	0	2	1	1	0	0	0	0	0	0	0	0	0	0	0	0	14
Eukaryota	Fungi	Ascomycota	c__Sordariomycetes	o__Sordariales	f__Chaetomiaceae	g__Chaetomium	s__Chaetomium_aureum	OTU634	0	0	0	0	1	0	0	0	0	0	0	0	0	0	0	0	0	0	0	1	0	3	1	3	0	0	0	1	0	0	0	0	0	0	0	0	10
Eukaryota	Fungi	Ascomycota	c__Eurotiomycetes	o__Eurotiales	f__Aspergillaceae	g__Penicillium	s__unclassified_g__Penicillium	OTU635	29	35	18	43	51	32	20	32	24	137	349	390	142	108	123	357	452	190	79	103	75	38	62	43	61	213	259	298	59	81	87	99	26	113	107	86	4421
Eukaryota	Fungi	Ascomycota	c__unclassified_p__Ascomycota	o__unclassified_p__Ascomycota	f__unclassified_p__Ascomycota	g__unclassified_p__Ascomycota	s__unclassified_p__Ascomycota	OTU636	0	0	0	0	0	0	0	0	0	1	0	0	0	0	0	0	0	0	0	14	0	1	2	0	0	1	0	0	0	0	0	0	0	0	0	0	19
Eukaryota	Fungi	Ascomycota	c__Eurotiomycetes	o__Onygenales	f__Gymnoascaceae	g__Gymnoascus	s__unclassified_g__Gymnoascus	OTU637	0	0	0	0	0	0	0	0	0	0	0	0	0	0	0	0	1	4	0	3	0	0	0	0	0	0	0	0	0	0	0	1	0	1	0	0	10
Eukaryota	Fungi	Ascomycota	c__unclassified_p__Ascomycota	o__unclassified_p__Ascomycota	f__unclassified_p__Ascomycota	g__unclassified_p__Ascomycota	s__unclassified_p__Ascomycota	OTU640	0	0	0	0	0	0	0	0	0	0	0	0	0	0	0	0	1	0	0	4	1	0	4	1	0	0	0	0	0	0	0	0	0	0	1	0	12
Eukaryota	Fungi	Ascomycota	c__Saccharomycetes	o__Saccharomycetales	f__Saccharomycetaceae	g__Saccharomyces	s__Saccharomyces_cerevisiae	OTU642	0	0	0	0	0	0	22	13	11	0	0	0	0	0	0	92	53	89	78	87	84	0	0	0	0	0	0	0	0	0	0	0	0	88	89	84	790
Eukaryota	Fungi	Ascomycota	c__Eurotiomycetes	o__Eurotiales	f__Thermoascaceae	g__Byssochlamys	s__Byssochlamys_lagunculariae	OTU644	3	4	10	4	13	7	3	6	17	10	43	37	26	5	1	6	38	25	33	5	8	21	28	12	6	20	24	23	29	11	10	3	4	14	9	35	553
Eukaryota	Fungi	Ascomycota	c__Eurotiomycetes	o__Eurotiales	f__Aspergillaceae	g__Penicillium	s__Penicillium_oregonense	OTU645	0	0	1	0	0	0	0	0	0	0	0	0	0	0	0	1	0	0	0	0	1	2	2	3	0	0	0	0	0	0	0	0	0	0	0	0	10
Eukaryota	Fungi	Ascomycota	c__Saccharomycetes	o__Saccharomycetales	f__Trichomonascaceae	g__Trichomonascus	s__unclassified_g__Trichomonascus	OTU646	0	0	2	0	0	0	0	0	0	0	0	0	0	0	0	0	0	0	0	0	1	0	0	0	0	0	0	0	0	0	0	0	0	0	0	0	3
Eukaryota	Fungi	Ascomycota	c__unclassified_p__Ascomycota	o__unclassified_p__Ascomycota	f__unclassified_p__Ascomycota	g__unclassified_p__Ascomycota	s__unclassified_p__Ascomycota	OTU650	0	0	1	0	0	0	0	1	0	0	0	3	0	0	0	0	1	0	0	0	1	0	3	2	0	0	0	0	0	0	2	0	0	1	1	0	16
Eukaryota	Fungi	Ascomycota	c__unclassified_p__Ascomycota	o__unclassified_p__Ascomycota	f__unclassified_p__Ascomycota	g__unclassified_p__Ascomycota	s__unclassified_p__Ascomycota	OTU653	0	1	0	0	0	0	1	1	3	0	0	0	0	0	0	0	0	1	0	0	2	0	1	1	0	0	0	0	0	0	0	0	0	0	2	0	13
Eukaryota	Fungi	Ascomycota	c__Sordariomycetes	o__Hypocreales	f__unclassified_o__Hypocreales	g__unclassified_o__Hypocreales	s__unclassified_o__Hypocreales	OTU656	0	0	0	0	0	0	0	0	0	0	0	0	0	1	0	1	1	0	3	3	4	0	0	0	0	7	0	0	1	0	0	1	0	3	2	3	30
Eukaryota	Fungi	Ascomycota	c__Sordariomycetes	o__Hypocreales	f__Nectriaceae	g__Fusarium	s__Fusarium_buharicum	OTU659	0	0	0	0	0	0	0	0	0	0	2	0	0	0	0	0	0	0	0	0	0	9	0	1	0	0	0	0	0	0	0	0	0	0	0	0	12
Eukaryota	Fungi	Ascomycota	c__Eurotiomycetes	o__Onygenales	f__Onygenales_fam_Incertae_sedis	g__Spiromastix	s__Spiromastix_warcupii	OTU660	0	0	0	0	0	0	0	0	0	0	0	0	0	0	0	0	0	0	0	0	0	3	0	0	0	0	0	0	0	0	0	0	0	0	0	0	3
Eukaryota	Fungi	Ascomycota	c__Eurotiomycetes	o__Eurotiales	f__Thermoascaceae	g__Byssochlamys	s__Byssochlamys_lagunculariae	OTU661	0	0	0	0	0	0	0	0	0	0	0	0	0	0	0	0	0	0	0	0	0	3	1	0	0	0	0	0	0	0	0	0	0	0	0	0	4
Eukaryota	Fungi	Ascomycota	c__Sordariomycetes	o__Xylariales	f__unclassified_o__Xylariales	g__unclassified_o__Xylariales	s__unclassified_o__Xylariales	OTU663	0	0	0	0	0	0	0	5	4	0	0	0	0	0	0	19	3	0	1	0	1	9	20	4	0	3	0	0	0	0	0	1	0	0	1	2	73
Eukaryota	Fungi	Ascomycota	c__unclassified_p__Ascomycota	o__unclassified_p__Ascomycota	f__unclassified_p__Ascomycota	g__unclassified_p__Ascomycota	s__unclassified_p__Ascomycota	OTU664	0	0	0	0	0	0	0	0	0	0	0	0	0	0	0	0	0	0	0	0	0	5	1	0	0	0	0	0	0	0	0	0	0	0	0	0	6
Eukaryota	Fungi	Ascomycota	c__unclassified_p__Ascomycota	o__unclassified_p__Ascomycota	f__unclassified_p__Ascomycota	g__unclassified_p__Ascomycota	s__unclassified_p__Ascomycota	OTU666	0	2	0	0	0	0	0	0	0	0	0	0	0	0	0	0	0	0	1	0	0	9	0	23	0	0	0	0	2	0	0	0	0	0	0	0	37
Eukaryota	Fungi	Ascomycota	c__Sordariomycetes	o__Hypocreales	f__Nectriaceae	g__Nectria	s__Nectria_ramulariae	OTU667	3	0	0	0	0	0	0	0	1	0	0	0	0	0	0	0	0	0	0	0	0	152	36	14	0	0	3	0	0	2	0	0	0	0	0	0	211
Eukaryota	Fungi	Ascomycota	c__Sordariomycetes	o__Hypocreales	f__Hypocreales_fam_Incertae_sedis	g__Acremonium	s__Acremonium_charticola	OTU668	0	0	0	0	0	0	0	0	0	0	0	0	0	0	0	0	0	0	0	0	0	8	24	12	0	0	0	0	0	0	0	0	0	0	0	0	44
Eukaryota	Fungi	Ascomycota	c__Sordariomycetes	o__Hypocreales	f__Hypocreales_fam_Incertae_sedis	g__Acremonium	s__Acremonium_fusidioides	OTU669	0	0	0	0	0	0	0	0	0	0	0	0	0	0	2	0	0	0	0	0	0	3	3	2	0	0	0	0	0	0	0	0	0	0	0	0	10
Eukaryota	Fungi	Ascomycota	c__Eurotiomycetes	o__Chaetothyriales	f__Herpotrichiellaceae	g__Cladophialophora	s__unclassified_g__Cladophialophora	OTU671	0	0	0	0	0	0	0	0	0	0	0	0	0	0	0	0	0	0	0	0	0	1	0	0	0	0	0	0	0	0	0	0	1	0	0	0	2
Eukaryota	Fungi	Ascomycota	c__unclassified_p__Ascomycota	o__unclassified_p__Ascomycota	f__unclassified_p__Ascomycota	g__unclassified_p__Ascomycota	s__unclassified_p__Ascomycota	OTU672	0	0	0	0	0	0	0	0	0	0	0	0	0	0	0	0	0	1	0	0	0	3	0	7	0	0	0	0	0	0	1	0	0	0	0	0	12
Eukaryota	Fungi	Ascomycota	c__Sordariomycetes	o__Hypocreales	f__Clavicipitaceae	g__Metarhizium	s__Metarhizium_anisopliae	OTU674	0	0	0	0	0	0	2	3	3	0	0	0	1	0	0	5	0	0	0	0	0	11	3	4	0	0	0	0	0	1	0	0	0	1	0	1	35
Eukaryota	Fungi	Ascomycota	c__Eurotiomycetes	o__Onygenales	f__Onygenales_fam_Incertae_sedis	g__Chrysosporium	s__unclassified_g__Chrysosporium	OTU676	0	0	0	0	0	0	0	0	0	0	0	0	0	0	0	0	0	0	0	0	0	2	0	1	0	0	0	0	0	0	0	0	0	0	0	0	3
Eukaryota	Fungi	Ascomycota	c__Leotiomycetes	o__Helotiales	f__Hyaloscyphaceae	g__Cistella	s__unclassified_g__Cistella	OTU681	0	0	0	0	1	0	0	0	0	0	0	0	0	0	0	0	0	0	0	2	1	1	0	0	0	0	0	0	0	0	0	0	0	0	0	0	5
Eukaryota	Fungi	Ascomycota	c__Leotiomycetes	o__Helotiales	f__Helotiales_fam_Incertae_sedis	g__Acidomelania	s__Acidomelania_panicicola	OTU684	0	0	0	0	0	0	0	0	0	0	0	0	0	0	0	0	0	0	0	0	0	5	1	0	0	0	0	0	0	0	0	0	0	0	0	0	6
Eukaryota	Fungi	Ascomycota	c__Sordariomycetes	o__Microascales	f__Microascaceae	g__unclassified_f__Microascaceae	s__unclassified_f__Microascaceae	OTU685	0	0	1	1	0	2	7	24	2	0	3	4	2	0	2	2	2	1	1	2	2	35	19	27	0	0	3	0	0	4	0	1	0	1	0	0	148
Eukaryota	Fungi	Ascomycota	c__Sordariomycetes	o__Hypocreales	f__Nectriaceae	g__Gibberella	s__Gibberella_baccata	OTU686	42	87	19	901	114	422	4606	1558	1908	24	45	76	68	22	0	1100	394	432	8	182	48	10442	10665	13227	50	43	57	15	66	44	311	5290	142	37	26	31	52502
Eukaryota	Fungi	Ascomycota	c__unclassified_p__Ascomycota	o__unclassified_p__Ascomycota	f__unclassified_p__Ascomycota	g__unclassified_p__Ascomycota	s__unclassified_p__Ascomycota	OTU687	0	0	1	0	0	0	0	0	0	0	0	0	0	0	0	0	0	0	0	0	0	28	27	3	0	0	0	0	0	0	0	0	0	0	0	0	59
Eukaryota	Fungi	Ascomycota	c__unclassified_p__Ascomycota	o__unclassified_p__Ascomycota	f__unclassified_p__Ascomycota	g__unclassified_p__Ascomycota	s__unclassified_p__Ascomycota	OTU689	0	0	0	0	0	0	0	0	0	0	0	0	0	0	0	0	0	0	0	0	0	7	7	3	0	0	0	0	0	0	0	0	0	0	0	0	17
Eukaryota	Fungi	Ascomycota	c__Eurotiomycetes	o__Eurotiales	f__Trichocomaceae	g__Talaromyces	s__unclassified_g__Talaromyces	OTU690	0	0	0	0	0	0	0	0	0	0	0	0	0	1	0	0	0	0	0	0	0	1	0	0	0	0	0	0	0	0	0	0	0	0	0	0	2
Eukaryota	Fungi	Ascomycota	c__Eurotiomycetes	o__Chaetothyriales	f__Herpotrichiellaceae	g__Exophiala	s__Exophiala_equina	OTU692	0	1	1	0	3	1	122	23	18	0	23	3	11	1	0	1	20	18	1	2	2	651	603	410	2	5	6	3	3	1	3	4	1	0	1	4	1948
Eukaryota	Fungi	Ascomycota	c__Sordariomycetes	o__Sordariales	f__Lasiosphaeriaceae	g__Cladorrhinum	s__Cladorrhinum_bulbillosum	OTU693	0	0	0	0	0	0	0	0	0	0	0	0	0	0	0	0	0	0	0	0	0	9	0	0	0	0	0	0	0	0	0	0	0	0	0	0	9
Eukaryota	Fungi	Ascomycota	c__Sordariomycetes	o__Sordariales	f__unclassified_o__Sordariales	g__unclassified_o__Sordariales	s__unclassified_o__Sordariales	OTU694	0	0	0	2	0	0	2	0	0	0	0	0	0	0	0	0	0	0	0	0	0	2	0	2	0	0	0	2	0	0	0	0	0	0	0	0	10
Eukaryota	Fungi	Ascomycota	c__Sordariomycetes	o__Hypocreales	f__Nectriaceae	g__Fusarium	s__Fusarium_proliferatum	OTU696	0	0	0	1	0	1	7	4	0	2	6	8	1	0	0	4	1	2	0	2	0	64	137	58	0	0	2	0	0	1	1	1	0	1	0	4	308
Eukaryota	Fungi	Ascomycota	c__unclassified_p__Ascomycota	o__unclassified_p__Ascomycota	f__unclassified_p__Ascomycota	g__unclassified_p__Ascomycota	s__unclassified_p__Ascomycota	OTU698	0	0	0	0	0	0	0	0	0	0	0	0	0	0	0	0	0	0	0	0	0	4	0	0	0	0	0	0	0	0	0	0	0	0	0	0	4
Eukaryota	Fungi	Ascomycota	c__Dothideomycetes	o__Pleosporales	f__Didymellaceae	g__Didymella	s__Didymella_urticicola	OTU699	0	0	0	0	0	0	0	0	0	0	0	0	0	0	0	0	0	0	0	0	0	3	0	0	0	0	0	0	0	0	0	0	0	0	0	0	3
Eukaryota	Fungi	Ascomycota	c__Sordariomycetes	o__Hypocreales	f__Nectriaceae	g__unclassified_f__Nectriaceae	s__unclassified_f__Nectriaceae	OTU700	0	0	0	0	0	0	0	0	0	0	0	0	0	0	0	0	0	0	0	0	0	3	0	0	0	0	0	0	0	0	0	0	0	0	0	0	3
Eukaryota	Fungi	Ascomycota	c__unclassified_p__Ascomycota	o__unclassified_p__Ascomycota	f__unclassified_p__Ascomycota	g__unclassified_p__Ascomycota	s__unclassified_p__Ascomycota	OTU701	0	0	0	0	0	0	0	0	0	0	0	0	0	0	0	0	0	0	0	0	0	2	1	4	0	0	0	0	0	0	0	0	0	0	0	0	7
Eukaryota	Fungi	Ascomycota	c__Sordariomycetes	o__Hypocreales	f__Nectriaceae	g__Fusarium	s__unclassified_g__Fusarium	OTU702	6	1	1	2	0	2	21	34	30	1	0	8	5	0	15	0	51	1	0	8	1	136	110	145	2	18	0	1	1	9	8	7	0	4	14	4	646
Eukaryota	Fungi	Ascomycota	c__Sordariomycetes	o__Hypocreales	f__Nectriaceae	g__unclassified_f__Nectriaceae	s__unclassified_f__Nectriaceae	OTU703	0	0	0	1	0	0	6	3	41	1	3	0	0	0	0	0	4	1	0	0	0	56	42	60	0	2	0	1	0	0	0	0	0	0	0	0	221
Eukaryota	Fungi	Ascomycota	c__unclassified_p__Ascomycota	o__unclassified_p__Ascomycota	f__unclassified_p__Ascomycota	g__unclassified_p__Ascomycota	s__unclassified_p__Ascomycota	OTU704	0	0	0	0	0	0	0	0	0	0	0	0	0	0	0	0	0	0	0	0	0	10	16	10	0	0	0	0	0	1	0	0	0	0	0	0	37
Eukaryota	Fungi	Ascomycota	c__Sordariomycetes	o__Hypocreales	f__Nectriaceae	g__unclassified_f__Nectriaceae	s__unclassified_f__Nectriaceae	OTU705	0	0	0	1	0	0	1	1	2	0	0	3	0	0	0	0	0	0	0	0	0	10	11	1	0	0	0	4	0	0	0	0	0	0	0	0	34
Eukaryota	Fungi	Ascomycota	c__Eurotiomycetes	o__unclassified_c__Eurotiomycetes	f__unclassified_c__Eurotiomycetes	g__unclassified_c__Eurotiomycetes	s__unclassified_c__Eurotiomycetes	OTU706	0	1	0	0	0	0	10	5	9	2	3	0	3	0	0	0	16	6	4	0	4	294	108	54	1	1	3	0	9	0	0	3	0	2	0	3	541
Eukaryota	Fungi	Ascomycota	c__Eurotiomycetes	o__Eurotiales	f__Thermoascaceae	g__Byssochlamys	s__unclassified_g__Byssochlamys	OTU707	0	0	0	0	0	0	0	2	3	0	1	0	0	2	0	0	5	9	1	0	0	17	28	13	0	2	0	1	0	1	0	43	0	0	2	2	132
Eukaryota	Fungi	Ascomycota	c__Dothideomycetes	o__Pleosporales	f__Didymosphaeriaceae	g__Pseudopithomyces	s__unclassified_g__Pseudopithomyces	OTU710	0	0	0	0	0	0	0	0	0	0	0	0	0	0	0	0	0	0	0	0	0	2	0	1	0	0	0	0	0	0	0	0	0	0	0	0	3
Eukaryota	Fungi	Ascomycota	c__Dothideomycetes	o__Pleosporales	f__Pleosporaceae	g__Curvularia	s__Curvularia_lunata	OTU711	0	0	0	0	0	0	0	0	0	0	0	0	0	0	0	0	0	0	0	2	0	10	13	7	0	0	0	0	0	0	0	0	0	0	0	0	32
Eukaryota	Fungi	Ascomycota	c__Sordariomycetes	o__Hypocreales	f__unclassified_o__Hypocreales	g__unclassified_o__Hypocreales	s__unclassified_o__Hypocreales	OTU713	5	7	2	1	2	7	0	4	10	1	10	24	10	4	2	1	51	26	29	1	6	61	112	14	5	1	4	3	7	3	6	10	0	9	3	16	457
Eukaryota	Fungi	Ascomycota	c__Dothideomycetes	o__Pleosporales	f__Sporormiaceae	g__Sporormia	s__Sporormia_grandispora	OTU714	0	0	0	0	0	0	0	0	0	0	0	0	0	0	0	0	0	0	0	0	0	18	0	0	0	0	0	0	0	0	0	0	0	0	0	0	18
Eukaryota	Fungi	Ascomycota	c__Sordariomycetes	o__Hypocreales	f__Hypocreaceae	g__Trichoderma	s__unclassified_g__Trichoderma	OTU716	3	2	2	0	5	2	35	34	22	8	9	7	22	2	2	12	17	8	1	28	14	78	104	49	6	7	2	5	4	0	12	1	0	9	2	11	525
Eukaryota	Fungi	Ascomycota	c__Sordariomycetes	o__Sordariales	f__Lasiosphaeriaceae	g__Schizothecium	s__unclassified_g__Schizothecium	OTU717	0	0	2	1	0	0	0	0	0	0	0	0	0	0	0	1	0	0	0	0	0	36	3	5	0	0	14	0	0	0	0	0	0	0	0	0	62
Eukaryota	Fungi	Ascomycota	c__Eurotiomycetes	o__Chaetothyriales	f__Herpotrichiellaceae	g__Cladophialophora	s__unclassified_g__Cladophialophora	OTU718	0	0	0	0	0	0	0	0	0	0	0	0	0	0	0	0	0	0	1	0	0	2	1	4	0	0	0	0	0	0	0	0	0	0	0	0	8
Eukaryota	Fungi	Ascomycota	c__Dothideomycetes	o__Capnodiales	f__Cladosporiaceae	g__Cladosporium	s__Cladosporium_velox	OTU721	0	0	0	0	0	0	0	0	0	0	0	0	0	0	0	0	0	0	0	0	0	1	3	0	0	0	0	0	0	0	0	0	0	0	0	0	4
Eukaryota	Fungi	Ascomycota	c__Leotiomycetes	o__Helotiales	f__Helotiaceae	g__Dimorphospora	s__unclassified_g__Dimorphospora	OTU723	0	0	0	0	0	0	0	0	0	0	0	0	0	0	0	0	0	0	0	0	0	1	0	1	0	1	1	0	0	0	0	0	0	0	0	0	4
Eukaryota	Fungi	Ascomycota	c__Sordariomycetes	o__Hypocreales	f__Nectriaceae	g__Fusicolla	s__Fusicolla_acetilerea	OTU724	0	0	0	0	0	0	0	0	0	0	0	0	0	0	0	0	0	0	0	0	0	4	4	4	0	0	0	0	0	0	0	0	0	0	0	0	12
Eukaryota	Fungi	Ascomycota	c__Sordariomycetes	o__Hypocreales	f__Nectriaceae	g__unclassified_f__Nectriaceae	s__unclassified_f__Nectriaceae	OTU726	0	0	0	0	0	0	0	0	0	0	0	0	0	0	0	0	0	0	0	0	0	7	3	3	0	0	0	0	0	0	0	0	0	0	0	0	13
Eukaryota	Fungi	Ascomycota	c__Sordariomycetes	o__Sordariales	f__unclassified_o__Sordariales	g__unclassified_o__Sordariales	s__unclassified_o__Sordariales	OTU728	0	0	0	0	0	0	0	0	0	0	0	0	0	0	0	0	0	0	0	0	0	3	0	0	0	0	0	0	0	0	0	0	0	0	0	0	3
Eukaryota	Fungi	Ascomycota	c__Eurotiomycetes	o__Chaetothyriales	f__Trichomeriaceae	g__unclassified_f__Trichomeriaceae	s__unclassified_f__Trichomeriaceae	OTU729	0	0	0	0	0	0	0	0	0	0	0	0	0	0	0	0	0	0	0	0	0	8	3	1	0	0	0	0	0	0	0	0	0	0	0	0	12
Eukaryota	Fungi	Ascomycota	c__Dothideomycetes	o__Pleosporales	f__unclassified_o__Pleosporales	g__unclassified_o__Pleosporales	s__unclassified_o__Pleosporales	OTU731	0	0	0	0	0	0	0	0	0	0	0	0	0	0	0	0	0	0	0	0	0	3	0	0	0	0	0	0	0	0	0	0	0	0	0	0	3
Eukaryota	Fungi	Ascomycota	c__Leotiomycetes	o__Thelebolales	f__unclassified_o__Thelebolales	g__unclassified_o__Thelebolales	s__unclassified_o__Thelebolales	OTU732	0	0	0	0	0	0	0	0	0	0	0	0	0	0	0	0	0	0	0	0	0	3	0	0	0	0	0	0	0	0	0	0	0	0	0	0	3
Eukaryota	Fungi	Ascomycota	c__Eurotiomycetes	o__Onygenales	f__Onygenales_fam_Incertae_sedis	g__Chrysosporium	s__Chrysosporium_lobatum	OTU733	3	0	1	0	8	3	2	0	1	6	0	14	1	0	0	1	6	5	3	7	3	136	321	161	0	0	0	1	3	0	2	0	0	7	4	4	703
Eukaryota	Fungi	Ascomycota	c__Sordariomycetes	o__Microascales	f__unclassified_o__Microascales	g__unclassified_o__Microascales	s__unclassified_o__Microascales	OTU734	23	15	7	9	10	9	132	308	220	6	23	47	6	17	11	123	140	19	38	30	16	719	700	550	19	34	104	21	6	13	29	26	17	21	29	34	3531
Eukaryota	Fungi	Ascomycota	c__Sordariomycetes	o__Hypocreales	f__Stachybotryaceae	g__Stachybotrys	s__Stachybotrys_microspora	OTU736	0	0	0	0	0	0	0	0	0	0	0	0	0	0	0	0	0	0	0	0	0	1	1	0	0	0	0	0	0	0	0	0	0	0	0	0	2
Eukaryota	Fungi	Ascomycota	c__Pezizomycetes	o__Pezizales	f__Pezizaceae	g__unclassified_f__Pezizaceae	s__unclassified_f__Pezizaceae	OTU737	0	0	0	0	0	0	0	0	0	0	9	0	0	0	0	0	5	0	0	0	0	53	0	0	0	0	0	0	0	0	0	0	0	0	0	0	67
Eukaryota	Fungi	Ascomycota	c__unclassified_p__Ascomycota	o__unclassified_p__Ascomycota	f__unclassified_p__Ascomycota	g__unclassified_p__Ascomycota	s__unclassified_p__Ascomycota	OTU739	0	0	0	0	0	0	0	0	0	0	0	0	0	0	0	0	0	0	0	0	0	2	0	0	0	0	0	0	0	0	0	0	0	0	0	0	2
Eukaryota	Fungi	Ascomycota	c__Pezizomycetes	o__unclassified_c__Pezizomycetes	f__unclassified_c__Pezizomycetes	g__unclassified_c__Pezizomycetes	s__unclassified_c__Pezizomycetes	OTU740	0	0	0	0	0	0	0	0	0	0	0	0	0	0	0	0	0	0	0	0	0	11	0	0	0	0	0	0	0	0	0	0	0	0	0	0	11
Eukaryota	Fungi	Ascomycota	c__Sordariomycetes	o__Hypocreales	f__Nectriaceae	g__Fusarium	s__unclassified_g__Fusarium	OTU741	3	16	0	0	0	1	0	10	3	0	0	2	0	0	0	0	0	0	0	0	2	79	82	54	0	2	0	0	18	0	0	0	1	0	0	0	273
Eukaryota	Fungi	Ascomycota	c__Eurotiomycetes	o__unclassified_c__Eurotiomycetes	f__unclassified_c__Eurotiomycetes	g__unclassified_c__Eurotiomycetes	s__unclassified_c__Eurotiomycetes	OTU743	0	3	1	0	2	1	12	24	35	2	2	1	0	3	2	0	2	5	2	0	0	61	113	124	0	1	0	0	2	0	5	4	0	2	2	2	413
Eukaryota	Fungi	Ascomycota	c__Eurotiomycetes	o__Onygenales	f__Onygenales_fam_Incertae_sedis	g__Chrysosporium	s__Chrysosporium_lobatum	OTU747	0	0	0	1	3	2	2	3	7	1	2	1	0	0	1	4	6	5	1	2	3	119	129	59	0	1	0	1	0	2	2	0	0	8	4	0	369
Eukaryota	Fungi	Ascomycota	c__Dothideomycetes	o__Pleosporales	f__unclassified_o__Pleosporales	g__unclassified_o__Pleosporales	s__unclassified_o__Pleosporales	OTU748	0	0	0	0	0	0	0	0	0	0	0	0	0	0	0	0	0	0	0	0	0	16	2	0	0	0	0	0	0	0	0	0	0	0	0	0	18
Eukaryota	Fungi	Ascomycota	c__Sordariomycetes	o__Trichosphaeriales	f__Trichosphaeriaceae	g__Nigrospora	s__Nigrospora_oryzae	OTU749	0	0	0	0	0	0	0	0	0	0	0	0	0	0	0	0	0	0	0	0	0	9	0	3	0	0	0	0	0	0	0	0	0	0	0	0	12
Eukaryota	Fungi	Ascomycota	c__Sordariomycetes	o__Sordariales	f__Cephalothecaceae	g__unclassified_f__Cephalothecaceae	s__unclassified_f__Cephalothecaceae	OTU751	0	0	0	0	0	0	0	0	0	0	0	1	0	0	0	0	0	0	0	0	0	35	41	38	0	0	0	0	0	0	0	0	0	0	0	0	115
Eukaryota	Fungi	Ascomycota	c__Sordariomycetes	o__Hypocreales	f__Nectriaceae	g__Gibberella	s__Gibberella_zeae	OTU753	5	1	0	0	0	0	0	0	0	0	1	0	0	0	0	0	0	0	0	0	0	10	20	6	0	0	0	0	0	0	0	1	0	0	0	0	44
Eukaryota	Fungi	Ascomycota	c__Sordariomycetes	o__unclassified_c__Sordariomycetes	f__unclassified_c__Sordariomycetes	g__unclassified_c__Sordariomycetes	s__unclassified_c__Sordariomycetes	OTU755	0	0	0	0	0	0	0	0	3	10	0	0	0	0	0	0	0	0	0	0	0	3	0	0	2	0	0	0	3	0	1	0	0	0	0	0	22
Eukaryota	Fungi	Ascomycota	c__Dothideomycetes	o__Pleosporales	f__Lophiotremataceae	g__Lophiotrema	s__Lophiotrema_rubi	OTU756	0	0	0	0	0	0	0	0	0	0	0	0	0	0	0	0	0	0	0	0	0	3	0	0	0	0	0	0	0	0	0	0	0	0	0	0	3
Eukaryota	Fungi	Ascomycota	c__Sordariomycetes	o__Glomerellales	f__Plectosphaerellaceae	g__Gibellulopsis	s__unclassified_g__Gibellulopsis	OTU757	0	0	0	0	1	0	0	5	0	0	0	0	1	0	0	0	0	0	0	0	0	44	34	26	0	0	0	0	0	0	0	0	0	0	0	0	111
Eukaryota	Fungi	Ascomycota	c__unclassified_p__Ascomycota	o__unclassified_p__Ascomycota	f__unclassified_p__Ascomycota	g__unclassified_p__Ascomycota	s__unclassified_p__Ascomycota	OTU759	0	0	0	0	0	0	0	0	0	0	0	0	0	0	0	0	0	0	0	0	0	2	0	0	0	0	0	0	0	0	0	0	0	0	0	0	2
Eukaryota	Fungi	Ascomycota	c__Eurotiomycetes	o__Eurotiales	f__Aspergillaceae	g__Aspergillus	s__Aspergillus_niger	OTU760	0	0	0	0	0	0	0	2	0	0	0	0	0	0	0	1	1	0	0	0	0	6	5	4	0	2	0	0	0	0	0	0	0	1	0	0	22
Eukaryota	Fungi	Ascomycota	c__Sordariomycetes	o__Hypocreales	f__Nectriaceae	g__Fusicolla	s__Fusicolla_violacea	OTU762	0	0	0	0	0	0	0	0	0	0	0	0	0	0	0	0	0	0	5	0	1	10	0	8	0	0	0	0	0	0	0	0	0	0	0	0	24
Eukaryota	Fungi	Ascomycota	c__Sordariomycetes	o__Hypocreales	f__Nectriaceae	g__Cylindrocarpon	s__unclassified_g__Cylindrocarpon	OTU764	0	0	0	0	0	0	1	0	0	0	0	0	0	0	0	0	0	0	0	0	0	24	0	0	0	0	0	0	0	0	0	0	0	0	2	0	27
Eukaryota	Fungi	Ascomycota	c__Eurotiomycetes	o__Chaetothyriales	f__Herpotrichiellaceae	g__Cladophialophora	s__Cladophialophora_chaetospira	OTU765	0	0	0	0	0	0	0	0	0	0	0	0	0	0	0	0	0	0	0	0	0	1	0	1	0	0	0	0	0	0	0	0	0	0	0	0	2
Eukaryota	Fungi	Ascomycota	c__Dothideomycetes	o__Pleosporales	f__Didymellaceae	g__unclassified_f__Didymellaceae	s__unclassified_f__Didymellaceae	OTU766	3	0	0	0	1	1	0	0	4	0	0	7	32	0	0	16	46	16	1	70	8	548	307	186	1	0	8	0	12	0	11	0	1	0	3	0	1282
Eukaryota	Fungi	Ascomycota	c__Sordariomycetes	o__Sordariales	f__Chaetomiaceae	g__Zopfiella	s__unclassified_g__Zopfiella	OTU767	0	0	0	0	0	0	0	0	0	0	0	0	0	0	0	0	0	0	0	0	0	3	19	9	0	0	0	0	0	0	0	0	0	0	0	0	31
Eukaryota	Fungi	Ascomycota	c__unclassified_p__Ascomycota	o__unclassified_p__Ascomycota	f__unclassified_p__Ascomycota	g__unclassified_p__Ascomycota	s__unclassified_p__Ascomycota	OTU769	0	0	0	0	0	0	0	0	0	0	0	0	0	0	0	0	0	0	0	0	0	3	0	0	0	0	0	0	0	0	0	0	0	0	0	0	3
Eukaryota	Fungi	Ascomycota	c__Sordariomycetes	o__unclassified_c__Sordariomycetes	f__unclassified_c__Sordariomycetes	g__unclassified_c__Sordariomycetes	s__unclassified_c__Sordariomycetes	OTU770	0	0	0	0	0	0	0	0	0	0	0	0	0	0	0	0	0	0	0	0	0	9	3	0	0	0	0	0	0	0	0	0	1	0	0	0	13
Eukaryota	Fungi	Ascomycota	c__Sordariomycetes	o__Hypocreales	f__Cordycipitaceae	g__unclassified_f__Cordycipitaceae	s__unclassified_f__Cordycipitaceae	OTU773	0	0	0	0	0	0	0	0	0	0	0	0	0	0	0	0	0	0	0	0	0	2	0	0	0	0	0	0	0	0	0	0	0	0	0	0	2
Eukaryota	Fungi	Ascomycota	c__Eurotiomycetes	o__Eurotiales	f__Aspergillaceae	g__Penicillium	s__Penicillium_jugoslavicum	OTU774	0	0	0	0	0	0	0	0	0	0	0	0	0	0	0	0	0	0	0	0	0	8	6	2	0	0	0	0	0	0	0	0	0	0	0	0	16
Eukaryota	Fungi	Ascomycota	c__Dothideomycetes	o__Pleosporales	f__Didymosphaeriaceae	g__unclassified_f__Didymosphaeriaceae	s__unclassified_f__Didymosphaeriaceae	OTU775	0	0	0	0	0	0	0	0	0	0	0	0	1	0	0	0	0	0	0	0	0	2	0	0	0	0	0	0	0	0	0	0	0	0	0	0	3
Eukaryota	Fungi	Ascomycota	c__Sordariomycetes	o__Hypocreales	f__Nectriaceae	g__unclassified_f__Nectriaceae	s__unclassified_f__Nectriaceae	OTU776	0	0	0	0	0	0	0	0	0	0	0	0	0	0	0	0	0	0	0	0	0	5	1	0	0	0	0	0	0	0	0	0	0	0	0	0	6
Eukaryota	Fungi	Ascomycota	c__Eurotiomycetes	o__Eurotiales	f__Aspergillaceae	g__Phialosimplex	s__unclassified_g__Phialosimplex	OTU777	0	0	0	0	0	0	0	0	1	0	0	0	0	0	0	0	0	0	0	0	0	8	14	8	0	0	0	0	0	0	0	0	0	0	0	0	31
Eukaryota	Fungi	Ascomycota	c__unclassified_p__Ascomycota	o__unclassified_p__Ascomycota	f__unclassified_p__Ascomycota	g__unclassified_p__Ascomycota	s__unclassified_p__Ascomycota	OTU778	0	0	0	0	0	0	0	0	0	0	0	0	0	0	0	0	0	0	0	1	0	7	6	0	0	0	0	0	0	0	0	0	0	0	0	0	14
Eukaryota	Fungi	Ascomycota	c__Eurotiomycetes	o__Eurotiales	f__Trichocomaceae	g__Talaromyces	s__unclassified_g__Talaromyces	OTU779	0	0	0	0	0	0	0	0	0	0	0	0	0	0	0	0	0	0	0	0	0	4	2	3	0	0	0	0	0	0	0	0	0	0	0	0	9
Eukaryota	Fungi	Ascomycota	c__Eurotiomycetes	o__Eurotiales	f__Aspergillaceae	g__Aspergillus	s__Aspergillus_japonicus	OTU781	0	0	0	0	0	0	0	0	0	0	0	0	0	0	0	0	0	0	0	0	0	6	0	0	0	0	0	0	0	0	0	0	0	0	0	0	6
Eukaryota	Fungi	Ascomycota	c__Sordariomycetes	o__Microascales	f__Microascaceae	g__Gamsia	s__Gamsia_simplex	OTU782	0	0	0	0	0	0	0	0	0	0	0	0	0	0	0	0	0	0	0	0	0	3	0	0	0	0	0	0	0	0	0	0	0	0	0	0	3
Eukaryota	Fungi	Ascomycota	c__Sordariomycetes	o__Hypocreales	f__Hypocreales_fam_Incertae_sedis	g__Acremonium	s__Acremonium_curvulum	OTU787	0	0	0	0	0	0	0	0	0	0	0	0	0	0	0	0	0	0	0	0	0	2	4	1	0	0	0	0	0	0	0	0	0	0	0	0	7
Eukaryota	Fungi	Ascomycota	c__Sordariomycetes	o__Hypocreales	f__Nectriaceae	g__Gibberella	s__unclassified_g__Gibberella	OTU789	0	1	0	15	4	8	28	13	7	0	0	0	2	1	0	7	2	11	0	4	0	536	429	634	0	0	1	0	0	0	2	28	0	2	0	2	1737
Eukaryota	Fungi	Ascomycota	c__Eurotiomycetes	o__Chaetothyriales	f__Herpotrichiellaceae	g__unclassified_f__Herpotrichiellaceae	s__unclassified_f__Herpotrichiellaceae	OTU790	0	0	0	0	0	0	0	0	0	0	0	0	0	0	0	0	0	0	0	0	0	5	1	3	0	0	0	0	0	0	0	0	0	0	0	0	9
Eukaryota	Fungi	Ascomycota	c__Eurotiomycetes	o__Eurotiales	f__Aspergillaceae	g__Penicillium	s__Penicillium_oxalicum	OTU791	0	0	0	0	0	0	0	1	1	0	1	0	0	0	0	0	0	0	0	0	0	12	9	5	0	0	4	0	0	1	0	0	0	0	0	0	34
Eukaryota	Fungi	Ascomycota	c__Archaeorhizomycetes	o__Archaeorhizomycetales	f__Archaeorhizomycetaceae	g__Archaeorhizomyces	s__unclassified_g__Archaeorhizomyces	OTU792	0	0	0	0	0	0	0	0	0	0	0	0	0	0	0	0	0	0	0	0	0	4	0	0	0	0	0	0	0	0	0	0	0	0	0	0	4
Eukaryota	Fungi	Ascomycota	c__Eurotiomycetes	o__Eurotiales	f__Aspergillaceae	g__Penicillium	s__Penicillium_cinnamopurpureum	OTU793	0	0	0	0	0	0	0	0	0	0	0	0	0	0	0	0	0	0	0	0	0	2	2	0	0	0	0	0	0	0	0	0	0	0	0	0	4
Eukaryota	Fungi	Ascomycota	c__Eurotiomycetes	o__Eurotiales	f__Trichocomaceae	g__Talaromyces	s__Talaromyces_purpureogenus	OTU794	44	19	7	15	12	7	28	81	52	24	40	47	18	19	16	40	169	38	13	33	24	199	246	118	13	69	85	2	23	58	84	17	16	34	12	21	1743
Eukaryota	Fungi	Ascomycota	c__Sordariomycetes	o__Hypocreales	f__unclassified_o__Hypocreales	g__unclassified_o__Hypocreales	s__unclassified_o__Hypocreales	OTU795	0	0	0	0	1	0	0	0	0	0	0	0	0	1	0	0	0	0	0	0	0	1	4	2	0	0	0	0	0	0	0	0	0	0	0	0	9
Eukaryota	Fungi	Ascomycota	c__Sordariomycetes	o__unclassified_c__Sordariomycetes	f__unclassified_c__Sordariomycetes	g__unclassified_c__Sordariomycetes	s__unclassified_c__Sordariomycetes	OTU796	0	0	0	0	0	0	0	0	0	0	0	0	0	0	0	3	0	0	0	0	0	3	5	0	0	0	0	0	0	0	0	0	0	0	0	0	11
Eukaryota	Fungi	Ascomycota	c__Sordariomycetes	o__Hypocreales	f__Clavicipitaceae	g__Metarhizium	s__Metarhizium_marquandii	OTU797	0	0	0	0	0	0	0	2	0	0	0	0	0	0	2	0	0	0	0	0	0	4	5	6	0	0	0	0	0	0	0	1	0	0	0	0	20
Eukaryota	Fungi	Ascomycota	c__Sordariomycetes	o__unclassified_c__Sordariomycetes	f__unclassified_c__Sordariomycetes	g__unclassified_c__Sordariomycetes	s__unclassified_c__Sordariomycetes	OTU798	0	0	0	0	0	0	0	0	0	0	0	0	0	0	0	0	0	0	0	0	0	3	15	7	0	0	0	0	0	0	0	0	0	0	0	0	25
Eukaryota	Fungi	Ascomycota	c__Dothideomycetes	o__Pleosporales	f__unclassified_o__Pleosporales	g__unclassified_o__Pleosporales	s__unclassified_o__Pleosporales	OTU799	2	2	0	2	5	0	9	4	5	0	10	3	3	0	0	16	8	5	0	0	1	64	44	35	0	0	0	0	3	0	0	0	2	11	0	0	234
Eukaryota	Fungi	Ascomycota	c__Dothideomycetes	o__Pleosporales	f__Pleosporaceae	g__Curvularia	s__unclassified_g__Curvularia	OTU800	0	0	0	0	0	0	0	0	0	0	0	0	0	0	0	0	0	0	0	0	0	4	2	1	0	0	0	0	0	0	0	0	0	0	0	0	7
Eukaryota	Fungi	Ascomycota	c__Sordariomycetes	o__Hypocreales	f__unclassified_o__Hypocreales	g__unclassified_o__Hypocreales	s__unclassified_o__Hypocreales	OTU801	0	0	0	0	0	0	1	0	0	0	0	0	0	0	0	0	0	0	2	0	0	0	7	0	0	0	0	0	0	0	0	0	0	0	0	0	10
Eukaryota	Fungi	Ascomycota	c__Sordariomycetes	o__Hypocreales	f__unclassified_o__Hypocreales	g__unclassified_o__Hypocreales	s__unclassified_o__Hypocreales	OTU803	0	0	0	0	0	0	0	0	0	0	0	0	0	0	0	0	0	0	0	1	0	0	2	0	0	0	0	0	0	0	0	0	0	0	0	0	3
Eukaryota	Fungi	Ascomycota	c__Sordariomycetes	o__Hypocreales	f__Bionectriaceae	g__Gliomastix	s__Gliomastix_tumulicola	OTU805	0	0	0	0	0	0	0	0	0	0	0	0	0	0	0	0	1	0	0	0	0	1	3	0	0	0	0	0	0	0	0	0	0	1	0	0	6
Eukaryota	Fungi	Ascomycota	c__Sordariomycetes	o__Hypocreales	f__Stachybotryaceae	g__unclassified_f__Stachybotryaceae	s__unclassified_f__Stachybotryaceae	OTU806	0	2	0	0	0	1	2	0	0	0	1	0	0	0	0	0	0	0	0	0	0	60	75	26	0	0	0	0	0	0	0	0	0	0	0	0	167
Eukaryota	Fungi	Ascomycota	c__Sordariomycetes	o__Hypocreales	f__Nectriaceae	g__unclassified_f__Nectriaceae	s__unclassified_f__Nectriaceae	OTU807	0	0	0	0	0	0	0	0	1	0	0	0	0	0	0	0	0	1	0	0	0	0	2	0	0	0	0	0	0	0	0	2	0	0	0	0	6
Eukaryota	Fungi	Ascomycota	c__Sordariomycetes	o__Hypocreales	f__Stachybotryaceae	g__unclassified_f__Stachybotryaceae	s__unclassified_f__Stachybotryaceae	OTU808	0	0	0	0	0	0	0	0	0	0	0	0	0	0	0	0	0	0	0	0	0	0	3	0	0	0	0	0	0	0	0	0	0	0	0	0	3
Eukaryota	Fungi	Ascomycota	c__Dothideomycetes	o__Dothideomycetes_ord_Incertae_sedis	f__Eremomycetaceae	g__Arthrographis	s__Arthrographis_arxii	OTU809	0	0	0	0	0	0	0	0	0	0	0	0	0	0	0	0	0	0	0	0	0	0	3	0	0	0	0	0	0	0	0	0	0	0	0	0	3
Eukaryota	Fungi	Ascomycota	c__Sordariomycetes	o__Microascales	f__Microascaceae	g__Microascus	s__Microascus_paisii	OTU812	0	0	0	1	0	0	1	2	1	0	2	0	1	1	0	0	1	0	0	0	3	87	415	662	0	0	0	0	1	0	2	0	0	2	2	0	1184
Eukaryota	Fungi	Ascomycota	c__Eurotiomycetes	o__Eurotiales	f__Aspergillaceae	g__Penicillium	s__Penicillium_dierckxii	OTU814	0	0	0	0	0	0	0	2	0	0	0	0	0	0	0	0	0	0	0	1	0	0	3	2	0	0	0	0	0	0	0	0	0	0	0	0	8
Eukaryota	Fungi	Ascomycota	c__Pezizomycetes	o__Pezizales	f__Pyronemataceae	g__unclassified_f__Pyronemataceae	s__unclassified_f__Pyronemataceae	OTU817	0	0	0	0	0	0	0	0	0	0	0	0	0	0	0	0	0	0	0	0	0	0	8	0	0	0	0	0	0	0	0	0	0	0	0	0	8
Eukaryota	Fungi	Ascomycota	c__unclassified_p__Ascomycota	o__unclassified_p__Ascomycota	f__unclassified_p__Ascomycota	g__unclassified_p__Ascomycota	s__unclassified_p__Ascomycota	OTU818	0	0	0	0	0	0	0	0	0	0	0	0	0	0	0	0	0	0	0	0	0	0	5	3	0	0	0	0	0	0	0	0	0	0	0	0	8
Eukaryota	Fungi	Ascomycota	c__Sordariomycetes	o__Hypocreales	f__Nectriaceae	g__Fusarium	s__unclassified_g__Fusarium	OTU819	11	23	11	4	15	22	69	89	64	0	22	12	14	10	26	55	38	15	7	9	12	345	606	332	52	3	16	2	23	41	10	14	5	12	9	24	2022
Eukaryota	Fungi	Ascomycota	c__Dothideomycetes	o__Capnodiales	f__Teratosphaeriaceae	g__Devriesia	s__unclassified_g__Devriesia	OTU823	0	0	0	0	0	0	0	0	0	0	0	0	0	0	0	0	0	0	0	0	0	1	4	0	0	0	0	0	0	0	0	0	0	0	0	0	5
Eukaryota	Fungi	Ascomycota	c__Sordariomycetes	o__Sordariales	f__Chaetomiaceae	g__unclassified_f__Chaetomiaceae	s__unclassified_f__Chaetomiaceae	OTU824	0	0	0	0	0	0	1	0	0	0	0	0	0	0	0	0	0	0	0	0	0	4	4	1	0	3	0	0	0	0	0	0	0	0	0	0	13
Eukaryota	Fungi	Ascomycota	c__unclassified_p__Ascomycota	o__unclassified_p__Ascomycota	f__unclassified_p__Ascomycota	g__unclassified_p__Ascomycota	s__unclassified_p__Ascomycota	OTU825	0	0	0	0	0	0	0	0	0	0	0	0	0	0	0	0	0	0	0	0	0	0	6	0	0	0	0	0	0	0	0	0	0	0	0	0	6
Eukaryota	Fungi	Ascomycota	c__Sordariomycetes	o__Hypocreales	f__Stachybotryaceae	g__unclassified_f__Stachybotryaceae	s__unclassified_f__Stachybotryaceae	OTU828	0	0	0	0	0	0	0	0	0	0	0	0	0	0	0	0	0	0	0	0	0	0	4	0	0	0	0	0	0	0	0	0	0	0	0	0	4
Eukaryota	Fungi	Ascomycota	c__Leotiomycetes	o__Helotiales	f__Myxotrichaceae	g__Oidiodendron	s__Oidiodendron_truncatum	OTU829	0	0	0	0	0	0	0	3	1	0	4	0	0	0	0	0	4	0	0	0	0	1	8	5	0	0	1	0	0	0	1	0	0	2	0	0	30
Eukaryota	Fungi	Ascomycota	c__Leotiomycetes	o__Thelebolales	f__unclassified_o__Thelebolales	g__unclassified_o__Thelebolales	s__unclassified_o__Thelebolales	OTU830	0	0	0	0	0	0	0	0	0	0	0	0	0	0	0	0	0	0	0	0	0	0	5	0	0	0	0	0	0	0	0	0	0	0	0	0	5
Eukaryota	Fungi	Ascomycota	c__Sordariomycetes	o__Hypocreales	f__Nectriaceae	g__Stephanonectria	s__unclassified_g__Stephanonectria	OTU832	0	0	0	0	0	0	0	0	0	0	0	0	0	0	0	0	0	0	0	0	0	0	2	0	0	0	0	0	0	0	0	0	0	0	0	0	2
Eukaryota	Fungi	Ascomycota	c__Sordariomycetes	o__Hypocreales	f__Bionectriaceae	g__Clonostachys	s__Clonostachys_rosea	OTU833	1	0	0	1	0	0	0	0	1	0	0	0	0	0	0	0	0	0	0	0	0	9	10	6	0	1	0	0	0	0	0	0	0	0	0	0	29
Eukaryota	Fungi	Ascomycota	c__Sordariomycetes	o__Hypocreales	f__Hypocreales_fam_Incertae_sedis	g__Acremonium	s__unclassified_g__Acremonium	OTU834	0	0	0	0	0	0	3	17	22	2	0	0	0	0	0	0	0	0	0	0	0	27	117	16	0	0	0	0	0	0	0	0	0	0	0	0	204
Eukaryota	Fungi	Ascomycota	c__Dothideomycetes	o__Pleosporales	f__Cucurbitariaceae	g__Pyrenochaeta	s__unclassified_g__Pyrenochaeta	OTU835	0	0	0	0	0	0	0	0	0	0	0	0	0	0	0	0	0	0	0	0	0	3	6	0	0	0	0	0	0	0	0	0	0	0	0	0	9
Eukaryota	Fungi	Ascomycota	c__Orbiliomycetes	o__Orbiliales	f__Orbiliaceae	g__unclassified_f__Orbiliaceae	s__unclassified_f__Orbiliaceae	OTU836	0	0	0	0	0	0	0	0	0	0	0	0	0	0	0	0	0	0	0	0	0	2	2	0	0	0	0	0	0	0	0	0	0	0	0	0	4
Eukaryota	Fungi	Ascomycota	c__Sordariomycetes	o__Microascales	f__Microascaceae	g__Microascus	s__Microascus_paisii	OTU839	0	0	0	0	0	0	0	0	0	0	0	0	0	1	0	0	0	0	0	0	0	2	3	1	0	0	0	0	0	0	0	0	0	0	0	0	7
Eukaryota	Fungi	Ascomycota	c__Eurotiomycetes	o__Eurotiales	f__Aspergillaceae	g__Penicillium	s__Penicillium_lemhiflumine	OTU841	0	0	0	0	0	0	0	0	0	0	0	0	0	0	0	0	0	1	0	0	0	1	4	3	0	0	4	1	0	0	0	0	0	0	0	2	16
Eukaryota	Fungi	Ascomycota	c__Sordariomycetes	o__Hypocreales	f__Nectriaceae	g__Fusarium	s__unclassified_g__Fusarium	OTU843	4	2	0	0	11	3	27	41	36	0	8	9	2	3	3	2	7	12	0	17	2	168	227	95	0	1	13	8	0	1	3	7	2	1	3	10	728
Eukaryota	Fungi	Ascomycota	c__Eurotiomycetes	o__Eurotiales	f__Aspergillaceae	g__unclassified_f__Aspergillaceae	s__unclassified_f__Aspergillaceae	OTU844	0	0	1	0	0	0	0	0	0	0	0	2	0	0	0	2	0	1	0	0	1	1	5	1	0	2	0	0	0	0	2	0	0	1	1	0	20
Eukaryota	Fungi	Ascomycota	c__Sordariomycetes	o__Hypocreales	f__Hypocreales_fam_Incertae_sedis	g__Acremonium	s__Acremonium_charticola	OTU845	0	0	0	0	0	0	3	5	9	1	3	0	0	3	0	0	0	0	0	0	0	8	25	14	0	1	0	0	0	0	2	1	1	0	0	0	76
Eukaryota	Fungi	Ascomycota	c__unclassified_p__Ascomycota	o__unclassified_p__Ascomycota	f__unclassified_p__Ascomycota	g__unclassified_p__Ascomycota	s__unclassified_p__Ascomycota	OTU846	0	0	0	0	0	0	0	3	0	0	0	0	0	0	1	0	2	0	0	0	0	0	1	0	0	0	0	0	0	0	0	0	0	0	0	2	9
Eukaryota	Fungi	Ascomycota	c__Eurotiomycetes	o__Eurotiales	f__Aspergillaceae	g__Penicillium	s__Penicillium_raperi	OTU847	4	3	3	4	5	1	3	2	7	9	27	11	5	5	4	3	16	23	1	8	4	117	123	68	3	11	11	7	6	1	10	2	1	9	6	2	525
Eukaryota	Fungi	Ascomycota	c__Sordariomycetes	o__Microascales	f__Microascaceae	g__Microascus	s__unclassified_g__Microascus	OTU848	1	0	0	0	1	0	2	5	5	1	2	4	1	1	1	0	12	0	0	0	1	172	288	215	0	3	0	2	0	0	2	0	0	0	1	0	720
Eukaryota	Fungi	Ascomycota	c__Eurotiomycetes	o__Chaetothyriales	f__Trichomeriaceae	g__Knufia	s__unclassified_g__Knufia	OTU849	0	0	0	0	0	1	0	0	1	0	0	0	0	0	0	0	0	0	0	0	0	0	3	1	0	0	0	0	0	0	0	0	0	0	0	0	6
Eukaryota	Fungi	Ascomycota	c__Eurotiomycetes	o__unclassified_c__Eurotiomycetes	f__unclassified_c__Eurotiomycetes	g__unclassified_c__Eurotiomycetes	s__unclassified_c__Eurotiomycetes	OTU850	0	0	0	0	0	0	2	8	14	0	0	2	0	0	0	1	0	0	0	0	4	14	53	38	0	1	0	0	1	0	0	1	0	0	0	0	139
Eukaryota	Fungi	Ascomycota	c__Eurotiomycetes	o__Eurotiales	f__unclassified_o__Eurotiales	g__unclassified_o__Eurotiales	s__unclassified_o__Eurotiales	OTU851	3	5	4	7	9	2	6	7	18	24	217	66	50	47	31	41	165	62	9	9	33	172	711	205	12	66	65	20	15	11	99	30	11	27	20	25	2304
Eukaryota	Fungi	Ascomycota	c__Eurotiomycetes	o__Eurotiales	f__Aspergillaceae	g__Penicillium	s__unclassified_g__Penicillium	OTU852	0	0	0	1	0	0	0	0	0	3	0	2	0	0	4	1	0	0	3	0	0	63	90	44	0	1	2	3	1	0	4	0	0	0	0	0	222
Eukaryota	Fungi	Ascomycota	c__unclassified_p__Ascomycota	o__unclassified_p__Ascomycota	f__unclassified_p__Ascomycota	g__unclassified_p__Ascomycota	s__unclassified_p__Ascomycota	OTU853	0	0	0	0	0	0	0	0	0	0	0	0	0	0	0	0	0	0	0	0	0	0	7	0	0	0	0	0	0	0	0	0	0	0	0	0	7
Eukaryota	Fungi	Ascomycota	c__Sordariomycetes	o__Glomerellales	f__Plectosphaerellaceae	g__Acrostalagmus	s__Acrostalagmus_luteoalbus	OTU854	0	0	0	0	0	0	0	0	0	0	0	0	0	0	0	0	0	0	0	0	0	9	5	9	0	0	0	0	0	0	0	0	0	0	0	0	23
Eukaryota	Fungi	Ascomycota	c__Eurotiomycetes	o__Chaetothyriales	f__Herpotrichiellaceae	g__Coniosporium	s__Coniosporium_apollinis	OTU856	0	0	0	0	0	0	0	0	0	0	0	0	0	0	0	0	0	0	0	0	0	3	13	3	0	0	0	0	0	0	0	0	0	0	0	0	19
Eukaryota	Fungi	Ascomycota	c__Sordariomycetes	o__Hypocreales	f__unclassified_o__Hypocreales	g__unclassified_o__Hypocreales	s__unclassified_o__Hypocreales	OTU857	0	0	0	0	0	0	0	0	0	0	0	0	0	0	0	0	0	0	0	0	0	128	128	22	0	0	0	0	0	0	0	0	0	0	0	0	278
Eukaryota	Fungi	Ascomycota	c__Sordariomycetes	o__unclassified_c__Sordariomycetes	f__unclassified_c__Sordariomycetes	g__unclassified_c__Sordariomycetes	s__unclassified_c__Sordariomycetes	OTU858	0	0	0	0	0	0	0	0	0	0	0	0	0	0	0	0	0	0	0	0	0	0	3	0	0	0	0	0	0	0	0	0	0	0	0	0	3
Eukaryota	Fungi	Ascomycota	c__Sordariomycetes	o__Hypocreales	f__Hypocreales_fam_Incertae_sedis	g__Trichothecium	s__Trichothecium_roseum	OTU860	0	0	0	0	0	0	0	0	0	0	0	0	0	0	0	0	0	0	0	0	0	3	8	7	0	0	0	0	0	0	0	0	0	0	0	0	18
Eukaryota	Fungi	Ascomycota	c__Sordariomycetes	o__Sordariales	f__Lasiosphaeriaceae	g__Cercophora	s__Cercophora_samala	OTU861	0	0	0	0	0	0	0	22	3	0	0	0	0	0	0	0	0	0	0	0	0	14	74	0	0	0	0	0	0	0	3	0	0	0	0	0	116
Eukaryota	Fungi	Ascomycota	c__Eurotiomycetes	o__Eurotiales	f__Aspergillaceae	g__Penicillium	s__unclassified_g__Penicillium	OTU862	0	0	0	0	0	0	0	0	0	0	0	0	0	0	0	0	0	0	0	0	0	2	12	2	0	0	0	0	0	0	0	0	0	0	0	0	16
Eukaryota	Fungi	Ascomycota	c__unclassified_p__Ascomycota	o__unclassified_p__Ascomycota	f__unclassified_p__Ascomycota	g__unclassified_p__Ascomycota	s__unclassified_p__Ascomycota	OTU863	0	0	0	0	0	0	0	0	0	0	0	0	0	0	0	0	0	0	0	0	0	233	358	106	0	0	0	0	0	0	0	0	0	0	0	0	697
Eukaryota	Fungi	Ascomycota	c__Dothideomycetes	o__Pleosporales	f__Pleosporaceae	g__Curvularia	s__Curvularia_americana	OTU864	0	0	0	0	0	1	0	0	0	0	0	0	0	0	0	0	0	0	0	0	0	12	29	9	0	0	0	0	0	5	6	0	0	0	0	0	62
Eukaryota	Fungi	Ascomycota	c__Sordariomycetes	o__Hypocreales	f__Nectriaceae	g__Volutella	s__unclassified_g__Volutella	OTU865	0	0	0	0	0	0	0	0	0	0	0	0	0	0	0	0	0	0	0	0	0	2	4	0	0	0	0	0	0	0	0	0	0	0	0	0	6
Eukaryota	Fungi	Ascomycota	c__unclassified_p__Ascomycota	o__unclassified_p__Ascomycota	f__unclassified_p__Ascomycota	g__unclassified_p__Ascomycota	s__unclassified_p__Ascomycota	OTU866	0	0	0	0	0	0	0	0	0	0	0	0	0	0	0	0	0	0	0	0	0	0	4	0	0	0	0	4	0	0	0	0	0	0	0	0	8
Eukaryota	Fungi	Ascomycota	c__Sordariomycetes	o__Hypocreales	f__Nectriaceae	g__Fusarium	s__Fusarium_nematophilum	OTU867	0	0	0	0	0	0	0	0	2	0	0	0	0	0	0	0	0	0	0	0	0	0	3	0	0	0	0	0	0	0	0	0	0	0	0	0	5
Eukaryota	Fungi	Ascomycota	c__Eurotiomycetes	o__Eurotiales	f__Trichocomaceae	g__Talaromyces	s__unclassified_g__Talaromyces	OTU868	0	0	2	0	0	0	2	6	2	0	0	3	1	0	5	0	4	5	0	0	2	15	18	2	0	0	0	0	0	2	0	1	0	0	0	0	70
Eukaryota	Fungi	Ascomycota	c__Eurotiomycetes	o__Onygenales	f__Onygenales_fam_Incertae_sedis	g__Chrysosporium	s__Chrysosporium_pseudomerdarium	OTU869	0	0	0	0	0	1	0	1	0	0	2	9	4	0	0	0	40	2	0	8	4	1	2	2	0	2	6	0	0	1	1	0	0	3	28	3	120
Eukaryota	Fungi	Ascomycota	c__Eurotiomycetes	o__Chaetothyriales	f__Herpotrichiellaceae	g__Cladophialophora	s__Cladophialophora_boppii	OTU870	0	0	0	0	0	0	0	0	0	0	2	0	0	0	0	0	0	0	0	0	0	17	6	6	0	0	0	0	0	0	0	0	0	0	3	0	34
Eukaryota	Fungi	Ascomycota	c__Sordariomycetes	o__Melanosporales	f__Melanosporaceae	g__Melanospora	s__unclassified_g__Melanospora	OTU871	0	0	0	0	0	0	0	0	0	0	0	0	0	0	0	2	0	0	0	0	0	0	2	0	0	0	0	0	0	0	0	0	0	0	0	0	4
Eukaryota	Fungi	Ascomycota	c__Eurotiomycetes	o__Onygenales	f__Onygenales_fam_Incertae_sedis	g__Chrysosporium	s__Chrysosporium_lobatum	OTU872	0	1	0	1	0	0	0	5	1	0	2	1	5	0	0	0	3	1	0	2	5	465	718	494	0	3	1	0	3	0	3	2	0	0	0	0	1716
Eukaryota	Fungi	Ascomycota	c__Eurotiomycetes	o__Onygenales	f__unclassified_o__Onygenales	g__unclassified_o__Onygenales	s__unclassified_o__Onygenales	OTU873	0	0	0	0	0	0	0	1	1	0	0	0	0	0	0	0	0	0	0	0	0	0	2	1	0	0	0	0	0	0	0	0	0	0	0	0	5
Eukaryota	Fungi	Ascomycota	c__Sordariomycetes	o__unclassified_c__Sordariomycetes	f__unclassified_c__Sordariomycetes	g__unclassified_c__Sordariomycetes	s__unclassified_c__Sordariomycetes	OTU874	0	0	0	0	0	1	3	4	0	1	0	0	0	0	0	0	3	0	0	0	0	123	131	91	0	0	0	2	0	0	0	0	0	0	0	0	359
Eukaryota	Fungi	Ascomycota	c__Sordariomycetes	o__Hypocreales	f__Nectriaceae	g__Fusarium	s__unclassified_g__Fusarium	OTU875	0	0	0	0	0	0	0	0	1	0	0	0	0	0	0	0	0	0	0	0	0	6	4	5	0	0	0	0	0	0	0	0	0	0	0	0	16
Eukaryota	Fungi	Ascomycota	c__Dothideomycetes	o__Pleosporales	f__Sporormiaceae	g__Preussia	s__Preussia_terricola	OTU876	0	0	0	0	0	0	0	0	0	3	1	0	0	0	0	0	14	8	0	0	2	9	17	3	0	0	0	0	0	0	1	0	1	0	0	0	59
Eukaryota	Fungi	Ascomycota	c__Sordariomycetes	o__Hypocreales	f__unclassified_o__Hypocreales	g__unclassified_o__Hypocreales	s__unclassified_o__Hypocreales	OTU877	0	0	0	0	0	0	0	0	0	0	0	0	0	0	0	0	0	0	0	0	0	0	2	0	0	0	0	0	0	0	0	0	0	0	0	1	3
Eukaryota	Fungi	Ascomycota	c__Sordariomycetes	o__Hypocreales	f__Hypocreaceae	g__Trichoderma	s__unclassified_g__Trichoderma	OTU879	2	2	1	2	8	4	2	10	0	21	112	157	411	34	29	85	587	121	2	11	27	49	50	28	7	96	102	112	6	6	71	12	6	16	16	12	2217
Eukaryota	Fungi	Ascomycota	c__Eurotiomycetes	o__Chaetothyriales	f__Herpotrichiellaceae	g__Phialophora	s__unclassified_g__Phialophora	OTU880	0	1	0	0	0	0	0	0	0	0	0	0	0	0	0	0	0	0	0	0	0	0	5	0	0	0	0	0	0	0	0	0	0	0	0	0	6
Eukaryota	Fungi	Ascomycota	c__Dothideomycetes	o__Dothideomycetes_ord_Incertae_sedis	f__Eremomycetaceae	g__Arthrographis	s__unclassified_g__Arthrographis	OTU881	0	0	0	0	0	0	2	0	4	0	0	0	0	0	0	0	0	0	0	9	0	36	50	23	0	0	0	0	0	0	1	0	2	0	0	0	127
Eukaryota	Fungi	Ascomycota	c__Eurotiomycetes	o__Eurotiales	f__Aspergillaceae	g__Penicillium	s__unclassified_g__Penicillium	OTU882	3	0	0	0	0	0	0	1	0	0	0	0	0	0	0	0	0	1	1	0	1	38	70	37	0	1	1	3	0	1	0	0	0	2	0	2	162
Eukaryota	Fungi	Ascomycota	c__Eurotiomycetes	o__Eurotiales	f__Trichocomaceae	g__Talaromyces	s__unclassified_g__Talaromyces	OTU884	0	0	0	0	0	0	0	0	0	0	0	0	0	0	0	0	0	0	0	0	0	0	5	0	0	0	0	0	0	3	0	0	0	1	0	0	9
Eukaryota	Fungi	Ascomycota	c__unclassified_p__Ascomycota	o__unclassified_p__Ascomycota	f__unclassified_p__Ascomycota	g__unclassified_p__Ascomycota	s__unclassified_p__Ascomycota	OTU885	0	0	0	0	0	0	0	0	0	0	0	0	0	0	0	0	3	1	0	0	0	0	2	0	0	0	0	0	0	0	0	0	0	1	0	0	7
Eukaryota	Fungi	Ascomycota	c__Eurotiomycetes	o__Eurotiales	f__Aspergillaceae	g__Aspergillus	s__Aspergillus_caninus	OTU888	1	0	0	1	0	1	5	4	5	4	8	10	2	1	3	2	9	6	4	4	5	11	14	8	0	8	3	3	1	0	4	1	0	4	3	3	138
Eukaryota	Fungi	Ascomycota	c__Eurotiomycetes	o__Eurotiales	f__Aspergillaceae	g__unclassified_f__Aspergillaceae	s__unclassified_f__Aspergillaceae	OTU890	0	2	0	0	0	0	0	0	0	0	0	0	0	0	0	0	0	1	0	0	0	2	11	3	0	0	0	0	0	0	0	0	0	0	0	0	19
Eukaryota	Fungi	Ascomycota	c__Eurotiomycetes	o__Onygenales	f__Onygenales_fam_Incertae_sedis	g__Chrysosporium	s__Chrysosporium_carmichaelii	OTU891	0	0	0	0	0	0	1	2	1	0	0	0	0	0	0	0	3	8	0	0	1	15	19	17	1	1	0	0	1	0	1	1	0	0	0	1	73
Eukaryota	Fungi	Ascomycota	c__Sordariomycetes	o__Hypocreales	f__Hypocreaceae	g__Trichoderma	s__unclassified_g__Trichoderma	OTU892	0	0	0	0	0	0	1	1	1	0	2	0	0	1	0	0	2	0	0	0	0	6	10	5	0	3	0	0	0	0	0	0	0	0	3	1	36
Eukaryota	Fungi	Ascomycota	c__Eurotiomycetes	o__Eurotiales	f__Trichocomaceae	g__Talaromyces	s__unclassified_g__Talaromyces	OTU893	0	0	0	0	0	0	0	0	0	0	0	0	0	0	0	2	0	0	0	0	1	0	4	1	0	0	0	0	0	0	0	0	0	0	0	0	8
Eukaryota	Fungi	Ascomycota	c__Sordariomycetes	o__Sordariales	f__Chaetomiaceae	g__Chaetomium	s__unclassified_g__Chaetomium	OTU894	0	0	0	0	0	0	0	0	0	0	0	0	0	0	0	0	0	0	0	0	0	0	2	1	0	0	0	0	0	0	0	0	0	0	0	0	3
Eukaryota	Fungi	Ascomycota	c__Sordariomycetes	o__Microascales	f__Microascaceae	g__Acaulium	s__Acaulium_caviariforme	OTU896	0	0	0	0	0	0	0	0	1	0	0	0	0	0	0	0	0	0	1	0	0	0	7	1	0	0	0	0	0	0	0	0	0	0	0	0	10
Eukaryota	Fungi	Ascomycota	c__Sordariomycetes	o__Hypocreales	f__Clavicipitaceae	g__Paecilomyces	s__Paecilomyces_penicillatus	OTU897	0	0	0	0	0	0	0	0	0	0	0	0	0	0	0	0	0	0	0	0	0	1	4	0	0	0	0	0	0	0	0	0	0	0	0	0	5
Eukaryota	Fungi	Ascomycota	c__Dothideomycetes	o__Pleosporales	f__Cucurbitariaceae	g__Pyrenochaetopsis	s__unclassified_g__Pyrenochaetopsis	OTU898	0	0	0	0	0	0	0	0	0	0	0	0	0	0	0	0	0	0	0	0	0	1	1	0	0	0	0	0	0	0	0	0	0	0	0	0	2
Eukaryota	Fungi	Ascomycota	c__Eurotiomycetes	o__Eurotiales	f__unclassified_o__Eurotiales	g__unclassified_o__Eurotiales	s__unclassified_o__Eurotiales	OTU899	0	0	0	0	0	0	1	0	3	1	0	1	1	0	0	0	3	0	0	0	1	4	5	0	0	0	2	0	0	0	0	1	0	0	1	2	26
Eukaryota	Fungi	Ascomycota	c__Leotiomycetes	o__Helotiales	f__unclassified_o__Helotiales	g__unclassified_o__Helotiales	s__unclassified_o__Helotiales	OTU900	0	0	0	0	0	0	0	0	0	0	0	0	0	0	0	0	0	0	0	0	0	3	9	3	0	0	0	0	0	0	0	0	0	0	0	0	15
Eukaryota	Fungi	Ascomycota	c__Sordariomycetes	o__Hypocreales	f__Clavicipitaceae	g__Metarhizium	s__Metarhizium_marquandii	OTU901	2	0	0	2	0	2	0	5	7	0	3	4	3	0	0	0	9	0	0	50	1	9	8	14	3	0	0	0	12	0	7	14	10	1	0	0	166
Eukaryota	Fungi	Ascomycota	c__Sordariomycetes	o__Microascales	f__Microascaceae	g__Cephalotrichum	s__unclassified_g__Cephalotrichum	OTU902	0	0	0	2	1	0	1	0	0	3	0	0	0	0	1	0	0	0	0	0	0	1	2	0	0	0	0	0	0	0	0	0	0	0	0	0	11
Eukaryota	Fungi	Ascomycota	c__Dothideomycetes	o__Pleosporales	f__Periconiaceae	g__Periconia	s__unclassified_g__Periconia	OTU903	0	0	0	0	0	0	0	0	0	0	0	0	0	0	0	0	0	0	0	0	0	0	1	1	0	0	0	0	0	0	0	0	0	0	0	0	2
Eukaryota	Fungi	Ascomycota	c__Sordariomycetes	o__Hypocreales	f__Nectriaceae	g__Cylindrocarpon	s__unclassified_g__Cylindrocarpon	OTU904	0	0	134	0	0	0	97	98	43	0	1	0	1	0	0	0	7	0	0	4	0	22	172	19	0	0	1	0	0	1	3	1	0	0	0	0	604
Eukaryota	Fungi	Ascomycota	c__Dothideomycetes	o__Capnodiales	f__Mycosphaerellaceae	g__Ramularia	s__unclassified_g__Ramularia	OTU905	0	0	0	0	0	0	0	0	0	0	0	0	0	0	0	0	0	0	0	0	0	0	2	0	0	0	0	0	0	0	0	0	0	0	0	0	2
Eukaryota	Fungi	Ascomycota	c__Eurotiomycetes	o__Chaetothyriales	f__Herpotrichiellaceae	g__Coniosporium	s__unclassified_g__Coniosporium	OTU906	0	0	0	0	0	0	0	0	0	0	0	0	0	0	0	0	0	0	0	0	0	0	3	0	0	0	0	0	0	0	0	0	0	0	0	0	3
Eukaryota	Fungi	Ascomycota	c__Sordariomycetes	o__unclassified_c__Sordariomycetes	f__unclassified_c__Sordariomycetes	g__unclassified_c__Sordariomycetes	s__unclassified_c__Sordariomycetes	OTU907	0	0	0	0	0	0	0	0	0	0	0	0	0	0	0	0	0	0	0	0	1	53	50	55	0	0	0	0	0	1	0	0	0	0	0	0	160
Eukaryota	Fungi	Ascomycota	c__Sordariomycetes	o__Hypocreales	f__Stachybotryaceae	g__unclassified_f__Stachybotryaceae	s__unclassified_f__Stachybotryaceae	OTU908	0	0	1	0	0	1	0	0	1	1	0	3	0	0	0	1	2	3	0	1	0	41	61	30	3	0	0	0	1	1	0	1	0	0	3	14	169
Eukaryota	Fungi	Ascomycota	c__Sordariomycetes	o__Hypocreales	f__Nectriaceae	g__Fusarium	s__unclassified_g__Fusarium	OTU911	0	0	0	0	0	0	0	0	0	0	0	0	0	0	0	0	0	0	0	0	0	16	15	4	0	0	0	0	0	0	0	0	0	0	0	0	35
Eukaryota	Fungi	Ascomycota	c__Sordariomycetes	o__unclassified_c__Sordariomycetes	f__unclassified_c__Sordariomycetes	g__unclassified_c__Sordariomycetes	s__unclassified_c__Sordariomycetes	OTU912	0	0	0	0	0	0	1	1	1	0	0	0	0	0	0	0	0	0	0	0	1	1	5	0	0	0	0	0	3	1	0	0	0	0	0	0	14
Eukaryota	Fungi	Ascomycota	c__Archaeorhizomycetes	o__Archaeorhizomycetales	f__Archaeorhizomycetaceae	g__Archaeorhizomyces	s__unclassified_g__Archaeorhizomyces	OTU913	0	0	0	0	0	0	0	3	0	0	0	0	0	0	0	0	0	0	0	0	0	0	3	0	0	0	0	0	0	0	0	0	0	0	0	0	6
Eukaryota	Fungi	Ascomycota	c__Sordariomycetes	o__unclassified_c__Sordariomycetes	f__unclassified_c__Sordariomycetes	g__unclassified_c__Sordariomycetes	s__unclassified_c__Sordariomycetes	OTU914	0	0	0	0	0	0	0	0	0	0	0	0	0	0	0	0	0	0	0	0	0	0	4	0	0	0	0	0	0	0	0	0	0	0	0	0	4
Eukaryota	Fungi	Ascomycota	c__Sordariomycetes	o__Sordariales	f__Chaetomiaceae	g__Mycothermus	s__Mycothermus_thermophilus	OTU917	0	0	0	0	0	0	0	0	1	0	0	0	0	0	0	0	0	0	0	0	0	4	6	0	0	0	0	0	0	0	0	0	0	0	0	0	11
Eukaryota	Fungi	Ascomycota	c__Sordariomycetes	o__Microascales	f__Microascaceae	g__Microascus	s__Microascus_trigonosporus	OTU919	0	0	0	0	1	0	0	2	2	0	0	1	0	0	0	0	0	0	2	0	1	22	43	19	0	1	2	0	5	1	0	0	0	1	0	0	103
Eukaryota	Fungi	Ascomycota	c__Sordariomycetes	o__Glomerellales	f__Plectosphaerellaceae	g__unclassified_f__Plectosphaerellaceae	s__unclassified_f__Plectosphaerellaceae	OTU920	0	0	0	0	0	0	0	0	0	0	0	0	0	0	0	0	0	0	0	0	0	0	14	0	0	0	0	0	0	0	0	0	0	0	0	0	14
Eukaryota	Fungi	Ascomycota	c__unclassified_p__Ascomycota	o__unclassified_p__Ascomycota	f__unclassified_p__Ascomycota	g__unclassified_p__Ascomycota	s__unclassified_p__Ascomycota	OTU921	0	0	0	0	0	0	0	0	0	0	0	0	0	0	0	0	0	0	0	0	0	18	22	8	0	0	0	0	0	0	0	0	0	0	0	0	48
Eukaryota	Fungi	Ascomycota	c__Sordariomycetes	o__Hypocreales	f__Hypocreales_fam_Incertae_sedis	g__Acremonium	s__unclassified_g__Acremonium	OTU922	0	0	0	0	0	0	0	0	0	0	0	0	0	0	0	0	0	1	0	0	0	0	2	1	0	0	0	0	0	0	0	0	0	0	0	0	4
Eukaryota	Fungi	Ascomycota	c__Sordariomycetes	o__Hypocreales	f__Clavicipitaceae	g__unclassified_f__Clavicipitaceae	s__unclassified_f__Clavicipitaceae	OTU923	1	2	2	1	3	1	1	9	0	3	0	1	1	0	0	4	4	0	0	0	0	24	29	25	0	6	3	1	0	0	1	0	1	0	0	1	124
Eukaryota	Fungi	Ascomycota	c__Sordariomycetes	o__Sordariales	f__Chaetomiaceae	g__Chaetomium	s__Chaetomium_atrobrunneum	OTU924	0	0	2	0	0	0	0	0	0	0	0	0	0	13	0	0	0	0	0	0	0	5	6	0	0	0	0	0	0	0	3	0	0	0	0	0	29
Eukaryota	Fungi	Ascomycota	c__Sordariomycetes	o__Xylariales	f__Xylariales_fam_Incertae_sedis	g__Hansfordia	s__unclassified_g__Hansfordia	OTU926	0	0	0	0	0	0	0	1	1	0	0	0	0	0	0	4	0	0	0	1	0	8	13	5	0	0	0	0	0	0	0	0	0	0	0	0	33
Eukaryota	Fungi	Ascomycota	c__Eurotiomycetes	o__Onygenales	f__Onygenales_fam_Incertae_sedis	g__Spiromastix	s__Spiromastix_warcupii	OTU927	0	0	0	0	0	0	0	1	0	0	0	0	1	0	2	0	0	0	0	2	0	17	17	15	0	0	1	0	0	0	0	0	0	0	0	0	56
Eukaryota	Fungi	Ascomycota	c__Sordariomycetes	o__Hypocreales	f__Nectriaceae	g__unclassified_f__Nectriaceae	s__unclassified_f__Nectriaceae	OTU928	0	0	0	0	0	0	3	0	0	2	3	7	2	0	0	3	2	3	0	2	0	86	115	75	1	1	2	3	1	0	1	5	0	3	0	4	324
Eukaryota	Fungi	Ascomycota	c__Dothideomycetes	o__Dothideomycetes_ord_Incertae_sedis	f__Eremomycetaceae	g__Arthrographis	s__Arthrographis_longispora	OTU929	19	0	0	4	0	0	3	0	6	1	7	1	2	0	6	0	12	2	0	4	1	54	41	17	2	0	0	0	0	5	0	0	2	0	0	0	189
Eukaryota	Fungi	Ascomycota	c__Eurotiomycetes	o__Eurotiales	f__Trichocomaceae	g__Talaromyces	s__Talaromyces_diversiformis	OTU930	0	0	0	0	0	0	0	0	0	0	0	0	3	0	0	0	0	0	0	0	0	0	3	1	0	0	0	0	0	0	0	0	0	0	0	0	7
Eukaryota	Fungi	Ascomycota	c__Dothideomycetes	o__Dothideomycetes_ord_Incertae_sedis	f__Eremomycetaceae	g__Arthrographis	s__unclassified_g__Arthrographis	OTU933	0	0	0	2	0	0	0	0	0	0	0	0	0	0	0	0	0	0	0	0	0	0	0	5	0	0	0	0	0	0	0	0	0	0	0	0	7
Eukaryota	Fungi	Ascomycota	c__Sordariomycetes	o__Xylariales	f__unclassified_o__Xylariales	g__unclassified_o__Xylariales	s__unclassified_o__Xylariales	OTU934	0	0	0	0	0	0	0	0	0	0	0	0	0	0	0	0	0	0	0	0	0	1	0	1	0	0	0	0	0	0	0	0	0	0	0	0	2
Eukaryota	Fungi	Ascomycota	c__unclassified_p__Ascomycota	o__unclassified_p__Ascomycota	f__unclassified_p__Ascomycota	g__unclassified_p__Ascomycota	s__unclassified_p__Ascomycota	OTU935	0	0	0	0	0	0	0	0	3	0	3	0	0	0	0	0	0	0	0	0	3	1	7	4	0	0	0	0	0	0	0	0	0	0	0	0	21
Eukaryota	Fungi	Ascomycota	c__Eurotiomycetes	o__Onygenales	f__Onygenales_fam_Incertae_sedis	g__Spiromastix	s__unclassified_g__Spiromastix	OTU936	0	0	0	0	0	0	0	0	0	0	0	0	0	0	0	0	0	0	0	0	0	0	0	1	0	0	0	0	1	0	0	0	0	0	0	0	2
Eukaryota	Fungi	Ascomycota	c__Sordariomycetes	o__Hypocreales	f__unclassified_o__Hypocreales	g__unclassified_o__Hypocreales	s__unclassified_o__Hypocreales	OTU937	0	0	0	0	0	0	0	0	2	0	0	0	0	1	0	2	0	0	0	0	0	3	20	5	3	0	5	2	0	3	0	0	0	0	0	0	46
Eukaryota	Fungi	Ascomycota	c__Leotiomycetes	o__Helotiales	f__Leotiaceae	g__Neobulgaria	s__unclassified_g__Neobulgaria	OTU938	0	0	0	0	0	0	0	0	0	0	0	0	0	0	0	0	2	0	0	0	0	0	4	2	0	0	0	0	0	0	0	0	0	0	0	0	8
Eukaryota	Fungi	Ascomycota	c__Eurotiomycetes	o__Onygenales	f__Gymnoascaceae	g__Gymnoascus	s__Gymnoascus_reessii	OTU939	0	1	0	0	0	0	3	6	4	0	3	7	16	0	0	0	14	7	2	6	0	40	48	20	0	1	7	2	0	0	9	1	0	4	2	10	213
Eukaryota	Fungi	Ascomycota	c__Pezizomycetes	o__Pezizales	f__Pezizaceae	g__Peziza	s__Peziza_ostracoderma	OTU940	0	0	0	0	0	0	0	0	0	0	0	0	0	0	0	0	0	0	0	0	0	2	9	3	0	0	0	0	0	0	0	0	0	0	0	0	14
Eukaryota	Fungi	Ascomycota	c__Eurotiomycetes	o__Eurotiales	f__Aspergillaceae	g__Penicillium	s__Penicillium_lineatum	OTU941	2	1	3	1	2	0	0	1	1	0	1	1	0	0	0	1	5	0	3	2	2	8	25	7	0	0	1	0	1	0	0	0	0	0	1	3	72
Eukaryota	Fungi	Ascomycota	c__Dothideomycetes	o__Dothideomycetes_ord_Incertae_sedis	f__Eremomycetaceae	g__Arthrographis	s__unclassified_g__Arthrographis	OTU942	0	0	0	7	0	0	4	4	4	0	0	0	0	0	1	9	1	1	0	0	0	11	2	30	0	0	0	0	0	0	0	0	0	0	0	4	78
Eukaryota	Fungi	Ascomycota	c__Sordariomycetes	o__Hypocreales	f__Stachybotryaceae	g__Stachybotrys	s__Stachybotrys_microspora	OTU943	0	0	0	0	0	0	0	1	5	0	0	0	0	0	0	1	0	0	0	0	0	10	12	25	0	0	0	0	0	0	0	0	0	0	0	0	54
Eukaryota	Fungi	Ascomycota	c__Sordariomycetes	o__Sordariales	f__Lasiosphaeriaceae	g__Cercophora	s__Cercophora_samala	OTU945	0	0	0	0	0	0	0	1	0	0	0	0	0	0	0	0	0	0	0	0	0	33	46	115	0	0	1	0	0	0	0	0	0	0	0	0	196
Eukaryota	Fungi	Ascomycota	c__Sordariomycetes	o__Glomerellales	f__Plectosphaerellaceae	g__unclassified_f__Plectosphaerellaceae	s__unclassified_f__Plectosphaerellaceae	OTU946	0	0	0	0	0	0	0	0	0	0	0	0	0	0	0	0	0	0	0	0	0	3	0	1	0	0	0	0	0	0	0	0	0	0	0	0	4
Eukaryota	Fungi	Ascomycota	c__Sordariomycetes	o__Xylariales	f__Coniocessiaceae	g__Coniocessia	s__Coniocessia_maxima	OTU947	0	0	0	0	0	0	0	0	0	0	0	0	0	0	0	0	0	0	0	0	0	4	0	3	0	0	0	0	0	0	0	0	0	0	0	0	7
Eukaryota	Fungi	Ascomycota	c__Dothideomycetes	o__Pleosporales	f__Phaeosphaeriaceae	g__Phaeosphaeria	s__Phaeosphaeria_podocarpi	OTU948	0	0	0	0	0	0	0	0	0	0	0	0	0	0	0	0	0	0	0	0	0	1	1	1	0	0	0	0	0	0	0	0	0	0	0	0	3
Eukaryota	Fungi	Ascomycota	c__Dothideomycetes	o__Dothideomycetes_ord_Incertae_sedis	f__Eremomycetaceae	g__Arthrographis	s__unclassified_g__Arthrographis	OTU949	0	0	0	0	0	0	0	0	0	0	0	0	0	0	0	0	0	0	0	0	0	0	0	2	0	0	0	0	0	0	0	0	0	0	0	0	2
Eukaryota	Fungi	Ascomycota	c__Sordariomycetes	o__Sordariales	f__Lasiosphaeriaceae	g__Schizothecium	s__unclassified_g__Schizothecium	OTU950	0	0	0	0	0	0	0	0	0	0	0	0	0	0	0	0	0	0	0	0	0	3	0	3	0	0	0	0	0	0	0	0	0	0	0	0	6
Eukaryota	Fungi	Ascomycota	c__unclassified_p__Ascomycota	o__unclassified_p__Ascomycota	f__unclassified_p__Ascomycota	g__unclassified_p__Ascomycota	s__unclassified_p__Ascomycota	OTU951	0	0	0	0	0	0	0	0	0	0	0	0	0	0	0	0	0	0	0	0	0	9	4	9	0	0	0	0	0	0	0	0	0	0	0	0	22
Eukaryota	Fungi	Ascomycota	c__Eurotiomycetes	o__unclassified_c__Eurotiomycetes	f__unclassified_c__Eurotiomycetes	g__unclassified_c__Eurotiomycetes	s__unclassified_c__Eurotiomycetes	OTU952	0	0	0	0	0	0	1	0	4	0	0	0	0	0	0	0	0	0	0	0	0	54	100	30	0	0	0	0	0	0	0	0	0	0	0	0	189
Eukaryota	Fungi	Ascomycota	c__Eurotiomycetes	o__Onygenales	f__Onygenaceae	g__Amauroascus	s__Amauroascus_kuehnii	OTU953	0	0	0	0	0	0	1	2	0	0	0	0	0	0	0	0	0	0	0	0	0	0	0	2	0	0	0	0	0	0	0	0	0	0	0	0	5
Eukaryota	Fungi	Ascomycota	c__Eurotiomycetes	o__Eurotiales	f__Aspergillaceae	g__Aspergillus	s__unclassified_g__Aspergillus	OTU954	1	0	0	3	1	0	0	1	6	1	3	1	0	1	0	1	14	4	1	0	0	28	25	32	1	9	1	1	0	3	3	2	0	7	1	6	157
Eukaryota	Fungi	Ascomycota	c__unclassified_p__Ascomycota	o__unclassified_p__Ascomycota	f__unclassified_p__Ascomycota	g__unclassified_p__Ascomycota	s__unclassified_p__Ascomycota	OTU955	2	0	0	0	0	0	0	0	0	0	0	0	0	0	0	0	0	0	0	0	0	3	6	12	0	0	0	0	0	0	0	0	0	0	0	0	23
Eukaryota	Fungi	Ascomycota	c__Eurotiomycetes	o__Chaetothyriales	f__Herpotrichiellaceae	g__Cladophialophora	s__unclassified_g__Cladophialophora	OTU957	0	0	0	1	0	0	0	0	0	2	0	0	0	0	0	0	2	0	0	0	0	4	2	6	0	0	0	0	0	0	0	0	0	0	0	0	17
Eukaryota	Fungi	Ascomycota	c__Sordariomycetes	o__Hypocreales	f__unclassified_o__Hypocreales	g__unclassified_o__Hypocreales	s__unclassified_o__Hypocreales	OTU958	0	0	0	0	0	0	0	0	0	0	0	0	0	0	0	0	5	0	0	0	0	57	88	89	0	0	0	0	0	0	0	0	0	0	0	0	239
Eukaryota	Fungi	Ascomycota	c__Sordariomycetes	o__unclassified_c__Sordariomycetes	f__unclassified_c__Sordariomycetes	g__unclassified_c__Sordariomycetes	s__unclassified_c__Sordariomycetes	OTU959	0	0	0	0	0	0	0	0	0	0	0	0	0	0	0	0	0	0	0	0	0	0	2	1	0	0	0	0	0	0	0	0	0	0	0	0	3
Eukaryota	Fungi	Ascomycota	c__Eurotiomycetes	o__Eurotiales	f__Aspergillaceae	g__Aspergillus	s__Aspergillus_tritici	OTU961	0	0	0	0	0	0	0	0	0	0	0	1	0	0	0	0	0	0	0	0	1	0	0	3	0	0	0	0	0	0	0	0	0	0	0	0	5
Eukaryota	Fungi	Ascomycota	c__unclassified_p__Ascomycota	o__unclassified_p__Ascomycota	f__unclassified_p__Ascomycota	g__unclassified_p__Ascomycota	s__unclassified_p__Ascomycota	OTU963	0	0	0	0	0	0	0	0	0	0	0	0	0	0	0	0	0	0	0	0	0	0	1	3	0	0	0	0	0	0	0	0	0	0	0	0	4
Eukaryota	Fungi	Ascomycota	c__Sordariomycetes	o__Sordariales	f__Sordariales_fam_Incertae_sedis	g__Madurella	s__unclassified_g__Madurella	OTU964	0	0	0	0	0	0	0	0	0	0	0	0	0	0	0	0	0	0	0	0	0	7	9	6	0	0	0	0	0	0	0	0	0	0	0	0	22
Eukaryota	Fungi	Ascomycota	c__Eurotiomycetes	o__Eurotiales	f__Aspergillaceae	g__Aspergillus	s__unclassified_g__Aspergillus	OTU965	0	0	0	0	0	0	0	0	0	0	0	0	0	0	0	0	0	0	0	0	0	2	1	1	0	0	0	0	0	0	0	0	0	0	0	0	4
Eukaryota	Fungi	Ascomycota	c__Eurotiomycetes	o__Onygenales	f__Onygenaceae	g__Auxarthron	s__Auxarthron_filamentosum	OTU968	0	0	0	0	0	0	0	0	0	0	0	0	0	0	0	0	0	0	0	0	0	1	0	2	0	0	0	0	0	0	0	0	0	0	0	0	3
Eukaryota	Fungi	Ascomycota	c__Dothideomycetes	o__Pleosporales	f__Pleosporales_fam_Incertae_sedis	g__unclassified_f__Pleosporales_fam_Incertae_sedis	s__unclassified_f__Pleosporales_fam_Incertae_sedis	OTU969	0	0	0	0	0	0	0	0	0	0	0	0	0	0	0	0	0	0	0	0	0	5	0	13	0	0	0	0	0	0	0	0	0	0	0	0	18
Eukaryota	Fungi	Ascomycota	c__Dothideomycetes	o__Pleosporales	f__Pleosporaceae	g__Exserohilum	s__Exserohilum_rostratum	OTU970	0	0	0	0	0	0	0	0	0	0	0	0	0	0	0	0	0	0	0	0	0	5	0	8	0	0	0	0	0	0	0	0	0	0	0	0	13
Eukaryota	Fungi	Ascomycota	c__Sordariomycetes	o__Hypocreales	f__Bionectriaceae	g__Clonostachys	s__Clonostachys_rosea	OTU971	0	0	0	0	0	0	0	4	0	0	0	1	0	0	0	0	1	0	0	0	1	7	8	11	1	2	0	1	0	0	0	0	0	0	0	2	39
Eukaryota	Fungi	Ascomycota	c__unclassified_p__Ascomycota	o__unclassified_p__Ascomycota	f__unclassified_p__Ascomycota	g__unclassified_p__Ascomycota	s__unclassified_p__Ascomycota	OTU974	0	0	0	0	0	0	0	2	0	0	0	0	0	0	0	0	0	0	0	0	0	0	1	13	0	2	0	0	0	0	0	0	0	0	0	2	20
Eukaryota	Fungi	Ascomycota	c__Sordariomycetes	o__Hypocreales	f__unclassified_o__Hypocreales	g__unclassified_o__Hypocreales	s__unclassified_o__Hypocreales	OTU975	0	0	0	0	0	0	3	1	0	0	0	0	0	0	0	1	0	0	0	0	0	0	0	2	4	0	0	0	0	0	0	0	0	0	0	0	11
Eukaryota	Fungi	Ascomycota	c__Eurotiomycetes	o__Chaetothyriales	f__Trichomeriaceae	g__Knufia	s__Knufia_tsunedae	OTU976	0	0	0	0	0	0	0	0	0	0	0	0	2	0	0	0	0	0	0	0	0	7	4	9	0	0	0	0	0	0	0	0	0	0	0	0	22
Eukaryota	Fungi	Ascomycota	c__Pezizomycetes	o__Pezizales	f__Pyronemataceae	g__unclassified_f__Pyronemataceae	s__unclassified_f__Pyronemataceae	OTU977	0	0	0	0	2	0	39	20	12	0	0	1	0	0	0	0	0	0	0	0	31	680	156	530	0	0	0	0	13	0	0	0	0	0	0	28	1512
Eukaryota	Fungi	Ascomycota	c__unclassified_p__Ascomycota	o__unclassified_p__Ascomycota	f__unclassified_p__Ascomycota	g__unclassified_p__Ascomycota	s__unclassified_p__Ascomycota	OTU978	0	0	0	0	0	0	0	0	0	0	0	0	0	0	0	0	0	0	0	0	0	4	4	2	0	0	0	0	0	0	0	0	0	0	0	0	10
Eukaryota	Fungi	Ascomycota	c__Eurotiomycetes	o__Onygenales	f__unclassified_o__Onygenales	g__unclassified_o__Onygenales	s__unclassified_o__Onygenales	OTU979	0	0	0	0	0	0	0	0	0	0	0	0	0	0	0	0	0	0	0	0	0	0	2	3	0	0	0	0	0	0	0	0	0	0	0	0	5
Eukaryota	Fungi	Ascomycota	c__Eurotiomycetes	o__Eurotiales	f__Trichocomaceae	g__Talaromyces	s__Talaromyces_atroroseus	OTU980	0	0	0	0	0	0	0	0	0	0	0	0	0	0	0	0	0	0	0	1	0	0	0	1	0	0	0	0	0	0	0	0	0	0	0	0	2
Eukaryota	Fungi	Ascomycota	c__Eurotiomycetes	o__Chaetothyriales	f__Cyphellophoraceae	g__Cyphellophora	s__Cyphellophora_europaea	OTU981	0	0	0	0	0	0	0	0	0	1	0	0	0	0	0	0	2	0	0	0	0	6	6	3	0	0	0	0	0	0	2	0	0	0	0	0	20
Eukaryota	Fungi	Ascomycota	c__Sordariomycetes	o__Hypocreales	f__Nectriaceae	g__Fusarium	s__Fusarium_solani	OTU984	0	0	0	2	0	0	0	0	0	0	0	0	0	0	0	0	0	0	0	0	0	18	47	21	0	0	0	0	0	0	0	0	0	0	0	0	88
Eukaryota	Fungi	Ascomycota	c__Eurotiomycetes	o__Chaetothyriales	f__unclassified_o__Chaetothyriales	g__unclassified_o__Chaetothyriales	s__unclassified_o__Chaetothyriales	OTU985	0	0	0	0	0	0	0	0	9	0	0	0	0	0	0	0	0	2	1	0	0	7	10	5	2	0	0	0	1	0	0	0	0	0	0	0	37
Eukaryota	Fungi	Ascomycota	c__Sordariomycetes	o__Sordariales	f__Lasiosphaeriaceae	g__unclassified_f__Lasiosphaeriaceae	s__unclassified_f__Lasiosphaeriaceae	OTU986	0	0	0	0	0	1	59	1	0	0	0	0	0	0	0	0	0	0	0	0	0	29	35	106	0	0	0	0	0	1	0	0	0	1	0	0	233
Eukaryota	Fungi	Ascomycota	c__Sordariomycetes	o__Hypocreales	f__Nectriaceae	g__Fusicolla	s__unclassified_g__Fusicolla	OTU987	0	0	1	0	0	0	2	2	0	0	1	0	0	0	0	0	0	0	0	0	0	0	8	3	0	0	0	0	0	0	0	0	0	0	0	0	17
Eukaryota	Fungi	Ascomycota	c__Leotiomycetes	o__Helotiales	f__Dermateaceae	g__Patinella	s__Patinella_hyalophaea	OTU988	1	1	1	0	0	0	0	0	2	0	6	0	0	0	0	2	4	2	0	8	0	14	29	19	0	2	0	0	2	0	2	0	1	0	0	1	97
Eukaryota	Fungi	Ascomycota	c__Orbiliomycetes	o__Orbiliales	f__Orbiliaceae	g__Arthrobotrys	s__Arthrobotrys_thaumasia	OTU989	0	0	0	0	0	0	0	0	0	0	0	0	0	0	0	0	0	0	0	0	0	0	0	4	0	0	0	0	0	0	0	0	0	0	0	0	4
Eukaryota	Fungi	Ascomycota	c__Sordariomycetes	o__Hypocreales	f__Nectriaceae	g__unclassified_f__Nectriaceae	s__unclassified_f__Nectriaceae	OTU990	0	0	2	0	1	0	4	7	4	0	14	1	0	0	0	7	2	0	0	1	3	27	41	122	1	0	0	0	8	1	2	0	0	4	0	0	252
Eukaryota	Fungi	Ascomycota	c__Dothideomycetes	o__Pleosporales	f__Didymosphaeriaceae	g__Paraphaeosphaeria	s__unclassified_g__Paraphaeosphaeria	OTU991	0	0	0	0	0	0	0	0	0	0	3	0	0	0	0	0	7	0	0	0	0	24	28	51	0	0	1	0	0	0	0	0	0	0	0	0	114
Eukaryota	Fungi	Ascomycota	c__Sordariomycetes	o__Hypocreales	f__Nectriaceae	g__unclassified_f__Nectriaceae	s__unclassified_f__Nectriaceae	OTU992	19	41	17	131	93	93	249	213	96	348	307	363	108	104	75	368	199	562	14	131	27	5320	4851	6198	160	164	320	128	207	80	86	150	44	283	36	841	22426
Eukaryota	Fungi	Ascomycota	c__unclassified_p__Ascomycota	o__unclassified_p__Ascomycota	f__unclassified_p__Ascomycota	g__unclassified_p__Ascomycota	s__unclassified_p__Ascomycota	OTU994	0	0	0	0	0	0	0	0	2	0	0	0	0	0	0	0	0	0	0	0	0	0	0	3	0	0	0	0	0	0	0	0	0	0	0	0	5
Eukaryota	Fungi	Ascomycota	c__Sordariomycetes	o__Microascales	f__Microascaceae	g__Microascus	s__Microascus_croci	OTU995	1	0	0	0	2	0	1	10	5	4	1	8	2	4	2	0	7	4	0	1	0	48	67	63	1	2	0	0	2	0	1	0	1	3	0	0	240
Eukaryota	Fungi	Ascomycota	c__Leotiomycetes	o__Helotiales	f__Myxotrichaceae	g__Oidiodendron	s__unclassified_g__Oidiodendron	OTU999	0	0	0	0	0	0	0	2	0	0	0	0	1	0	0	0	1	0	0	0	0	1	2	4	0	1	2	0	0	1	1	0	0	0	0	0	16
Eukaryota	Fungi	Ascomycota	c__Eurotiomycetes	o__Eurotiales	f__Trichocomaceae	g__Rasamsonia	s__unclassified_g__Rasamsonia	OTU1002	0	1	0	2	0	1	0	0	0	0	0	8	0	0	0	0	0	0	0	2	0	0	0	2	1	0	0	0	0	0	0	0	0	0	1	0	18
Eukaryota	Fungi	Ascomycota	c__Dothideomycetes	o__Pleosporales	f__Pleosporales_fam_Incertae_sedis	g__Latorua	s__Latorua_caligans	OTU1003	0	0	0	1	0	0	0	0	0	0	0	0	0	0	0	0	0	0	0	0	0	1	2	1	0	0	0	0	0	0	0	0	0	0	0	0	5
Eukaryota	Fungi	Ascomycota	c__Sordariomycetes	o__Hypocreales	f__Nectriaceae	g__Fusarium	s__unclassified_g__Fusarium	OTU1005	0	0	0	0	0	0	0	0	0	0	0	0	0	0	0	0	1	0	0	0	0	5	1	1	0	0	0	0	0	0	0	0	0	0	0	2	10
Eukaryota	Fungi	Ascomycota	c__Sordariomycetes	o__Microascales	f__Microascaceae	g__Petriella	s__unclassified_g__Petriella	OTU1006	0	0	0	0	0	0	0	0	0	0	0	0	0	0	0	0	0	0	0	0	0	3	2	2	0	0	0	0	0	0	0	0	0	0	0	0	7
Eukaryota	Fungi	Ascomycota	c__Sordariomycetes	o__Hypocreales	f__Hypocreales_fam_Incertae_sedis	g__Acremonium	s__Acremonium_alternatum	OTU1008	2	2	3	10	18	7	24	36	101	17	20	70	11	97	78	23	44	19	11	25	21	32	48	35	28	22	26	26	26	34	34	47	23	78	102	88	1288
Eukaryota	Fungi	Ascomycota	c__Dothideomycetes	o__Pleosporales	f__Pleosporales_fam_Incertae_sedis	g__Dokmaia	s__unclassified_g__Dokmaia	OTU1009	0	0	0	0	0	0	0	0	0	0	0	0	0	0	0	0	0	0	0	1	0	0	0	2	0	0	0	0	0	0	0	1	0	0	0	0	4
Eukaryota	Fungi	Ascomycota	c__Sordariomycetes	o__Hypocreales	f__unclassified_o__Hypocreales	g__unclassified_o__Hypocreales	s__unclassified_o__Hypocreales	OTU1010	1	0	0	0	1	1	0	0	0	0	2	0	0	0	0	0	0	2	0	2	0	4	8	11	0	1	0	0	0	0	0	0	0	0	0	0	33
Eukaryota	Fungi	Ascomycota	c__Sordariomycetes	o__Hypocreales	f__Stachybotryaceae	g__Myrothecium	s__unclassified_g__Myrothecium	OTU1011	0	0	0	0	0	0	0	0	0	0	0	0	0	0	0	0	0	0	0	0	0	0	0	1	0	0	1	0	0	0	0	0	0	0	0	0	2
Eukaryota	Fungi	Ascomycota	c__Eurotiomycetes	o__Eurotiales	f__Trichocomaceae	g__Talaromyces	s__unclassified_g__Talaromyces	OTU1012	0	1	1	0	3	1	0	0	1	0	10	5	0	0	0	5	4	10	7	1	0	19	13	32	0	2	1	3	4	0	2	0	0	4	2	3	134
Eukaryota	Fungi	Ascomycota	c__Sordariomycetes	o__Hypocreales	f__Nectriaceae	g__unclassified_f__Nectriaceae	s__unclassified_f__Nectriaceae	OTU1013	0	2	2	26	67	40	11	8	12	43	89	47	5	46	16	37	113	74	0	10	3	758	799	955	115	20	57	49	38	9	19	13	67	47	0	110	3707
Eukaryota	Fungi	Ascomycota	c__Dothideomycetes	o__Dothideomycetes_ord_Incertae_sedis	f__Eremomycetaceae	g__Arthrographis	s__Arthrographis_arxii	OTU1015	0	0	0	0	0	0	0	0	1	0	0	0	0	0	0	0	0	0	0	0	0	0	0	5	0	0	0	0	0	0	0	0	0	0	0	0	6
Eukaryota	Fungi	Ascomycota	c__Dothideomycetes	o__Pleosporales	f__Pleosporaceae	g__Curvularia	s__Curvularia_inaequalis	OTU1018	0	0	0	0	0	0	0	0	0	0	0	0	0	0	0	0	0	0	0	0	0	0	0	6	0	0	0	0	0	0	0	0	0	0	0	0	6
Eukaryota	Fungi	Ascomycota	c__Pezizomycetes	o__Pezizales	f__Pyronemataceae	g__unclassified_f__Pyronemataceae	s__unclassified_f__Pyronemataceae	OTU1020	0	0	0	0	0	0	0	0	0	0	0	0	0	0	0	0	0	0	0	0	0	18	0	29	0	0	0	0	0	0	0	0	0	0	0	0	47
Eukaryota	Fungi	Ascomycota	c__Dothideomycetes	o__Pleosporales	f__Leptosphaeriaceae	g__Leptosphaeria	s__Leptosphaeria_sclerotioides	OTU1021	0	0	0	0	0	0	0	0	0	0	0	0	0	0	0	0	0	0	0	0	0	2	0	1	0	0	0	0	0	0	0	0	0	0	0	0	3
Eukaryota	Fungi	Ascomycota	c__Eurotiomycetes	o__Chaetothyriales	f__Trichomeriaceae	g__Knufia	s__unclassified_g__Knufia	OTU1023	0	0	0	0	0	0	1	0	0	0	0	0	0	0	0	0	0	0	0	0	0	1	2	3	0	0	0	0	0	0	0	0	0	0	0	0	7
Eukaryota	Fungi	Ascomycota	c__Eurotiomycetes	o__Onygenales	f__Onygenaceae	g__unclassified_f__Onygenaceae	s__unclassified_f__Onygenaceae	OTU1024	0	0	0	0	1	1	0	7	2	2	0	0	1	0	1	3	11	8	0	0	1	13	9	5	0	0	0	0	1	0	0	0	0	0	0	0	66
Eukaryota	Fungi	Ascomycota	c__Sordariomycetes	o__Sordariales	f__Lasiosphaeriaceae	g__Cladorrhinum	s__Cladorrhinum_bulbillosum	OTU1025	0	0	0	0	0	0	0	0	0	0	0	0	0	0	0	0	0	0	0	0	0	0	1	3	0	0	0	0	0	0	0	0	0	0	0	0	4
Eukaryota	Fungi	Ascomycota	c__Sordariomycetes	o__unclassified_c__Sordariomycetes	f__unclassified_c__Sordariomycetes	g__unclassified_c__Sordariomycetes	s__unclassified_c__Sordariomycetes	OTU1029	0	0	0	0	0	0	1	0	0	0	0	1	0	0	0	0	0	0	0	0	0	2	6	3	0	0	0	0	0	0	0	0	0	0	0	0	13
Eukaryota	Fungi	Ascomycota	c__Dothideomycetes	o__Capnodiales	f__Cladosporiaceae	g__Cladosporium	s__Cladosporium_sphaerospermum	OTU1030	0	0	1	0	0	0	0	1	0	0	0	0	0	0	0	0	0	0	0	0	0	2	8	9	0	0	0	0	0	0	0	0	0	1	0	0	22
Eukaryota	Fungi	Ascomycota	c__Sordariomycetes	o__Chaetosphaeriales	f__Chaetosphaeriaceae	g__Chaetosphaeria	s__unclassified_g__Chaetosphaeria	OTU1033	0	0	0	0	3	0	0	0	0	0	0	0	1	0	2	0	0	1	0	0	0	3	1	4	4	0	0	3	0	0	1	0	0	0	0	0	23
Eukaryota	Fungi	Ascomycota	c__Sordariomycetes	o__Glomerellales	f__Plectosphaerellaceae	g__Lectera	s__Lectera_colletotrichoides	OTU1034	0	0	0	0	0	0	0	0	0	0	0	0	0	0	0	0	0	0	0	0	0	0	0	1	11	0	0	0	0	0	0	0	0	0	0	0	12
Eukaryota	Fungi	Ascomycota	c__Pezizomycetes	o__Pezizales	f__Pyronemataceae	g__Scutellinia	s__Scutellinia_scutellata	OTU1037	0	0	0	0	0	0	3	0	5	0	0	0	0	0	0	0	0	0	0	0	0	0	0	0	4	0	0	0	0	0	0	0	0	0	0	0	12
Eukaryota	Fungi	Ascomycota	c__Leotiomycetes	o__Helotiales	f__Helotiaceae	g__Scytalidium	s__unclassified_g__Scytalidium	OTU1041	0	2	0	9	0	0	0	0	0	0	0	1	0	0	0	10	0	1	0	2	0	0	0	0	29	5	0	0	0	1	0	0	0	1	0	8	69
Eukaryota	Fungi	Ascomycota	c__Sordariomycetes	o__unclassified_c__Sordariomycetes	f__unclassified_c__Sordariomycetes	g__unclassified_c__Sordariomycetes	s__unclassified_c__Sordariomycetes	OTU1042	0	0	0	0	0	0	0	0	0	0	0	0	0	0	0	0	0	0	0	0	0	0	0	4	4	0	0	0	0	0	0	0	0	0	0	0	8
Eukaryota	Fungi	Ascomycota	c__Leotiomycetes	o__Helotiales	f__Myxotrichaceae	g__Oidiodendron	s__Oidiodendron_rhodogenum	OTU1047	0	3	3	0	3	0	0	1	0	3	4	5	3	0	1	0	29	5	6	3	3	0	2	0	2	6	5	5	1	0	8	2	0	4	5	3	115
Eukaryota	Fungi	Ascomycota	c__Sordariomycetes	o__Sordariales	f__Chaetomiaceae	g__Chaetomium	s__Chaetomium_jodhpurense	OTU1048	0	3	0	0	0	0	0	0	0	0	0	1	0	0	0	0	1	0	0	0	0	0	0	1	2	1	0	0	0	0	0	0	0	0	0	0	9
Eukaryota	Fungi	Ascomycota	c__Eurotiomycetes	o__Eurotiales	f__Aspergillaceae	g__Aspergillus	s__Aspergillus_fumigatus	OTU1049	1	2	0	2	4	1	40	13	11	4	4	22	2	3	6	3	22	2	2	3	4	10	8	1	4	15	8	15	1	2	15	3	0	8	8	25	274
Eukaryota	Fungi	Ascomycota	c__Eurotiomycetes	o__Eurotiales	f__Aspergillaceae	g__Aspergillus	s__unclassified_g__Aspergillus	OTU1052	0	0	0	0	0	0	0	4	1	0	0	0	0	0	0	0	0	0	0	0	0	0	0	0	2	0	0	0	0	0	0	0	0	0	0	0	7
Eukaryota	Fungi	Ascomycota	c__Sordariomycetes	o__Coniochaetales	f__Coniochaetaceae	g__Coniochaeta	s__Coniochaeta_hoffmannii	OTU1053	0	0	0	0	0	0	0	0	0	1	0	0	0	0	0	0	0	0	0	0	0	0	0	0	2	0	0	0	0	0	0	0	0	0	0	0	3
Eukaryota	Fungi	Ascomycota	c__Eurotiomycetes	o__Onygenales	f__Onygenales_fam_Incertae_sedis	g__Chrysosporium	s__Chrysosporium_mephiticum	OTU1054	0	0	0	0	0	0	0	0	2	0	0	0	0	0	0	0	0	0	0	0	0	0	0	0	0	2	1	0	0	0	0	0	1	0	0	0	6
Eukaryota	Fungi	Ascomycota	c__unclassified_p__Ascomycota	o__unclassified_p__Ascomycota	f__unclassified_p__Ascomycota	g__unclassified_p__Ascomycota	s__unclassified_p__Ascomycota	OTU1055	0	0	0	1	0	2	0	0	0	0	1	2	1	0	0	1	31	3	2	0	4	0	0	0	0	4	1	3	0	0	1	0	0	1	1	1	60
Eukaryota	Fungi	Ascomycota	c__Eurotiomycetes	o__Onygenales	f__Gymnoascaceae	g__unclassified_f__Gymnoascaceae	s__unclassified_f__Gymnoascaceae	OTU1056	0	0	0	0	0	0	0	0	0	0	0	3	0	0	0	0	1	1	0	0	0	0	0	1	0	1	0	0	0	0	0	0	0	0	0	0	7
Eukaryota	Fungi	Ascomycota	c__Sordariomycetes	o__Hypocreales	f__Nectriaceae	g__Ilyonectria	s__Ilyonectria_macrodidyma	OTU1057	0	0	0	0	0	0	0	0	0	0	0	0	0	0	0	0	0	0	0	0	0	0	0	1	0	2	0	0	0	0	3	1	0	0	0	0	7
Eukaryota	Fungi	Ascomycota	c__Sordariomycetes	o__Chaetosphaeriales	f__Chaetosphaeriaceae	g__Chaetosphaeria	s__Chaetosphaeria_myriocarpa	OTU1059	0	0	0	0	0	0	0	0	0	0	0	0	0	0	0	0	0	0	0	0	0	2	0	0	0	1	0	0	0	0	0	0	0	0	0	0	3
Eukaryota	Fungi	Ascomycota	c__Sordariomycetes	o__Hypocreales	f__unclassified_o__Hypocreales	g__unclassified_o__Hypocreales	s__unclassified_o__Hypocreales	OTU1061	0	0	0	0	0	0	0	0	0	0	0	0	0	0	0	0	0	0	2	0	0	0	0	0	0	3	0	0	0	0	0	0	0	0	0	0	5
Eukaryota	Fungi	Ascomycota	c__Saccharomycetes	o__Saccharomycetales	f__Saccharomycetales_fam_Incertae_sedis	g__Candida	s__Candida_ethanolica	OTU1067	0	0	0	0	0	0	0	0	0	0	0	0	0	0	0	0	0	0	0	0	0	0	0	0	0	7	0	0	0	0	0	0	0	0	0	0	7
Eukaryota	Fungi	Ascomycota	c__Eurotiomycetes	o__Eurotiales	f__Trichocomaceae	g__unclassified_f__Trichocomaceae	s__unclassified_f__Trichocomaceae	OTU1068	0	0	0	0	0	0	0	0	0	0	1	0	0	0	0	0	0	0	0	0	0	0	0	0	0	4	0	0	0	0	0	0	0	0	0	0	5
Eukaryota	Fungi	Ascomycota	c__Sordariomycetes	o__Microascales	f__Microascaceae	g__Wardomycopsis	s__Wardomycopsis_inopinata	OTU1071	0	0	0	0	0	0	1	2	0	0	0	1	0	0	0	0	0	0	0	1	0	0	6	0	0	6	0	0	0	0	0	0	0	0	0	0	17
Eukaryota	Fungi	Ascomycota	c__Eurotiomycetes	o__Eurotiales	f__Trichocomaceae	g__Talaromyces	s__Talaromyces_trachyspermus	OTU1073	0	0	0	0	0	0	0	0	0	0	0	0	17	0	0	0	0	0	0	0	0	1	0	0	0	14	0	0	0	0	0	0	0	0	0	0	32
Eukaryota	Fungi	Ascomycota	c__unclassified_p__Ascomycota	o__unclassified_p__Ascomycota	f__unclassified_p__Ascomycota	g__unclassified_p__Ascomycota	s__unclassified_p__Ascomycota	OTU1074	0	0	0	0	0	0	0	0	0	1	3	3	1	0	3	0	8	2	0	1	0	0	0	0	0	7	2	3	0	1	6	1	0	0	0	1	43
Eukaryota	Fungi	Ascomycota	c__unclassified_p__Ascomycota	o__unclassified_p__Ascomycota	f__unclassified_p__Ascomycota	g__unclassified_p__Ascomycota	s__unclassified_p__Ascomycota	OTU1078	0	0	0	0	0	0	0	0	0	0	0	0	0	0	0	0	0	0	0	0	0	0	0	0	0	1	0	1	0	0	0	0	0	0	0	0	2
Eukaryota	Fungi	Ascomycota	c__Eurotiomycetes	o__Eurotiales	f__Aspergillaceae	g__Penicillium	s__Penicillium_phoeniceum	OTU1079	0	0	0	0	0	0	0	0	0	0	0	0	0	1	0	0	3	0	0	0	0	0	0	0	0	36	0	0	0	0	0	0	0	0	0	1	41
Eukaryota	Fungi	Ascomycota	c__Eurotiomycetes	o__Eurotiales	f__Aspergillaceae	g__Aspergillus	s__unclassified_g__Aspergillus	OTU1080	0	0	0	0	1	0	0	0	0	0	3	2	1	0	0	1	0	3	0	0	0	1	0	0	0	2	0	4	0	0	0	0	0	0	0	0	18
Eukaryota	Fungi	Ascomycota	c__Dothideomycetes	o__Pleosporales	f__Sporormiaceae	g__Westerdykella	s__Westerdykella_dispersa	OTU1081	0	0	0	0	0	0	0	0	0	0	0	2	0	0	0	0	0	0	0	0	0	0	0	0	0	1	0	0	0	0	0	0	0	0	0	0	3
Eukaryota	Fungi	Ascomycota	c__Sordariomycetes	o__unclassified_c__Sordariomycetes	f__unclassified_c__Sordariomycetes	g__unclassified_c__Sordariomycetes	s__unclassified_c__Sordariomycetes	OTU1083	0	0	0	0	0	0	0	0	0	0	0	0	0	0	0	0	1	0	0	0	0	0	0	0	0	2	1	0	0	0	0	0	0	0	0	0	4
Eukaryota	Fungi	Ascomycota	c__Eurotiomycetes	o__Eurotiales	f__Aspergillaceae	g__unclassified_f__Aspergillaceae	s__unclassified_f__Aspergillaceae	OTU1086	7	13	9	23	31	37	10	2	0	42	192	124	43	19	26	66	129	59	33	75	73	2	0	4	13	78	102	80	13	12	57	13	10	108	70	111	1686
Eukaryota	Fungi	Ascomycota	c__Sordariomycetes	o__Hypocreales	f__Ophiocordycipitaceae	g__unclassified_f__Ophiocordycipitaceae	s__unclassified_f__Ophiocordycipitaceae	OTU1087	0	0	0	0	0	0	0	0	0	0	0	0	0	0	0	0	0	0	0	0	0	0	0	0	0	51	30	25	0	0	0	0	0	0	0	0	106
Eukaryota	Fungi	Ascomycota	c__Orbiliomycetes	o__Orbiliales	f__Orbiliaceae	g__Brachyphoris	s__Brachyphoris_oviparasitica	OTU1089	0	0	0	0	0	0	0	0	0	0	0	0	0	0	0	0	0	0	0	0	0	0	0	0	0	46	16	13	0	0	0	0	0	0	0	0	75
Eukaryota	Fungi	Ascomycota	c__Sordariomycetes	o__Hypocreales	f__Hypocreales_fam_Incertae_sedis	g__unclassified_f__Hypocreales_fam_Incertae_sedis	s__unclassified_f__Hypocreales_fam_Incertae_sedis	OTU1091	0	0	5	0	0	0	0	0	0	1	1	0	0	0	0	0	2	0	0	0	0	1	0	1	0	1	0	0	0	1	0	0	0	0	0	0	13
Eukaryota	Fungi	Ascomycota	c__Eurotiomycetes	o__Eurotiales	f__Aspergillaceae	g__Penicillium	s__unclassified_g__Penicillium	OTU1093	2	3	0	1	1	1	3	12	8	2	9	31	3	3	2	1	10	3	1	2	2	3	2	6	4	8	2	0	6	0	4	0	1	3	3	1	143
Eukaryota	Fungi	Ascomycota	c__Sordariomycetes	o__Hypocreales	f__Bionectriaceae	g__unclassified_f__Bionectriaceae	s__unclassified_f__Bionectriaceae	OTU1096	0	0	0	0	0	0	0	0	0	0	0	0	0	0	0	0	0	0	0	0	0	1	0	2	0	1	0	0	0	0	0	0	0	0	0	0	4
Eukaryota	Fungi	Ascomycota	c__Sordariomycetes	o__Hypocreales	f__Hypocreales_fam_Incertae_sedis	g__unclassified_f__Hypocreales_fam_Incertae_sedis	s__unclassified_f__Hypocreales_fam_Incertae_sedis	OTU1097	10	7	4	3	9	4	18	25	28	6	2	3	2	59	26	15	33	12	2	1	1	18	10	40	19	160	74	109	6	34	6	18	11	102	103	58	1038
Eukaryota	Fungi	Ascomycota	c__Leotiomycetes	o__Helotiales	f__Myxotrichaceae	g__Oidiodendron	s__Oidiodendron_rhodogenum	OTU1098	2	3	0	2	1	1	0	0	0	1	1	3	1	0	0	4	17	7	0	0	2	0	0	0	1	11	2	4	2	1	3	0	1	2	8	5	85
Eukaryota	Fungi	Ascomycota	c__Leotiomycetes	o__Helotiales	f__unclassified_o__Helotiales	g__unclassified_o__Helotiales	s__unclassified_o__Helotiales	OTU1101	2	0	0	1	2	0	0	0	0	2	17	0	2	1	2	0	18	12	2	3	0	3	5	3	0	5	7	0	0	8	10	0	0	5	4	2	116
Eukaryota	Fungi	Ascomycota	c__Sordariomycetes	o__unclassified_c__Sordariomycetes	f__unclassified_c__Sordariomycetes	g__unclassified_c__Sordariomycetes	s__unclassified_c__Sordariomycetes	OTU1103	0	0	0	0	0	0	0	0	0	0	0	0	0	0	0	0	0	0	0	0	0	0	0	0	0	0	1	0	0	0	0	1	0	0	0	0	2
Eukaryota	Fungi	Ascomycota	c__Leotiomycetes	o__Helotiales	f__Hyaloscyphaceae	g__Cistella	s__unclassified_g__Cistella	OTU1106	0	0	0	0	0	0	0	0	6	0	0	1	0	0	1	0	3	5	3	2	0	1	3	0	0	2	2	5	0	0	2	5	0	0	0	0	41
Eukaryota	Fungi	Ascomycota	c__unclassified_p__Ascomycota	o__unclassified_p__Ascomycota	f__unclassified_p__Ascomycota	g__unclassified_p__Ascomycota	s__unclassified_p__Ascomycota	OTU1107	1	28	4	8	17	16	3	15	9	24	113	111	65	5	47	12	255	70	58	83	29	3	0	1	2	90	113	61	13	18	51	16	2	26	101	71	1541
Eukaryota	Fungi	Ascomycota	c__Sordariomycetes	o__Hypocreales	f__Cordycipitaceae	g__Lecanicillium	s__Lecanicillium_dimorphum	OTU1108	1	0	0	0	0	0	0	0	1	2	0	0	0	3	1	0	1	0	0	0	0	2	0	0	1	13	25	2	0	0	0	0	0	0	0	0	52
Eukaryota	Fungi	Ascomycota	c__Sordariomycetes	o__Sordariales	f__Chaetomiaceae	g__Melanocarpus	s__Melanocarpus_albomyces	OTU1109	0	0	0	0	0	0	0	0	0	0	0	0	0	0	0	0	0	0	0	0	0	0	2	0	0	0	2	0	0	0	0	0	0	0	0	0	4
Eukaryota	Fungi	Ascomycota	c__unclassified_p__Ascomycota	o__unclassified_p__Ascomycota	f__unclassified_p__Ascomycota	g__unclassified_p__Ascomycota	s__unclassified_p__Ascomycota	OTU1110	0	0	0	0	0	0	0	0	0	0	0	0	0	0	0	0	0	0	0	0	0	0	0	0	0	1	2	0	0	0	0	0	0	0	0	0	3
Eukaryota	Fungi	Ascomycota	c__unclassified_p__Ascomycota	o__unclassified_p__Ascomycota	f__unclassified_p__Ascomycota	g__unclassified_p__Ascomycota	s__unclassified_p__Ascomycota	OTU1112	0	0	0	0	0	0	0	0	0	0	0	0	0	0	0	0	0	0	0	0	0	0	0	0	0	0	6	0	0	0	0	0	0	0	0	0	6
Eukaryota	Fungi	Ascomycota	c__Sordariomycetes	o__Hypocreales	f__Ophiocordycipitaceae	g__Hirsutella	s__unclassified_g__Hirsutella	OTU1114	0	0	0	0	0	0	0	0	0	0	0	0	0	0	0	0	0	0	0	0	0	0	0	0	0	0	2	0	0	0	0	0	0	0	0	0	2
Eukaryota	Fungi	Ascomycota	c__Sordariomycetes	o__Sordariales	f__Chaetomiaceae	g__unclassified_f__Chaetomiaceae	s__unclassified_f__Chaetomiaceae	OTU1116	54	50	54	42	76	16	546	76	157	142	280	285	183	66	134	441	677	319	84	95	125	231	347	162	367	308	282	396	21	70	112	183	45	187	118	277	7008
Eukaryota	Fungi	Ascomycota	c__Sordariomycetes	o__Hypocreales	f__Nectriaceae	g__Fusarium	s__Fusarium_oxysporum	OTU1118	0	0	0	0	0	0	0	0	0	0	0	2	0	0	0	0	0	0	0	0	0	0	0	0	0	0	1	0	0	0	0	0	0	0	0	0	3
Eukaryota	Fungi	Ascomycota	c__Leotiomycetes	o__Helotiales	f__Myxotrichaceae	g__Oidiodendron	s__unclassified_g__Oidiodendron	OTU1121	0	0	0	0	0	0	0	0	0	0	0	0	0	0	0	0	0	0	0	0	0	0	0	0	0	0	3	0	0	0	0	0	0	0	0	0	3
Eukaryota	Fungi	Ascomycota	c__Leotiomycetes	o__Thelebolales	f__Pseudeurotiaceae	g__Pseudeurotium	s__unclassified_g__Pseudeurotium	OTU1122	1	0	0	2	7	0	0	0	0	0	0	11	3	0	0	0	3	1	0	3	0	0	15	5	0	0	10	0	1	1	0	1	0	0	6	1	71
Eukaryota	Fungi	Ascomycota	c__Archaeorhizomycetes	o__Archaeorhizomycetales	f__Archaeorhizomycetaceae	g__Archaeorhizomyces	s__unclassified_g__Archaeorhizomyces	OTU1126	0	0	0	0	0	0	0	0	0	0	0	0	0	0	0	0	0	0	2	0	0	0	0	0	0	0	2	0	0	0	0	0	0	0	0	0	4
Eukaryota	Fungi	Ascomycota	c__Eurotiomycetes	o__Eurotiales	f__Thermoascaceae	g__Thermoascus	s__unclassified_g__Thermoascus	OTU1127	0	0	0	0	0	0	0	0	0	0	0	0	0	0	0	0	0	0	0	0	0	0	0	0	0	0	3	0	0	0	0	0	0	0	3	0	6
Eukaryota	Fungi	Ascomycota	c__Sordariomycetes	o__Sordariales	f__Chaetomiaceae	g__unclassified_f__Chaetomiaceae	s__unclassified_f__Chaetomiaceae	OTU1128	0	6	0	37	9	2	0	0	0	0	15	52	2	0	0	3	32	12	0	0	5	5	0	3	0	0	30	0	0	0	0	0	5	1	0	0	219
Eukaryota	Fungi	Ascomycota	c__Archaeorhizomycetes	o__Archaeorhizomycetales	f__Archaeorhizomycetaceae	g__Archaeorhizomyces	s__unclassified_g__Archaeorhizomyces	OTU1130	3	0	0	0	0	0	0	0	0	0	0	0	0	0	0	0	0	0	0	0	0	0	0	0	0	0	2	0	0	3	0	0	0	0	0	0	8
Eukaryota	Fungi	Ascomycota	c__Sordariomycetes	o__Sordariales	f__Sordariales_fam_Incertae_sedis	g__Conlarium	s__Conlarium_dupliciascosporum	OTU1132	0	0	0	0	0	0	0	0	0	0	0	0	0	0	0	0	0	0	1	0	0	0	0	0	0	0	1	0	0	0	0	0	0	0	0	0	2
Eukaryota	Fungi	Ascomycota	c__Sordariomycetes	o__Sordariales	f__Chaetomiaceae	g__Chaetomium	s__unclassified_g__Chaetomium	OTU1133	5	5	1	1	4	7	9	25	7	14	10	40	10	2	3	22	35	22	5	8	13	23	95	45	2	3	16	16	0	8	5	7	5	4	16	9	502
Eukaryota	Fungi	Ascomycota	c__Eurotiomycetes	o__Eurotiales	f__Aspergillaceae	g__Penicillium	s__Penicillium_lignorum	OTU1134	1	1	0	0	0	12	0	6	2	11	11	4	0	10	4	4	11	10	2	1	2	0	1	0	12	1	3	5	3	2	3	11	1	4	0	3	141
Eukaryota	Fungi	Ascomycota	c__Sordariomycetes	o__Xylariales	f__Microdochiaceae	g__Microdochium	s__unclassified_g__Microdochium	OTU1136	4240	3052	1688	3363	1690	5271	255	1028	528	1447	1380	2918	717	1504	787	2162	419	426	80	172	73	561	652	479	998	581	918	535	499	564	1476	1602	1177	64	76	153	43535
Eukaryota	Fungi	Ascomycota	c__Sordariomycetes	o__Sordariales	f__Sordariales_fam_Incertae_sedis	g__Conlarium	s__unclassified_g__Conlarium	OTU1137	0	0	1	0	0	0	0	1	1	0	2	4	0	0	1	0	1	2	0	1	0	0	0	0	0	0	0	2	0	0	2	0	0	2	4	3	27
Eukaryota	Fungi	Ascomycota	c__unclassified_p__Ascomycota	o__unclassified_p__Ascomycota	f__unclassified_p__Ascomycota	g__unclassified_p__Ascomycota	s__unclassified_p__Ascomycota	OTU1139	0	0	0	1	6	0	1	2	0	3	2	4	2	8	3	1	10	9	1	2	2	1	0	0	1	4	18	25	0	0	10	0	0	19	31	1	167
Eukaryota	Fungi	Ascomycota	c__Dothideomycetes	o__Pleosporales	f__Didymellaceae	g__unclassified_f__Didymellaceae	s__unclassified_f__Didymellaceae	OTU1141	0	0	0	0	0	0	0	2	0	0	0	0	0	0	0	0	0	0	0	0	0	0	0	1	0	0	0	1	0	0	0	0	0	0	0	0	4
Eukaryota	Fungi	Ascomycota	c__Sordariomycetes	o__Microascales	f__Graphiaceae	g__Graphium	s__Graphium_jumulu	OTU1143	0	0	0	0	0	0	0	0	0	0	0	0	0	0	0	0	0	0	0	0	0	0	0	0	0	0	0	2	0	0	0	0	0	0	0	0	2
Eukaryota	Fungi	Ascomycota	c__Eurotiomycetes	o__Eurotiales	f__Aspergillaceae	g__Aspergillus	s__unclassified_g__Aspergillus	OTU1146	0	0	0	3	0	0	0	0	0	1	0	1	0	0	3	1	2	0	1	2	0	1	1	4	0	4	3	3	1	0	1	2	0	0	0	1	35
Eukaryota	Fungi	Ascomycota	c__Dothideomycetes	o__Capnodiales	f__unclassified_o__Capnodiales	g__unclassified_o__Capnodiales	s__unclassified_o__Capnodiales	OTU1147	0	0	0	0	0	0	0	0	0	0	0	0	0	0	0	0	0	0	0	0	0	0	0	0	0	0	0	8	0	0	0	0	0	0	0	0	8
Eukaryota	Fungi	Ascomycota	c__unclassified_p__Ascomycota	o__unclassified_p__Ascomycota	f__unclassified_p__Ascomycota	g__unclassified_p__Ascomycota	s__unclassified_p__Ascomycota	OTU1151	0	0	0	0	0	0	0	0	0	0	2	1	0	1	1	0	13	0	0	0	0	0	0	0	0	2	0	4	0	0	0	0	0	0	0	0	24
Eukaryota	Fungi	Ascomycota	c__Eurotiomycetes	o__Onygenales	f__unclassified_o__Onygenales	g__unclassified_o__Onygenales	s__unclassified_o__Onygenales	OTU1152	0	0	0	0	0	0	0	0	0	0	0	0	0	1	0	0	1	0	0	0	0	1	0	1	0	0	0	1	0	0	0	0	0	0	0	0	5
Eukaryota	Fungi	Ascomycota	c__Sordariomycetes	o__Hypocreales	f__unclassified_o__Hypocreales	g__unclassified_o__Hypocreales	s__unclassified_o__Hypocreales	OTU1153	0	2	1	0	0	1	0	0	0	0	0	0	0	0	0	0	1	1	0	1	0	6	0	0	1	0	0	3	1	2	0	0	0	0	0	0	20
Eukaryota	Fungi	Ascomycota	c__Leotiomycetes	o__Helotiales	f__Helotiaceae	g__Scytalidium	s__unclassified_g__Scytalidium	OTU1157	14	1	0	0	12	1	3	2	53	2	48	0	2	3	12	18	31	7	68	1	5	1	0	0	589	2	2	6	0	142	1	6	1	3	6	0	1042
Eukaryota	Fungi	Ascomycota	c__Eurotiomycetes	o__Chaetothyriales	f__Herpotrichiellaceae	g__Cladophialophora	s__Cladophialophora_emmonsii	OTU1158	0	0	0	0	0	0	0	0	0	0	0	0	0	0	0	0	0	0	0	0	0	0	0	0	1	0	0	0	0	0	0	3	0	0	0	0	4
Eukaryota	Fungi	Ascomycota	c__unclassified_p__Ascomycota	o__unclassified_p__Ascomycota	f__unclassified_p__Ascomycota	g__unclassified_p__Ascomycota	s__unclassified_p__Ascomycota	OTU1162	0	0	0	0	0	0	0	0	0	0	0	0	0	0	0	0	0	0	0	0	0	0	0	0	0	0	0	0	2	0	0	0	0	0	0	0	2
Eukaryota	Fungi	Ascomycota	c__Saccharomycetes	o__Saccharomycetales	f__Trichomonascaceae	g__Sugiyamaella	s__Sugiyamaella_paludigena	OTU1163	0	0	0	0	0	1	0	0	0	0	0	0	0	0	0	0	1	0	0	0	0	0	0	0	0	1	2	0	4	1	0	0	1	1	0	0	12
Eukaryota	Fungi	Ascomycota	c__Sordariomycetes	o__Coniochaetales	f__Coniochaetaceae	g__Coniochaeta	s__Coniochaeta_mutabilis	OTU1164	0	0	0	0	0	0	0	0	0	0	0	0	0	0	0	0	0	0	0	0	0	2	59	0	0	0	1	0	7	5	0	3	0	0	0	0	77
Eukaryota	Fungi	Ascomycota	c__Sordariomycetes	o__Sordariales	f__Lasiosphaeriaceae	g__Cladorrhinum	s__Cladorrhinum_bulbillosum	OTU1166	0	0	0	0	0	0	0	0	0	0	0	0	0	0	0	0	0	0	0	0	0	0	0	0	0	0	0	0	5	0	0	0	0	0	0	0	5
Eukaryota	Fungi	Ascomycota	c__unclassified_p__Ascomycota	o__unclassified_p__Ascomycota	f__unclassified_p__Ascomycota	g__unclassified_p__Ascomycota	s__unclassified_p__Ascomycota	OTU1168	0	0	1	0	0	1	0	0	0	0	0	0	2	0	0	12	94	28	0	0	0	0	0	0	0	0	1	2	4	0	0	0	1	1	1	3	151
Eukaryota	Fungi	Ascomycota	c__Dothideomycetes	o__Pleosporales	f__unclassified_o__Pleosporales	g__unclassified_o__Pleosporales	s__unclassified_o__Pleosporales	OTU1170	0	7	1	6	18	12	0	4	4	0	3	1	0	0	9	0	0	0	34	12	3	17	16	0	3	0	0	2	3	2	1	7	1	14	1	24	205
Eukaryota	Fungi	Ascomycota	c__Eurotiomycetes	o__Eurotiales	f__Trichocomaceae	g__Talaromyces	s__Talaromyces_radicus	OTU1171	0	1	0	0	0	0	0	0	0	0	0	0	0	0	0	1	0	0	0	0	0	0	0	0	0	0	0	0	1	0	0	0	0	0	0	0	3
Eukaryota	Fungi	Ascomycota	c__unclassified_p__Ascomycota	o__unclassified_p__Ascomycota	f__unclassified_p__Ascomycota	g__unclassified_p__Ascomycota	s__unclassified_p__Ascomycota	OTU1175	48	20	12	14	10	11	2	0	0	0	20	50	11	7	1	29	28	55	15	32	23	2	5	4	89	1	5	7	15	12	25	8	4	48	8	18	639
Eukaryota	Fungi	Ascomycota	c__Leotiomycetes	o__Helotiales	f__Helotiaceae	g__Meliniomyces	s__unclassified_g__Meliniomyces	OTU1176	0	12	1	3	8	5	2	0	0	6	29	27	12	3	5	3	99	35	1	259	4	0	0	0	1	11	21	5	10	2	16	11	2	10	5	20	628
Eukaryota	Fungi	Ascomycota	c__unclassified_p__Ascomycota	o__unclassified_p__Ascomycota	f__unclassified_p__Ascomycota	g__unclassified_p__Ascomycota	s__unclassified_p__Ascomycota	OTU1177	3	2	1	1	1	0	0	0	0	24	16	36	16	35	9	18	127	36	0	2	5	23	25	32	6	36	22	11	9	8	40	14	7	2	0	0	567
Eukaryota	Fungi	Ascomycota	c__Sordariomycetes	o__Microascales	f__Microascaceae	g__Scedosporium	s__Scedosporium_dehoogii	OTU1178	0	0	0	0	1	0	0	0	0	0	4	0	1	0	0	9	4	1	0	6	1	2	0	0	0	0	0	0	3	0	0	0	0	1	0	0	33
Eukaryota	Fungi	Ascomycota	c__Eurotiomycetes	o__Eurotiales	f__Aspergillaceae	g__Penicillium	s__Penicillium_cinnamopurpureum	OTU1179	0	0	0	0	0	0	0	0	0	0	0	0	0	0	0	0	6	0	0	0	0	8	21	8	0	1	0	0	2	0	0	0	0	0	0	0	46
Eukaryota	Fungi	Ascomycota	c__Eurotiomycetes	o__Eurotiales	f__Trichocomaceae	g__Rasamsonia	s__Rasamsonia_byssochlamydoides	OTU1180	0	0	0	0	0	0	0	0	0	0	0	0	0	0	2	0	2	0	0	0	0	0	0	0	0	5	1	1	4	0	1	1	0	0	0	0	17
Eukaryota	Fungi	Ascomycota	c__unclassified_p__Ascomycota	o__unclassified_p__Ascomycota	f__unclassified_p__Ascomycota	g__unclassified_p__Ascomycota	s__unclassified_p__Ascomycota	OTU1185	2	2	0	0	0	3	0	0	0	15	2	0	0	0	0	0	24	10	0	0	2	0	0	0	0	5	0	2	0	12	0	0	0	0	2	1	82
Eukaryota	Fungi	Ascomycota	c__Sordariomycetes	o__Sordariales	f__Lasiosphaeriaceae	g__Echria	s__unclassified_g__Echria	OTU1187	0	0	0	0	0	0	0	0	0	0	0	0	0	0	0	0	0	0	0	0	0	0	0	0	0	0	0	1	0	0	2	1	0	0	0	0	4
Eukaryota	Fungi	Ascomycota	c__Sordariomycetes	o__Coniochaetales	f__Coniochaetaceae	g__Coniochaeta	s__Coniochaeta_fasciculata	OTU1188	0	0	0	1	0	0	1	0	1	0	0	10	2	0	3	2	5	0	0	3	1	1	0	1	0	1	2	15	0	1	5	0	0	0	1	0	56
Eukaryota	Fungi	Ascomycota	c__Orbiliomycetes	o__Orbiliales	f__Orbiliales_fam_Incertae_sedis	g__Vermispora	s__unclassified_g__Vermispora	OTU1189	0	0	0	0	24	0	0	1	1	2999	7	17	1	8326	6187	7	11	298	0	0	6	22	14	4	2	0	0	1	12	1	7071	4149	1108	0	2	3	30274
Eukaryota	Fungi	Ascomycota	c__Eurotiomycetes	o__Onygenales	f__Onygenales_fam_Incertae_sedis	g__Chrysosporium	s__Chrysosporium_pseudomerdarium	OTU1191	28	58	43	24	50	66	20	76	13	58	660	866	369	10	72	71	6339	475	349	1325	194	3	4	0	30	335	513	338	101	51	363	45	7	328	1882	465	15631
Eukaryota	Fungi	Ascomycota	c__Sordariomycetes	o__Hypocreales	f__Nectriaceae	g__unclassified_f__Nectriaceae	s__unclassified_f__Nectriaceae	OTU1193	0	0	0	0	0	0	0	0	0	0	0	0	0	0	0	0	1	1	0	1	0	0	1	0	0	0	0	0	1	0	2	5	0	0	0	0	12
Eukaryota	Fungi	Ascomycota	c__Eurotiomycetes	o__Eurotiales	f__Aspergillaceae	g__Penicillium	s__Penicillium_variratense	OTU1194	10	6	6	8	11	8	1	5	2	24	59	61	32	15	30	33	104	48	23	28	18	0	4	3	6	42	40	39	16	13	46	32	14	52	42	44	925
Eukaryota	Fungi	Ascomycota	c__unclassified_p__Ascomycota	o__unclassified_p__Ascomycota	f__unclassified_p__Ascomycota	g__unclassified_p__Ascomycota	s__unclassified_p__Ascomycota	OTU1195	0	0	0	0	1	0	0	0	0	0	0	0	0	0	0	0	33	2	0	0	0	0	0	0	0	0	2	1	0	0	11	1	0	0	2	0	53
Eukaryota	Fungi	Ascomycota	c__unclassified_p__Ascomycota	o__unclassified_p__Ascomycota	f__unclassified_p__Ascomycota	g__unclassified_p__Ascomycota	s__unclassified_p__Ascomycota	OTU1197	0	0	0	0	0	0	0	0	0	0	0	2	0	0	1	0	0	0	0	0	0	0	0	0	0	0	0	0	0	0	4	0	0	0	0	0	7
Eukaryota	Fungi	Ascomycota	c__unclassified_p__Ascomycota	o__unclassified_p__Ascomycota	f__unclassified_p__Ascomycota	g__unclassified_p__Ascomycota	s__unclassified_p__Ascomycota	OTU1201	0	0	0	0	0	0	0	0	0	0	0	0	0	0	0	0	0	0	0	0	0	0	0	0	0	0	0	2	0	0	5	0	0	0	0	0	7
Eukaryota	Fungi	Ascomycota	c__Eurotiomycetes	o__Onygenales	f__Onygenaceae	g__Auxarthron	s__Auxarthron_thaxteri	OTU1202	1	1	0	0	3	0	0	2	5	1	0	1	0	1	0	0	1	0	0	0	0	21	2	14	0	0	2	0	0	0	3	0	1	1	1	0	61
Eukaryota	Fungi	Ascomycota	c__unclassified_p__Ascomycota	o__unclassified_p__Ascomycota	f__unclassified_p__Ascomycota	g__unclassified_p__Ascomycota	s__unclassified_p__Ascomycota	OTU1203	0	0	0	0	0	0	0	0	0	0	2	0	1	0	1	25	0	3	0	0	0	0	0	0	0	0	0	0	0	0	3	0	0	0	0	0	35
Eukaryota	Fungi	Ascomycota	c__Eurotiomycetes	o__Eurotiales	f__Aspergillaceae	g__Aspergillus	s__unclassified_g__Aspergillus	OTU1205	0	0	0	1	0	3	2	2	4	0	1	2	2	2	1	7	6	2	1	1	0	17	3	3	3	3	2	2	0	2	3	0	1	0	0	0	76
Eukaryota	Fungi	Ascomycota	c__unclassified_p__Ascomycota	o__unclassified_p__Ascomycota	f__unclassified_p__Ascomycota	g__unclassified_p__Ascomycota	s__unclassified_p__Ascomycota	OTU1208	0	0	0	0	0	0	0	2	0	1	0	0	0	0	0	0	7	0	0	0	0	1	2	2	0	1	0	0	3	0	3	0	0	0	2	0	24
Eukaryota	Fungi	Ascomycota	c__Orbiliomycetes	o__Orbiliales	f__Orbiliaceae	g__unclassified_f__Orbiliaceae	s__unclassified_f__Orbiliaceae	OTU1210	0	0	0	0	0	0	0	0	0	51	3	2	0	23	434	1	0	15	0	0	0	4	0	0	0	0	0	0	0	0	1509	295	24	0	2	1	2364
Eukaryota	Fungi	Ascomycota	c__Eurotiomycetes	o__Eurotiales	f__Trichocomaceae	g__Rasamsonia	s__unclassified_g__Rasamsonia	OTU1211	0	0	0	0	0	0	0	0	0	3	3	2	0	0	0	0	1	0	0	0	0	0	0	0	1	0	3	0	0	0	6	7	0	0	0	0	26
Eukaryota	Fungi	Ascomycota	c__Leotiomycetes	o__Helotiales	f__unclassified_o__Helotiales	g__unclassified_o__Helotiales	s__unclassified_o__Helotiales	OTU1212	20	0	1	2	1	5	0	0	0	2	1	3	12	2	0	17	1	1	0	4	0	0	0	0	3	7	0	1	0	4	4	1	2	2	0	0	96
Eukaryota	Fungi	Ascomycota	c__Eurotiomycetes	o__Eurotiales	f__Aspergillaceae	g__Aspergillus	s__Aspergillus_deflectus	OTU1215	0	0	0	0	0	0	0	0	1	0	0	0	0	0	0	0	0	0	0	0	0	4	0	0	0	0	0	0	1	0	2	0	0	0	0	0	8
Eukaryota	Fungi	Ascomycota	c__Sordariomycetes	o__Hypocreales	f__Hypocreaceae	g__Trichoderma	s__unclassified_g__Trichoderma	OTU1216	1	1	0	0	2	0	1	5	3	1	8	5	15	0	11	3	35	15	2	0	2	26	23	17	0	7	9	2	2	0	5	1	0	0	1	0	203
Eukaryota	Fungi	Ascomycota	c__Eurotiomycetes	o__Onygenales	f__Gymnoascaceae	g__unclassified_f__Gymnoascaceae	s__unclassified_f__Gymnoascaceae	OTU1217	0	0	0	0	1	0	0	0	1	0	0	0	2	0	14	1	2	1	0	0	21	12	19	12	0	0	1	0	0	0	4	1	0	1	1	0	94
Eukaryota	Fungi	Ascomycota	c__Sordariomycetes	o__Hypocreales	f__Nectriaceae	g__unclassified_f__Nectriaceae	s__unclassified_f__Nectriaceae	OTU1223	0	0	0	0	0	0	0	0	0	0	0	0	0	0	0	1	1	1	0	0	0	0	0	1	0	0	0	0	0	0	1	0	0	0	0	0	5
Eukaryota	Fungi	Ascomycota	c__Orbiliomycetes	o__Orbiliales	f__Orbiliales_fam_Incertae_sedis	g__Vermispora	s__unclassified_g__Vermispora	OTU1226	0	0	1	0	7	2	0	0	0	2276	93	5	3	2122	4099	7	13	11	0	0	1	15	11	1	1	0	13	3	12	1	3586	1314	373	1	17	9	13997
Eukaryota	Fungi	Ascomycota	c__Sordariomycetes	o__Hypocreales	f__Hypocreales_fam_Incertae_sedis	g__Trichothecium	s__Trichothecium_crotocinigenum	OTU1229	0	0	0	1	0	0	0	0	0	0	0	0	0	0	0	0	0	0	0	1	0	2	7	0	0	0	0	0	0	0	1	0	0	0	0	0	12
Eukaryota	Fungi	Ascomycota	c__Saccharomycetes	o__Saccharomycetales	f__Saccharomycetales_fam_Incertae_sedis	g__Nadsonia	s__Nadsonia_fulvescens	OTU1232	0	0	0	0	0	0	0	0	0	0	0	0	0	0	0	0	0	0	0	4	0	0	0	0	0	0	0	0	0	0	5	0	0	0	0	0	9
Eukaryota	Fungi	Ascomycota	c__unclassified_p__Ascomycota	o__unclassified_p__Ascomycota	f__unclassified_p__Ascomycota	g__unclassified_p__Ascomycota	s__unclassified_p__Ascomycota	OTU1234	1	0	0	0	0	0	0	0	0	0	0	0	0	0	0	0	0	1	0	0	0	3	1	1	0	1	0	0	0	0	5	0	0	0	0	0	13
Eukaryota	Fungi	Ascomycota	c__unclassified_p__Ascomycota	o__unclassified_p__Ascomycota	f__unclassified_p__Ascomycota	g__unclassified_p__Ascomycota	s__unclassified_p__Ascomycota	OTU1235	0	0	0	0	0	0	0	0	0	0	0	0	0	0	0	0	0	0	0	0	0	0	0	0	0	0	0	0	0	0	2	0	0	0	0	0	2
Eukaryota	Fungi	Ascomycota	c__Sordariomycetes	o__Hypocreales	f__Hypocreales_fam_Incertae_sedis	g__Acremonium	s__Acremonium_acutatum	OTU1242	0	0	0	0	0	0	0	0	0	0	0	0	0	0	0	0	0	0	0	0	0	7	2	1	3	0	0	0	0	0	2	0	0	0	0	0	15
Eukaryota	Fungi	Ascomycota	c__Eurotiomycetes	o__Eurotiales	f__Aspergillaceae	g__Aspergillus	s__unclassified_g__Aspergillus	OTU1247	0	0	0	0	0	0	0	0	0	0	0	0	0	0	0	0	0	0	0	0	0	0	1	0	0	0	0	0	1	1	0	0	0	0	0	0	3
Eukaryota	Fungi	Ascomycota	c__Sordariomycetes	o__Hypocreales	f__Hypocreales_fam_Incertae_sedis	g__unclassified_f__Hypocreales_fam_Incertae_sedis	s__unclassified_f__Hypocreales_fam_Incertae_sedis	OTU1248	0	0	0	0	0	0	0	0	0	1	0	0	0	9	0	1	10	3	1	0	0	1	1	0	3	17	0	0	1	5	0	0	1	3	0	1	58
Eukaryota	Fungi	Ascomycota	c__Sordariomycetes	o__Xylariales	f__Microdochiaceae	g__Microdochium	s__unclassified_g__Microdochium	OTU1252	0	0	0	0	0	0	0	0	0	1	0	0	0	0	0	0	0	0	0	0	0	0	0	0	0	0	0	0	0	0	0	2	0	0	0	0	3
Eukaryota	Fungi	Ascomycota	c__Sordariomycetes	o__unclassified_c__Sordariomycetes	f__unclassified_c__Sordariomycetes	g__unclassified_c__Sordariomycetes	s__unclassified_c__Sordariomycetes	OTU1260	0	0	1	0	0	0	0	0	0	0	0	14	0	0	0	0	0	0	0	0	0	0	0	0	0	0	0	0	0	0	2	4	0	0	0	0	21
Eukaryota	Fungi	Ascomycota	c__unclassified_p__Ascomycota	o__unclassified_p__Ascomycota	f__unclassified_p__Ascomycota	g__unclassified_p__Ascomycota	s__unclassified_p__Ascomycota	OTU1261	0	0	0	0	0	0	0	0	0	0	0	0	0	0	0	0	0	0	0	0	0	1	0	0	0	0	0	0	0	0	16	2	0	0	0	0	19
Eukaryota	Fungi	Ascomycota	c__Sordariomycetes	o__Myrmecridiales	f__Myrmecridiaceae	g__Myrmecridium	s__unclassified_g__Myrmecridium	OTU1265	5	16	7	41	36	91	1	3	2	10	11	12	6	19	9	27	18	10	19	12	17	11	60	22	5	20	20	18	5	7	49	68	12	12	18	14	713
Eukaryota	Fungi	Ascomycota	c__Dothideomycetes	o__Pleosporales	f__Didymellaceae	g__Epicoccum	s__Epicoccum_nigrum	OTU1266	6	0	0	0	0	0	0	0	0	0	0	0	0	0	0	0	0	0	0	0	0	0	1	0	0	0	0	0	0	0	0	2	0	0	0	0	9
Eukaryota	Fungi	Ascomycota	c__Orbiliomycetes	o__Orbiliales	f__Orbiliales_fam_Incertae_sedis	g__Vermispora	s__unclassified_g__Vermispora	OTU1268	0	0	0	0	0	0	0	0	0	0	0	0	0	0	0	0	0	0	0	0	0	0	0	0	0	0	0	0	0	0	0	2	0	0	0	0	2
Eukaryota	Fungi	Ascomycota	c__Sordariomycetes	o__Myrmecridiales	f__Myrmecridiaceae	g__Myrmecridium	s__Myrmecridium_schulzeri	OTU1269	2	0	1	2	0	6	0	0	0	0	0	0	0	0	0	0	0	0	0	0	0	0	2	0	0	0	0	0	0	0	0	4	0	0	0	0	17
Eukaryota	Fungi	Ascomycota	c__unclassified_p__Ascomycota	o__unclassified_p__Ascomycota	f__unclassified_p__Ascomycota	g__unclassified_p__Ascomycota	s__unclassified_p__Ascomycota	OTU1271	0	0	0	2	0	0	0	0	0	0	0	0	0	0	0	0	0	0	0	2	3	0	0	0	0	0	0	0	0	0	0	3	1	0	0	3	14
Eukaryota	Fungi	Ascomycota	c__Sordariomycetes	o__Ophiostomatales	f__Ophiostomataceae	g__unclassified_f__Ophiostomataceae	s__unclassified_f__Ophiostomataceae	OTU1275	0	0	0	0	0	0	0	0	0	0	0	0	1	0	0	0	0	0	0	0	0	0	0	0	0	0	0	0	0	0	0	4	0	0	0	0	5
Eukaryota	Fungi	Ascomycota	c__Saccharomycetes	o__Saccharomycetales	f__unclassified_o__Saccharomycetales	g__unclassified_o__Saccharomycetales	s__unclassified_o__Saccharomycetales	OTU1282	1	0	0	0	0	0	0	0	1	0	0	0	0	0	0	1	0	1	0	1	1	0	0	32	0	0	0	0	0	0	0	0	160	1	0	1	200
Eukaryota	Fungi	Ascomycota	c__unclassified_p__Ascomycota	o__unclassified_p__Ascomycota	f__unclassified_p__Ascomycota	g__unclassified_p__Ascomycota	s__unclassified_p__Ascomycota	OTU1283	0	0	0	0	0	0	0	0	0	0	0	0	0	0	0	0	0	0	0	0	0	0	0	0	0	0	0	0	0	0	0	0	2	0	0	0	2
Eukaryota	Fungi	Ascomycota	c__Sordariomycetes	o__Coniochaetales	f__Coniochaetaceae	g__Coniochaeta	s__Coniochaeta_cateniformis	OTU1285	0	1	0	0	0	0	0	0	0	0	9	0	0	0	0	1	1	0	1	1	0	2	1	0	0	0	0	0	0	0	0	0	1	0	0	0	18
Eukaryota	Fungi	Ascomycota	c__Dothideomycetes	o__Pleosporales	f__Sporormiaceae	g__unclassified_f__Sporormiaceae	s__unclassified_f__Sporormiaceae	OTU1286	0	9	0	0	0	0	0	3	0	0	0	0	0	0	0	0	0	0	0	0	0	32	0	0	0	0	0	0	0	0	0	0	5	0	25	0	74
Eukaryota	Fungi	Ascomycota	c__Sordariomycetes	o__unclassified_c__Sordariomycetes	f__unclassified_c__Sordariomycetes	g__unclassified_c__Sordariomycetes	s__unclassified_c__Sordariomycetes	OTU1287	0	0	0	0	0	0	0	0	0	0	0	0	0	0	0	0	0	0	0	0	0	0	0	0	0	0	0	0	0	0	0	0	2	0	0	0	2
Eukaryota	Fungi	Ascomycota	c__Sordariomycetes	o__Hypocreales	f__Nectriaceae	g__Fusicolla	s__unclassified_g__Fusicolla	OTU1289	0	0	0	0	1	0	0	0	1	0	0	5	0	0	0	4	0	0	1	0	6	1	1	0	18	0	0	0	36	25	0	0	0	0	0	0	99
Eukaryota	Fungi	Ascomycota	c__Leotiomycetes	o__Helotiales	f__unclassified_o__Helotiales	g__unclassified_o__Helotiales	s__unclassified_o__Helotiales	OTU1292	0	0	0	0	0	0	0	2	0	0	0	0	0	0	0	0	0	0	0	0	0	0	0	5	0	0	0	1	0	1	0	0	0	0	0	0	9
Eukaryota	Fungi	Ascomycota	c__Sordariomycetes	o__Hypocreales	f__Nectriaceae	g__Fusicolla	s__Fusicolla_acetilerea	OTU1293	0	0	0	0	0	0	0	11	2	0	0	0	0	0	0	0	0	3	0	0	0	30	8	18	3927	0	0	0	3953	8634	0	0	0	0	0	0	16586
Eukaryota	Fungi	Ascomycota	c__Dothideomycetes	o__Capnodiales	f__Teratosphaeriaceae	g__Devriesia	s__Devriesia_thermodurans	OTU1295	0	0	0	0	0	0	0	0	0	0	0	0	0	0	0	0	0	0	0	0	0	0	0	0	0	1	0	0	0	8	0	0	0	0	0	0	9
Eukaryota	Fungi	Ascomycota	c__Leotiomycetes	o__Thelebolales	f__Pseudeurotiaceae	g__unclassified_f__Pseudeurotiaceae	s__unclassified_f__Pseudeurotiaceae	OTU1298	0	1	1	1	2	3	6	9	3	1	11	25	4	0	3	0	156	6	3	31	5	15	39	19	1	2	8	9	1	0	10	1	0	6	29	10	421
Eukaryota	Fungi	Ascomycota	c__Eurotiomycetes	o__Eurotiales	f__Aspergillaceae	g__Penicillium	s__Penicillium_polonicum	OTU1300	0	4	1	8	8	8	33	13	58	0	65	107	20	0	1	0	111	40	8	18	13	70	140	100	0	46	41	36	1	0	17	0	0	437	269	424	2097
Eukaryota	Fungi	Ascomycota	c__Eurotiomycetes	o__Eurotiales	f__unclassified_o__Eurotiales	g__unclassified_o__Eurotiales	s__unclassified_o__Eurotiales	OTU1301	0	0	0	0	0	0	0	0	0	1	0	0	0	0	0	0	2	2	0	0	1	0	0	0	0	2	0	0	0	0	0	0	0	1	0	0	9
Eukaryota	Fungi	Ascomycota	c__Eurotiomycetes	o__Eurotiales	f__Aspergillaceae	g__Penicillium	s__unclassified_g__Penicillium	OTU1303	0	1	2	0	1	1	0	0	0	0	7	7	10	0	0	0	22	8	0	1	1	5	18	11	0	5	12	9	0	0	4	0	0	5	3	1	134
Eukaryota	Fungi	Ascomycota	c__Eurotiomycetes	o__Eurotiales	f__Aspergillaceae	g__Penicillium	s__Penicillium_singorense	OTU1304	7	4	1	3	5	6	0	1	1	1	9	23	11	5	5	2	27	4	5	4	9	3	1	0	4	8	21	10	2	1	5	2	2	11	187	15	405
Eukaryota	Fungi	Ascomycota	c__Eurotiomycetes	o__Eurotiales	f__Aspergillaceae	g__Aspergillus	s__Aspergillus_proliferans	OTU1307	6	2	5	4	0	2	2	10	3	4	2	16	10	4	4	15	6	22	3	4	24	12	25	13	0	14	5	7	0	3	1	5	0	5	2	2	242
Eukaryota	Fungi	Ascomycota	c__Dothideomycetes	o__Pleosporales	f__Pleosporaceae	g__unclassified_f__Pleosporaceae	s__unclassified_f__Pleosporaceae	OTU1309	0	0	0	13	0	0	0	2	1	0	1	5	5	0	0	0	3	13	1	0	1	2	0	0	0	1	10	1	3	0	6	1	0	4	2	0	75
Eukaryota	Fungi	Ascomycota	c__Eurotiomycetes	o__Eurotiales	f__Trichocomaceae	g__Talaromyces	s__Talaromyces_minioluteus	OTU1312	0	0	0	0	0	0	0	0	0	0	0	5	0	0	0	1	1	3	0	0	0	0	0	0	3	0	0	0	0	0	0	0	0	1	0	0	14
Eukaryota	Fungi	Ascomycota	c__Sordariomycetes	o__Hypocreales	f__Nectriaceae	g__unclassified_f__Nectriaceae	s__unclassified_f__Nectriaceae	OTU1314	0	1	0	0	0	0	0	0	0	0	0	0	0	1	0	0	2	0	0	0	0	3	0	1	0	0	0	0	0	1	2	0	0	5	0	0	16
Eukaryota	Fungi	Ascomycota	c__Eurotiomycetes	o__Eurotiales	f__Aspergillaceae	g__Penicillium	s__unclassified_g__Penicillium	OTU1315	0	0	0	0	0	0	0	0	0	0	1	2	0	0	0	0	0	0	6	0	1	0	0	0	0	0	1	0	0	2	1	0	0	3	0	0	17
Eukaryota	Fungi	Ascomycota	c__Sordariomycetes	o__Hypocreales	f__Stachybotryaceae	g__Stachybotrys	s__Stachybotrys_chartarum	OTU1317	13	37	8	7	7	13	10	10	32	0	9	0	2	2	0	3	10	13	16	17	17	53	78	65	14	0	1	0	5	13	4	8	9	13	7	10	506
Eukaryota	Fungi	Ascomycota	c__Saccharomycetes	o__Saccharomycetales	f__Saccharomycetales_fam_Incertae_sedis	g__Candida	s__Candida_subhashii	OTU1318	68	59	17	36	24	42	10	56	40	24	116	109	56	58	27	88	737	152	28	39	28	1	0	1	33	54	41	26	44	40	61	33	30	25	24	15	2242
Eukaryota	Fungi	Ascomycota	c__Leotiomycetes	o__Helotiales	f__Myxotrichaceae	g__Oidiodendron	s__Oidiodendron_echinulatum	OTU1319	48	13	23	154	14	4	0	8	6	38	417	69	89	104	98	6	594	350	140	37	4	1	4	4	30	174	195	14	4	172	75	190	34	262	1863	166	5404
Eukaryota	Fungi	Ascomycota	c__Sordariomycetes	o__Microascales	f__Microascaceae	g__unclassified_f__Microascaceae	s__unclassified_f__Microascaceae	OTU1322	0	0	0	0	0	0	0	0	0	0	0	0	0	0	0	0	0	0	0	0	0	0	0	0	0	0	0	0	0	0	0	0	0	1	3	1	5
Eukaryota	Fungi	Ascomycota	c__Sordariomycetes	o__Hypocreales	f__Nectriaceae	g__Fusarium	s__unclassified_g__Fusarium	OTU1323	20	37	43	48	18	44	410	150	155	71	110	106	81	56	46	246	96	50	35	62	29	755	1305	563	34	36	66	69	16	36	221	85	24	22	73	28	5246
Eukaryota	Fungi	Ascomycota	c__Sordariomycetes	o__Microascales	f__Microascaceae	g__unclassified_f__Microascaceae	s__unclassified_f__Microascaceae	OTU1325	1	0	0	0	0	0	0	0	0	0	0	0	0	0	0	0	0	0	0	0	0	0	0	1	0	0	0	0	0	0	1	0	0	1	1	0	5
Eukaryota	Fungi	Ascomycota	c__Eurotiomycetes	o__Chaetothyriales	f__Herpotrichiellaceae	g__Capronia	s__Capronia_semi-immersa	OTU1326	1	2	0	0	0	0	0	0	0	0	0	0	0	0	0	0	0	0	0	0	0	0	0	1	0	0	0	0	0	0	0	0	0	0	1	0	5
Eukaryota	Fungi	Ascomycota	c__Sordariomycetes	o__Hypocreales	f__Hypocreales_fam_Incertae_sedis	g__Stilbella	s__unclassified_g__Stilbella	OTU1333	0	0	0	0	0	0	0	0	0	0	0	0	0	0	0	0	0	0	0	0	0	0	0	0	0	0	0	0	0	0	0	0	0	0	0	2	2
Eukaryota	Fungi	Ascomycota	c__Leotiomycetes	o__Helotiales	f__Helotiaceae	g__Dimorphospora	s__unclassified_g__Dimorphospora	OTU1335	0	1	3	0	0	0	0	0	0	0	9	1	0	0	1	1	37	8	0	7	5	0	0	0	0	1	4	2	1	0	11	0	0	14	1	282	389
Eukaryota	Fungi	Ascomycota	c__Sordariomycetes	o__Hypocreales	f__Nectriaceae	g__Fusarium	s__Fusarium_delphinoides	OTU1337	0	0	0	0	0	0	0	0	0	0	0	0	0	0	0	0	7	0	0	0	0	34	12	6	0	2	1	0	0	0	1	0	0	0	0	197	260
Eukaryota	Fungi	Ascomycota	c__Saccharomycetes	o__Saccharomycetales	f__Trichomonascaceae	g__Blastobotrys	s__Blastobotrys_mokoenaii	OTU1338	37	29	10	15	14	11	4	12	15	108	326	253	55	224	117	260	789	156	29	95	42	2	0	1	70	128	76	82	98	149	228	46	67	57	47	48	3700
Eukaryota	Fungi	Ascomycota	c__Sordariomycetes	o__Coniochaetales	f__Coniochaetaceae	g__Coniochaeta	s__Coniochaeta_mutabilis	OTU1341	0	0	0	0	0	0	0	0	0	0	0	0	0	0	0	0	0	0	0	0	0	0	0	0	0	0	0	0	0	0	0	0	0	0	0	2	2
Eukaryota	Fungi	Ascomycota	c__Dothideomycetes	o__Pleosporales	f__Pleosporaceae	g__Alternaria	s__Alternaria_oudemansii	OTU1342	0	0	0	0	0	0	0	0	0	0	0	1	0	0	0	1	0	0	0	0	0	0	0	0	0	0	3	0	0	0	0	0	0	0	0	5	10
Eukaryota	Fungi	Ascomycota	c__Eurotiomycetes	o__Chaetothyriales	f__Cyphellophoraceae	g__Cyphellophora	s__unclassified_g__Cyphellophora	OTU1343	0	0	0	0	0	0	1	3	0	0	0	0	0	0	1	3	1	2	0	0	0	21	4	23	0	2	0	2	0	0	0	0	0	0	0	1	64
Eukaryota	Fungi	Ascomycota	c__Sordariomycetes	o__unclassified_c__Sordariomycetes	f__unclassified_c__Sordariomycetes	g__unclassified_c__Sordariomycetes	s__unclassified_c__Sordariomycetes	OTU1344	1	0	0	6	0	3	1	1	0	0	1	1	0	21	0	2	3	2	0	0	1	0	0	0	0	1	5	2	0	0	2	1	2	0	0	7	63
Eukaryota	Fungi	Ascomycota	c__Sordariomycetes	o__Hypocreales	f__unclassified_o__Hypocreales	g__unclassified_o__Hypocreales	s__unclassified_o__Hypocreales	OTU1348	2	0	0	0	0	0	0	0	0	0	2	5	0	1	0	0	0	3	0	0	0	0	0	0	0	0	0	0	0	0	0	0	0	0	0	1	14
Eukaryota	Fungi	Basidiomycota	c__Microbotryomycetes	o__Leucosporidiales	f__Leucosporidiaceae	g__Leucosporidium	s__Leucosporidium_drummii	OTU13	2	0	0	0	0	0	0	0	0	0	0	0	0	0	0	0	0	0	0	0	0	0	0	0	0	0	0	0	0	0	0	0	0	0	0	0	2
Eukaryota	Fungi	Basidiomycota	c__Agaricomycetes	o__Polyporales	f__Podoscyphaceae	g__Hypochnicium	s__Hypochnicium_punctulatum	OTU24	0	1	0	0	0	0	0	0	0	0	0	1	0	0	0	0	0	11	10	0	0	0	0	0	0	6	0	1	0	0	3	0	0	1	0	0	34
Eukaryota	Fungi	Basidiomycota	c__Agaricomycetes	o__Polyporales	f__Xenasmataceae	g__Xenasmatella	s__unclassified_g__Xenasmatella	OTU31	0	0	1	0	0	0	0	0	0	0	0	0	0	0	0	0	0	0	1	0	0	0	0	0	0	0	0	0	0	0	0	0	0	0	0	0	2
Eukaryota	Fungi	Basidiomycota	c__Microbotryomycetes	o__Sporidiobolales	f__Sporidiobolaceae	g__Rhodotorula	s__Rhodotorula_mucilaginosa	OTU41	0	0	2	45	17	39	0	0	0	0	27	54	28	0	0	0	0	0	0	0	0	17	27	19	0	0	0	0	0	0	4	3	1	52	8	29	372
Eukaryota	Fungi	Basidiomycota	c__Tremellomycetes	o__Tremellales	f__unclassified_o__Tremellales	g__unclassified_o__Tremellales	s__unclassified_o__Tremellales	OTU42	0	7	0	4	0	0	0	0	0	0	0	0	0	0	0	0	0	0	0	0	0	0	0	0	0	0	0	0	0	0	0	0	0	0	0	0	11
Eukaryota	Fungi	Basidiomycota	c__Tremellomycetes	o__Tremellales	f__Bulleribasidiaceae	g__Hannaella	s__Hannaella_zeae	OTU137	0	0	0	0	0	0	163	406	43	0	0	0	0	0	0	0	0	0	0	0	0	0	0	0	0	0	0	0	0	0	0	0	0	0	0	0	612
Eukaryota	Fungi	Basidiomycota	c__Agaricomycetes	o__Cantharellales	f__Ceratobasidiaceae	g__Waitea	s__Waitea_circinata	OTU155	0	0	0	0	0	0	2	1	4	0	0	0	0	0	0	0	0	0	0	0	0	0	0	0	0	3	0	1	0	0	0	0	0	0	0	0	11
Eukaryota	Fungi	Basidiomycota	c__Tremellomycetes	o__Holtermanniales	f__Holtermanniales_fam_Incertae_sedis	g__Holtermanniella	s__Holtermanniella_takashimae	OTU163	14	11	7	2	0	13	15	24	31	6	8	28	25	47	0	52	129	35	2	2	10	346	148	156	23	6	9	1	41	34	29	5	7	5	5	4	1280
Eukaryota	Fungi	Basidiomycota	c__Microbotryomycetes	o__Leucosporidiales	f__Leucosporidiaceae	g__Leucosporidium	s__Leucosporidium_creatinivorum	OTU164	0	0	0	0	0	0	1	2	5	0	0	0	0	0	0	0	0	0	0	0	0	0	0	0	0	0	0	0	0	0	0	0	0	0	0	0	8
Eukaryota	Fungi	Basidiomycota	c__Tremellomycetes	o__Tremellales	f__Trimorphomycetaceae	g__Saitozyma	s__Saitozyma_podzolica	OTU185	197	108	84	233	36	80	9	7	4	293	380	239	403	991	264	1418	493	406	100	346	80	29	48	8	300	147	242	132	284	190	177	474	162	252	632	61	9309
Eukaryota	Fungi	Basidiomycota	c__Tremellomycetes	o__Tremellales	f__Bulleribasidiaceae	g__Vishniacozyma	s__Vishniacozyma_carnescens	OTU189	0	0	0	0	0	0	0	0	0	3	0	0	0	0	0	0	0	0	0	0	0	0	0	0	0	1	0	0	0	0	1	0	0	0	0	0	5
Eukaryota	Fungi	Basidiomycota	c__unclassified_p__Basidiomycota	o__unclassified_p__Basidiomycota	f__unclassified_p__Basidiomycota	g__unclassified_p__Basidiomycota	s__unclassified_p__Basidiomycota	OTU195	0	0	0	0	0	0	0	0	0	10	0	0	0	0	0	0	0	0	0	0	0	0	0	0	0	0	0	0	0	0	0	0	0	0	0	0	10
Eukaryota	Fungi	Basidiomycota	c__Agaricostilbomycetes	o__Agaricostilbales	f__Agaricostilbaceae	g__Sterigmatomyces	s__Sterigmatomyces_halophilus	OTU198	0	0	0	0	0	0	0	0	0	2	2	0	0	0	0	0	0	0	0	0	0	0	0	1	0	0	0	0	0	0	0	0	0	0	0	0	5
Eukaryota	Fungi	Basidiomycota	c__Tremellomycetes	o__Filobasidiales	f__Filobasidiaceae	g__Goffeauzyma	s__Goffeauzyma_gastrica	OTU207	0	0	0	0	0	0	0	0	0	1	2	0	0	0	0	0	0	2	0	0	0	3	3	2	0	4	5	0	0	4	0	0	0	0	1	0	27
Eukaryota	Fungi	Basidiomycota	c__Cystobasidiomycetes	o__Cystobasidiales	f__Cystobasidiaceae	g__Cystobasidium	s__Cystobasidium_lysinophilum	OTU218	0	0	0	0	0	0	0	0	0	0	2	0	0	0	4	0	3	0	0	0	0	0	0	2	0	0	0	0	0	0	0	0	0	0	0	0	11
Eukaryota	Fungi	Basidiomycota	c__Agaricomycetes	o__Agaricales	f__Hygrophoraceae	g__Hygrophorus	s__unclassified_g__Hygrophorus	OTU225	0	0	0	0	0	0	0	0	0	0	4	2	0	0	0	0	0	0	0	0	1	0	0	0	0	0	0	1	0	0	0	0	0	0	0	0	8
Eukaryota	Fungi	Basidiomycota	c__Tremellomycetes	o__Trichosporonales	f__Trichosporonaceae	g__Trichosporon	s__Trichosporon_asahii	OTU227	0	0	0	0	0	0	0	0	0	0	2	0	0	0	0	0	0	0	0	0	0	0	0	0	0	0	0	0	0	0	0	0	0	0	0	0	2
Eukaryota	Fungi	Basidiomycota	c__Agaricomycetes	o__Boletales	f__Coniophoraceae	g__Coniophora	s__unclassified_g__Coniophora	OTU256	0	0	0	0	0	0	0	0	0	0	0	2	0	0	0	0	0	0	0	0	0	0	0	0	0	0	0	0	0	0	0	0	0	0	0	0	2
Eukaryota	Fungi	Basidiomycota	c__Agaricostilbomycetes	o__Agaricostilbales	f__Chionosphaeraceae	g__Ballistosporomyces	s__unclassified_g__Ballistosporomyces	OTU258	3	1	6	1	1	0	0	4	0	1	0	5	0	16	0	27	12	15	0	0	0	0	0	3	1	2	1	1	4	3	38	10	12	2	0	2	171
Eukaryota	Fungi	Basidiomycota	c__Tremellomycetes	o__Trichosporonales	f__Trichosporonaceae	g__Apiotrichum	s__Apiotrichum_domesticum	OTU265	0	0	0	0	0	0	0	0	0	3	4	6	0	0	0	0	0	0	0	0	0	0	0	0	0	0	0	0	0	0	0	0	0	0	0	0	13
Eukaryota	Fungi	Basidiomycota	c__Agaricomycetes	o__Agaricales	f__Schizophyllaceae	g__Schizophyllum	s__Schizophyllum_commune	OTU269	0	0	0	0	0	0	0	0	0	0	0	2	0	0	0	0	0	0	0	0	0	0	0	0	0	4	0	1	0	0	0	0	0	0	0	0	7
Eukaryota	Fungi	Basidiomycota	c__Exobasidiomycetes	o__Tilletiales	f__Tilletiaceae	g__Tilletia	s__Tilletia_puccinelliae	OTU278	0	0	0	0	0	0	0	0	0	0	0	1	1	0	0	0	0	0	0	0	0	0	1	0	0	0	0	0	0	0	0	0	0	0	1	1	5
Eukaryota	Fungi	Basidiomycota	c__Tremellomycetes	o__Filobasidiales	f__Filobasidiaceae	g__Naganishia	s__Naganishia_friedmannii	OTU280	0	0	0	0	0	0	0	0	0	0	0	2	0	0	0	0	0	0	0	0	0	1	0	0	0	0	0	0	0	0	0	0	0	0	0	0	3
Eukaryota	Fungi	Basidiomycota	c__Agaricomycetes	o__unclassified_c__Agaricomycetes	f__unclassified_c__Agaricomycetes	g__unclassified_c__Agaricomycetes	s__unclassified_c__Agaricomycetes	OTU286	0	0	0	0	0	1	0	0	0	0	0	0	2	0	0	0	1	0	0	0	0	0	0	0	0	0	0	0	0	0	0	0	0	0	0	0	4
Eukaryota	Fungi	Basidiomycota	c__Agaricomycetes	o__Polyporales	f__Ganodermataceae	g__Ganoderma	s__unclassified_g__Ganoderma	OTU287	0	0	0	0	0	0	0	0	0	2	0	1	3	2	0	0	2	3	0	0	1	0	1	0	0	0	4	0	0	0	2	0	0	0	0	0	21
Eukaryota	Fungi	Basidiomycota	c__Agaricomycetes	o__Sebacinales	f__unclassified_o__Sebacinales	g__unclassified_o__Sebacinales	s__unclassified_o__Sebacinales	OTU306	2	1	0	4	2	0	0	0	0	3	0	18	0	60	52	1	4	15	0	3	0	0	0	0	29	1	0	4	13	21	6	8	6	1	1	0	255
Eukaryota	Fungi	Basidiomycota	c__Tremellomycetes	o__Tremellales	f__Trimorphomycetaceae	g__Saitozyma	s__Saitozyma_podzolica	OTU326	0	0	0	2	0	0	0	0	0	0	0	0	0	27	0	0	1	0	17	0	1	0	0	1	0	1	0	0	0	0	0	0	3	5	0	0	58
Eukaryota	Fungi	Basidiomycota	c__Agaricomycetes	o__unclassified_c__Agaricomycetes	f__unclassified_c__Agaricomycetes	g__unclassified_c__Agaricomycetes	s__unclassified_c__Agaricomycetes	OTU329	2	9	5	0	0	0	97	394	209	149	5	5	3	141	118	13	11	34	6	1	3	20	7	5	2	0	1	12	3	1	1	6	2	4	1	6	1276
Eukaryota	Fungi	Basidiomycota	c__Agaricomycetes	o__Atheliales	f__Atheliaceae	g__Piloderma	s__unclassified_g__Piloderma	OTU347	0	0	0	0	0	0	0	0	0	0	0	0	0	0	3	0	0	0	0	0	0	0	0	0	0	0	0	0	0	0	0	0	0	0	0	0	3
Eukaryota	Fungi	Basidiomycota	c__Tremellomycetes	o__Trichosporonales	f__Trichosporonaceae	g__Cutaneotrichosporon	s__Cutaneotrichosporon_curvatus	OTU348	12	5	6	3	0	5	1	3	1	26	16	60	2	81	10	19	5	24	12	9	3	1	6	2	31	11	15	22	13	5	5	0	2	5	5	2	428
Eukaryota	Fungi	Basidiomycota	c__Tremellomycetes	o__Tremellales	f__Tremellaceae	g__Cryptococcus_f__Tremellaceae	s__Cryptococcus_pseudolongus	OTU350	0	0	0	0	0	0	0	0	0	0	0	0	0	0	0	71	0	0	0	0	0	0	0	0	5	0	0	0	0	0	0	0	0	0	0	0	76
Eukaryota	Fungi	Basidiomycota	c__unclassified_p__Basidiomycota	o__unclassified_p__Basidiomycota	f__unclassified_p__Basidiomycota	g__unclassified_p__Basidiomycota	s__unclassified_p__Basidiomycota	OTU363	1	0	0	0	0	1	0	0	0	0	4	4	1	8	5	11	12	12	0	0	0	0	0	0	0	2	3	0	0	0	0	2	0	0	0	0	66
Eukaryota	Fungi	Basidiomycota	c__Microbotryomycetes	o__Leucosporidiales	f__unclassified_o__Leucosporidiales	g__unclassified_o__Leucosporidiales	s__unclassified_o__Leucosporidiales	OTU366	0	4	5	0	0	1	0	0	0	0	13	0	0	0	0	5	1	0	0	1	0	0	0	0	3	0	3	3	0	0	0	0	0	0	1	3	43
Eukaryota	Fungi	Basidiomycota	c__unclassified_p__Basidiomycota	o__unclassified_p__Basidiomycota	f__unclassified_p__Basidiomycota	g__unclassified_p__Basidiomycota	s__unclassified_p__Basidiomycota	OTU385	0	0	0	0	0	0	0	0	0	0	0	0	0	0	0	4	0	0	0	0	0	0	0	0	0	0	0	0	0	0	0	0	0	0	0	0	4
Eukaryota	Fungi	Basidiomycota	c__Tremellomycetes	o__Trichosporonales	f__Trichosporonaceae	g__Apiotrichum	s__Apiotrichum_laibachii	OTU396	2	0	0	0	0	0	0	0	0	0	0	0	0	0	0	87	11	0	0	0	0	0	0	0	16	2	0	0	0	0	0	0	0	0	0	0	118
Eukaryota	Fungi	Basidiomycota	c__Tremellomycetes	o__Tremellales	f__Bulleribasidiaceae	g__Dioszegia	s__Dioszegia_zsoltii_var._yunnanensis	OTU397	0	0	0	0	0	0	0	0	0	0	0	0	0	0	0	4	0	0	0	0	0	0	0	0	0	0	0	0	0	0	0	0	0	0	0	0	4
Eukaryota	Fungi	Basidiomycota	c__Agaricostilbomycetes	o__Agaricostilbales	f__Chionosphaeraceae	g__Ballistosporomyces	s__unclassified_g__Ballistosporomyces	OTU402	0	0	0	0	0	0	0	0	0	0	0	0	0	0	0	2	0	0	0	0	0	0	0	0	0	0	0	0	0	0	0	0	0	0	0	0	2
Eukaryota	Fungi	Basidiomycota	c__Agaricomycetes	o__unclassified_c__Agaricomycetes	f__unclassified_c__Agaricomycetes	g__unclassified_c__Agaricomycetes	s__unclassified_c__Agaricomycetes	OTU475	3	2	0	7	9	9	5	17	18	27	110	79	37	19	25	117	118	75	3	4	13	0	0	0	23	36	49	9	20	9	27	40	11	10	10	8	949
Eukaryota	Fungi	Basidiomycota	c__Microbotryomycetes	o__unclassified_c__Microbotryomycetes	f__unclassified_c__Microbotryomycetes	g__unclassified_c__Microbotryomycetes	s__unclassified_c__Microbotryomycetes	OTU487	3	1	1	1	0	0	0	0	0	2	9	4	2	12	4	9	13	19	2	1	2	0	0	0	8	3	1	5	4	3	2	3	3	5	0	0	122
Eukaryota	Fungi	Basidiomycota	c__Agaricomycetes	o__Boletales	f__Sclerodermataceae	g__Scleroderma	s__Scleroderma_citrinum	OTU491	0	0	0	0	0	0	0	0	0	0	0	0	0	0	4	0	3	0	0	0	0	0	0	0	0	0	0	0	0	0	0	0	0	0	0	0	7
Eukaryota	Fungi	Basidiomycota	c__Agaricomycetes	o__Sebacinales	f__Serendipitaceae	g__unclassified_f__Serendipitaceae	s__unclassified_f__Serendipitaceae	OTU515	0	0	0	0	0	0	0	0	0	0	0	5	4	6	0	11	19	4	0	0	1	0	0	0	0	0	0	0	0	0	3	3	0	1	0	2	59
Eukaryota	Fungi	Basidiomycota	c__unclassified_p__Basidiomycota	o__unclassified_p__Basidiomycota	f__unclassified_p__Basidiomycota	g__unclassified_p__Basidiomycota	s__unclassified_p__Basidiomycota	OTU532	0	0	0	0	0	0	0	0	0	0	0	0	0	0	0	0	4	0	0	0	0	0	0	0	0	0	0	0	0	0	0	0	0	0	0	0	4
Eukaryota	Fungi	Basidiomycota	c__Tremellomycetes	o__Tremellales	f__Tremellaceae	g__Cryptococcus_f__Tremellaceae	s__Cryptococcus_laurentii	OTU538	0	0	0	0	0	0	0	0	0	0	1	0	0	6	6	0	2	0	2	2	0	5	4	8	0	1	0	0	5	8	54	0	0	0	0	0	104
Eukaryota	Fungi	Basidiomycota	c__Agaricomycetes	o__unclassified_c__Agaricomycetes	f__unclassified_c__Agaricomycetes	g__unclassified_c__Agaricomycetes	s__unclassified_c__Agaricomycetes	OTU541	0	0	0	0	0	0	0	0	0	0	0	0	0	0	4	0	0	0	0	0	0	0	0	0	0	0	0	0	0	0	0	0	0	0	0	0	4
Eukaryota	Fungi	Basidiomycota	c__Tremellomycetes	o__Trichosporonales	f__Trichosporonaceae	g__Cutaneotrichosporon	s__unclassified_g__Cutaneotrichosporon	OTU558	16	9	10	15	0	3	2	3	1	25	50	51	23	133	6	92	18	45	5	8	4	7	3	16	41	30	15	31	28	2	18	14	19	8	7	7	765
Eukaryota	Fungi	Basidiomycota	c__Agaricomycetes	o__Agaricales	f__Entolomataceae	g__Clitopilus	s__Clitopilus_hobsonii	OTU565	383	364	191	253	381	180	1189	2484	4340	910	1874	12055	5137	3772	5937	3754	7316	12794	520	1137	4364	2236	4255	3070	902	6172	6004	6104	1210	998	9792	2808	28388	886	1269	3677	147106
Eukaryota	Fungi	Basidiomycota	c__Agaricomycetes	o__Agaricales	f__Entolomataceae	g__Clitopilus	s__unclassified_g__Clitopilus	OTU570	0	1	0	1	0	1	4	7	7	6	15	19	5	2	7	43	58	111	4	2	1	0	0	0	11	11	6	9	11	2	45	20	6	0	0	4	419
Eukaryota	Fungi	Basidiomycota	c__Agaricomycetes	o__Agaricales	f__Stephanosporaceae	g__unclassified_f__Stephanosporaceae	s__unclassified_f__Stephanosporaceae	OTU584	0	0	0	0	0	0	0	0	0	0	0	0	0	0	0	0	0	4	0	0	0	0	0	0	0	0	0	0	0	0	0	0	0	0	0	0	4
Eukaryota	Fungi	Basidiomycota	c__Agaricomycetes	o__Agaricales	f__Lyophyllaceae	g__Fibulochlamys	s__Fibulochlamys_chilensis	OTU588	0	0	1	2	1	4	1	15	13	9	80	154	93	55	24	134	283	168	0	5	8	4	5	9	2	40	62	32	3	2	53	24	8	4	1	4	1303
Eukaryota	Fungi	Basidiomycota	c__Microbotryomycetes	o__Leucosporidiales	f__unclassified_o__Leucosporidiales	g__unclassified_o__Leucosporidiales	s__unclassified_o__Leucosporidiales	OTU598	0	6	0	1	1	0	0	0	0	0	9	0	0	0	0	0	0	2	2	1	0	0	0	0	0	0	1	3	0	0	0	0	0	8	1	0	35
Eukaryota	Fungi	Basidiomycota	c__Agaricomycetes	o__Agaricales	f__Psathyrellaceae	g__Coprinopsis	s__unclassified_g__Coprinopsis	OTU619	7	1	8	0	0	0	0	0	0	0	0	0	0	0	1	0	0	0	0	7	26	0	0	1	1	1	0	0	5	3	0	0	0	0	0	0	61
Eukaryota	Fungi	Basidiomycota	c__Tremellomycetes	o__Tremellales	f__Trimorphomycetaceae	g__Saitozyma	s__Saitozyma_podzolica	OTU649	0	0	0	0	0	0	0	0	0	0	0	0	0	0	0	0	0	0	0	0	2	0	0	0	0	0	0	0	0	0	0	0	7	0	0	0	9
Eukaryota	Fungi	Basidiomycota	c__Tremellomycetes	o__Tremellales	f__Bulleribasidiaceae	g__Hannaella	s__Hannaella_oryzae	OTU662	0	0	0	0	0	0	0	0	0	0	0	0	0	0	0	0	0	0	0	0	0	8	0	0	0	0	0	0	0	0	0	0	0	0	0	0	8
Eukaryota	Fungi	Basidiomycota	c__Microbotryomycetes	o__Microbotryomycetes_ord_Incertae_sedis	f__Chrysozymaceae	g__Slooffia	s__Slooffia_cresolica	OTU665	0	0	0	0	0	0	0	0	0	0	0	0	0	0	0	0	0	0	0	0	0	2	0	1	0	0	0	0	0	0	0	0	0	0	0	0	3
Eukaryota	Fungi	Basidiomycota	c__Cystobasidiomycetes	o__Cystobasidiales	f__Cystobasidiaceae	g__Occultifur	s__unclassified_g__Occultifur	OTU675	0	0	0	0	0	0	0	0	0	0	0	0	0	0	0	0	0	0	0	0	0	2	0	0	0	0	0	0	0	0	0	0	0	0	0	0	2
Eukaryota	Fungi	Basidiomycota	c__Tremellomycetes	o__Cystofilobasidiales	f__Cystofilobasidiaceae	g__Guehomyces	s__Guehomyces_pullulans	OTU677	0	0	0	0	0	0	0	0	0	0	0	0	0	0	0	0	0	0	0	1	0	1	0	0	0	0	0	0	0	0	0	0	0	0	0	0	2
Eukaryota	Fungi	Basidiomycota	c__Tremellomycetes	o__Filobasidiales	f__Filobasidiaceae	g__Naganishia	s__Naganishia_albida	OTU682	1	0	1	0	0	0	0	0	0	0	1	0	1	1	0	3	0	16	0	0	0	396	26	56	1	3	0	1	4	0	5	0	0	0	0	7	523
Eukaryota	Fungi	Basidiomycota	c__Tremellomycetes	o__Cystofilobasidiales	f__Mrakiaceae	g__Mrakia	s__Mrakia_frigida	OTU697	0	0	0	0	0	0	0	0	0	0	0	0	0	0	0	0	0	0	0	0	0	7	0	1	0	0	0	0	0	0	0	0	0	0	0	0	8
Eukaryota	Fungi	Basidiomycota	c__Agaricomycetes	o__Agaricales	f__Entolomataceae	g__Clitopilus	s__unclassified_g__Clitopilus	OTU715	0	0	2	0	0	0	0	0	0	0	0	2	0	0	0	0	2	0	0	3	0	320	81	0	0	7	4	6	0	0	31	8	6	0	0	0	472
Eukaryota	Fungi	Basidiomycota	c__Wallemiomycetes	o__Wallemiales	f__Wallemiaceae	g__Wallemia	s__Wallemia_muriae	OTU719	0	0	0	0	0	0	0	0	0	0	0	4	0	0	0	0	0	0	0	0	0	22	4	13	0	0	2	0	0	0	0	0	0	0	0	0	45
Eukaryota	Fungi	Basidiomycota	c__Tremellomycetes	o__Filobasidiales	f__Filobasidiaceae	g__Naganishia	s__Naganishia_diffluens	OTU730	0	0	0	0	0	0	0	0	0	0	0	0	0	0	0	0	0	0	0	0	0	2	0	0	0	0	0	0	0	0	0	0	0	0	0	0	2
Eukaryota	Fungi	Basidiomycota	c__Tremellomycetes	o__Filobasidiales	f__Piskurozymaceae	g__Solicoccozyma	s__Solicoccozyma_aeria	OTU735	45	33	20	14	26	10	17	64	43	11	105	94	46	13	0	34	45	74	21	33	60	532	366	201	27	9	12	3	126	36	33	33	9	44	24	51	2314
Eukaryota	Fungi	Basidiomycota	c__Tremellomycetes	o__Filobasidiales	f__Filobasidiaceae	g__Naganishia	s__unclassified_g__Naganishia	OTU742	0	0	0	0	0	0	0	0	0	0	0	0	1	0	0	0	0	0	0	0	0	6	3	0	0	0	0	0	0	0	0	0	0	0	0	0	10
Eukaryota	Fungi	Basidiomycota	c__Microbotryomycetes	o__Sporidiobolales	f__Sporidiobolaceae	g__Rhodosporidiobolus	s__unclassified_g__Rhodosporidiobolus	OTU811	0	0	0	0	0	0	0	0	0	0	0	0	0	0	0	0	0	0	0	0	0	4	7	0	0	0	0	0	0	0	0	0	0	0	0	0	11
Eukaryota	Fungi	Basidiomycota	c__Tremellomycetes	o__Tremellales	f__Bulleribasidiaceae	g__Vishniacozyma	s__Vishniacozyma_heimaeyensis	OTU815	0	0	0	0	0	0	0	0	0	0	0	0	0	0	0	0	0	0	0	0	0	2	9	8	0	0	0	0	0	0	0	0	0	0	0	0	19
Eukaryota	Fungi	Basidiomycota	c__Microbotryomycetes	o__Sporidiobolales	f__Sporidiobolaceae	g__Rhodotorula	s__Rhodotorula_araucariae	OTU826	0	0	0	0	0	0	0	0	0	0	0	0	0	0	0	0	0	0	0	0	0	0	4	1	0	0	0	0	0	0	0	0	0	0	0	0	5
Eukaryota	Fungi	Basidiomycota	c__Tremellomycetes	o__Filobasidiales	f__Piskurozymaceae	g__Solicoccozyma	s__Solicoccozyma_terrea	OTU859	4	2	7	7	1	0	0	0	0	5	6	4	1	11	14	1	78	13	0	0	0	18	36	123	0	9	5	0	0	38	3	5	4	2	2	4	403
Eukaryota	Fungi	Basidiomycota	c__Tremellomycetes	o__Tremellales	f__Trimorphomycetaceae	g__Saitozyma	s__unclassified_g__Saitozyma	OTU887	0	0	0	0	0	0	0	0	0	0	0	0	0	0	0	0	0	0	0	0	0	3	2	3	0	0	0	0	0	0	0	0	0	0	0	0	8
Eukaryota	Fungi	Basidiomycota	c__Agaricomycetes	o__Auriculariales	f__Exidiaceae	g__unclassified_f__Exidiaceae	s__unclassified_f__Exidiaceae	OTU909	9	20	1	0	0	0	0	0	0	0	0	0	0	0	0	0	0	0	0	0	0	269	669	1374	0	0	0	0	0	0	0	0	0	0	0	0	2342
Eukaryota	Fungi	Basidiomycota	c__Tremellomycetes	o__Filobasidiales	f__Filobasidiaceae	g__Naganishia	s__unclassified_g__Naganishia	OTU966	6	8	12	5	4	1	0	0	0	25	114	107	75	59	32	32	446	102	8	13	31	38	25	2785	1	19	66	17	5	6	9	14	2	13	4	13	4097
Eukaryota	Fungi	Basidiomycota	c__Tremellomycetes	o__Cystofilobasidiales	f__Cystofilobasidiaceae	g__Guehomyces	s__Guehomyces_pullulans	OTU973	45	18	14	36	12	13	13	33	51	47	63	59	87	41	35	103	143	80	20	166	39	4153	3210	4193	23	40	65	12	53	26	37	55	44	25	5	65	13124
Eukaryota	Fungi	Basidiomycota	c__Wallemiomycetes	o__Wallemiales	f__Wallemiaceae	g__Wallemia	s__Wallemia_sebi	OTU982	5	2	3	1	3	2	0	2	1	0	0	15	0	12	0	0	6	0	0	1	1	21	15	18	2	4	1	0	0	6	4	0	0	5	0	0	130
Eukaryota	Fungi	Basidiomycota	c__Tremellomycetes	o__Cystofilobasidiales	f__Cystofilobasidiaceae	g__Guehomyces	s__Guehomyces_pullulans	OTU1004	22	38	6	20	16	23	24	65	30	31	47	20	77	41	30	85	91	95	28	323	15	4544	3070	3505	24	26	86	4	56	48	18	51	32	6	2	62	12661
Eukaryota	Fungi	Basidiomycota	c__Tremellomycetes	o__Tremellales	f__Rhynchogastremataceae	g__Papiliotrema	s__unclassified_g__Papiliotrema	OTU1014	0	0	0	0	0	0	0	0	0	0	0	5	0	0	0	0	0	0	0	1	0	0	0	33	0	0	0	0	0	0	0	0	0	0	0	0	39
Eukaryota	Fungi	Basidiomycota	c__Tremellomycetes	o__Tremellales	f__unclassified_o__Tremellales	g__unclassified_o__Tremellales	s__unclassified_o__Tremellales	OTU1019	0	0	0	4	0	0	0	0	0	0	0	0	0	0	0	0	0	1	0	3	1	9	4	13	0	0	0	0	0	0	0	0	0	0	0	0	35
Eukaryota	Fungi	Basidiomycota	c__Tremellomycetes	o__Trichosporonales	f__Trichosporonaceae	g__Cutaneotrichosporon	s__unclassified_g__Cutaneotrichosporon	OTU1035	0	0	0	0	0	0	0	0	0	0	0	0	0	3	0	0	1	2	0	0	0	0	0	0	1	0	0	0	0	0	0	0	0	0	0	0	7
Eukaryota	Fungi	Basidiomycota	c__Tremellomycetes	o__Trichosporonales	f__Trichosporonaceae	g__Vanrija	s__Vanrija_humicola	OTU1036	0	0	0	0	0	0	0	0	0	0	0	6	3	0	0	8	0	0	0	0	0	0	0	0	8	7	0	0	0	0	0	0	0	0	0	0	32
Eukaryota	Fungi	Basidiomycota	c__Tremellomycetes	o__Trichosporonales	f__Trichosporonaceae	g__Apiotrichum	s__Apiotrichum_dehoogii	OTU1038	0	0	0	0	0	0	0	0	0	0	0	0	0	0	0	0	0	0	1	0	0	0	0	0	15	0	0	0	0	0	0	0	0	0	0	0	16
Eukaryota	Fungi	Basidiomycota	c__Tremellomycetes	o__Trichosporonales	f__Trichosporonaceae	g__unclassified_f__Trichosporonaceae	s__unclassified_f__Trichosporonaceae	OTU1039	0	0	0	0	0	0	0	0	0	0	0	0	0	0	0	0	0	0	0	0	0	0	0	0	9	4	0	0	0	0	0	0	0	0	0	0	13
Eukaryota	Fungi	Basidiomycota	c__Agaricomycetes	o__Polyporales	f__Coriolaceae	g__Trametes	s__Trametes_versicolor	OTU1044	0	0	0	0	0	0	0	0	0	0	0	0	0	0	0	0	0	0	0	0	0	0	0	0	5	0	0	0	0	0	0	0	0	0	0	0	5
Eukaryota	Fungi	Basidiomycota	c__Cystobasidiomycetes	o__Cystobasidiales	f__Cystobasidiaceae	g__Cystobasidium	s__Cystobasidium_slooffiae	OTU1070	0	0	0	0	0	0	0	0	0	0	1	0	0	0	0	0	0	0	0	0	0	2	0	9	0	5	0	0	0	0	0	0	0	0	0	0	17
Eukaryota	Fungi	Basidiomycota	c__Agaricomycetes	o__Sebacinales	f__unclassified_o__Sebacinales	g__unclassified_o__Sebacinales	s__unclassified_o__Sebacinales	OTU1094	4	18	7	0	0	1	50	145	104	55	7	12	3	45	120	10	4	27	2	1	0	12	5	0	0	19	3	16	1	0	3	2	1	1	0	3	681
Eukaryota	Fungi	Basidiomycota	c__unclassified_p__Basidiomycota	o__unclassified_p__Basidiomycota	f__unclassified_p__Basidiomycota	g__unclassified_p__Basidiomycota	s__unclassified_p__Basidiomycota	OTU1145	1	0	6	1	1	9	1	0	0	97	2	49	16	8	38	16	0	3	3	225	3	0	0	0	25	20	297	13	6	35	4	16	0	0	0	1	896
Eukaryota	Fungi	Basidiomycota	c__Malasseziomycetes	o__Malasseziales	f__Malasseziaceae	g__Malassezia	s__unclassified_g__Malassezia	OTU1149	0	0	0	0	0	0	0	0	0	0	0	0	0	0	0	0	0	0	0	0	0	0	0	0	0	0	0	4	0	0	0	0	0	0	0	0	4
Eukaryota	Fungi	Basidiomycota	c__Tremellomycetes	o__Filobasidiales	f__Filobasidiaceae	g__Filobasidium	s__Filobasidium_magnum	OTU1169	0	0	0	0	0	0	1	0	2	0	0	0	0	0	0	0	1	0	0	0	0	0	0	0	0	0	0	0	5	0	2	1	0	0	0	0	12
Eukaryota	Fungi	Basidiomycota	c__unclassified_p__Basidiomycota	o__unclassified_p__Basidiomycota	f__unclassified_p__Basidiomycota	g__unclassified_p__Basidiomycota	s__unclassified_p__Basidiomycota	OTU1200	0	0	0	6	0	0	0	0	0	1	1	1	2	1	6	2	0	2	0	2	2	0	0	0	1	2	0	0	3	5	1	1	0	0	0	2	41
Eukaryota	Fungi	Basidiomycota	c__Agaricomycetes	o__Agaricales	f__Cortinariaceae	g__Gymnopilus	s__Gymnopilus_igniculus	OTU1213	0	0	0	0	0	0	0	0	0	0	0	0	0	0	0	0	0	8	0	0	0	0	0	0	0	0	1	0	0	0	4	0	0	0	0	0	13
Eukaryota	Fungi	Basidiomycota	c__Microbotryomycetes	o__Leucosporidiales	f__unclassified_o__Leucosporidiales	g__unclassified_o__Leucosporidiales	s__unclassified_o__Leucosporidiales	OTU1214	0	0	0	0	0	0	0	0	0	0	0	4	0	0	0	0	0	6	0	0	0	0	0	0	0	0	0	2	0	0	1	0	0	0	0	0	13
Eukaryota	Fungi	Basidiomycota	c__Tremellomycetes	o__Filobasidiales	f__Piskurozymaceae	g__Solicoccozyma	s__Solicoccozyma_terricola	OTU1237	25	57	11	24	28	39	0	1	2	20	74	584	170	9	44	14	246	166	154	53	44	75	70	351	15	43	64	26	149	21	117	20	4	46	60	32	2858
Eukaryota	Fungi	Basidiomycota	c__Tremellomycetes	o__Tremellales	f__Bulleribasidiaceae	g__Hannaella	s__Hannaella_sinensis	OTU1254	0	0	0	0	0	0	0	0	0	0	0	0	0	0	0	0	0	0	0	0	0	0	0	0	0	0	0	0	0	0	0	5	0	0	0	0	5
Eukaryota	Fungi	Basidiomycota	c__Tremellomycetes	o__Trichosporonales	f__Trichosporonaceae	g__unclassified_f__Trichosporonaceae	s__unclassified_f__Trichosporonaceae	OTU1255	2	0	1	0	0	0	8	89	72	8	10	16	13	16	21	33	20	11	2	1	2	1801	578	2883	5	16	10	3	0	7	1	16	5	6	0	1	5657
Eukaryota	Fungi	Basidiomycota	c__Agaricomycetes	o__Geastrales	f__Geastraceae	g__Geastrum	s__unclassified_g__Geastrum	OTU1256	0	0	0	0	0	0	0	0	0	0	0	0	0	0	0	0	0	0	0	0	0	0	0	1	0	0	0	0	0	0	0	1	0	0	0	0	2
Eukaryota	Fungi	Basidiomycota	c__Agaricomycetes	o__Auriculariales	f__unclassified_o__Auriculariales	g__unclassified_o__Auriculariales	s__unclassified_o__Auriculariales	OTU1262	0	0	0	0	0	0	0	0	0	0	0	0	0	0	0	0	0	0	0	0	0	0	0	0	0	0	0	0	0	0	0	2	0	0	0	0	2
Eukaryota	Fungi	Basidiomycota	c__Agaricomycetes	o__Sebacinales	f__unclassified_o__Sebacinales	g__unclassified_o__Sebacinales	s__unclassified_o__Sebacinales	OTU1329	45	54	92	22	31	14	37	110	64	72	61	87	35	191	384	94	223	328	36	65	15	8	4	12	61	67	78	52	74	9	70	150	21	33	43	149	2891
Eukaryota	Fungi	Cercozoa	c__unclassified_p__Cercozoa	o__unclassified_p__Cercozoa	f__unclassified_p__Cercozoa	g__unclassified_p__Cercozoa	s__unclassified_p__Cercozoa	OTU239	0	0	0	0	2	0	0	0	0	0	0	1	0	0	0	0	0	0	0	0	0	0	0	0	0	0	0	0	0	0	0	0	0	0	0	0	3
Eukaryota	Fungi	Cercozoa	c__unclassified_p__Cercozoa	o__unclassified_p__Cercozoa	f__unclassified_p__Cercozoa	g__unclassified_p__Cercozoa	s__unclassified_p__Cercozoa	OTU441	0	2	1	0	0	1	0	0	0	1	6	16	4	4	1	24	88	23	0	5	4	0	0	0	0	8	3	1	0	0	10	5	1	8	7	6	229
Eukaryota	Fungi	Cercozoa	c__unclassified_p__Cercozoa	o__unclassified_p__Cercozoa	f__unclassified_p__Cercozoa	g__unclassified_p__Cercozoa	s__unclassified_p__Cercozoa	OTU512	0	0	1	0	0	0	0	0	1	0	1	2	0	4	10	7	77	19	1	0	0	0	0	0	0	1	0	0	0	0	1	0	0	2	2	1	130
Eukaryota	Fungi	Chytridiomycota	c__Chytridiomycetes	o__unclassified_c__Chytridiomycetes	f__unclassified_c__Chytridiomycetes	g__unclassified_c__Chytridiomycetes	s__unclassified_c__Chytridiomycetes	OTU362	2	0	0	0	1	1	4	41	3	1	12	17	4	2	4	17	39	7	0	1	2	0	0	0	0	3	4	1	1	7	9	8	4	3	1	4	203
Eukaryota	Fungi	Chytridiomycota	c__Spizellomycetes	o__Spizellomycetales	f__Spizellomycetaceae	g__Spizellomyces	s__unclassified_g__Spizellomyces	OTU420	0	0	0	0	0	0	0	0	0	0	1	12	8	0	0	1	609	10	0	0	0	0	0	0	0	1	2	1	0	0	4	5	0	0	1	0	655
Eukaryota	Fungi	Chytridiomycota	c__Spizellomycetes	o__Spizellomycetales	f__Spizellomycetaceae	g__Spizellomyces	s__unclassified_g__Spizellomyces	OTU566	0	0	0	0	0	0	0	0	0	0	0	1	0	0	0	0	10	8	0	0	0	0	0	0	0	0	0	0	0	0	0	0	0	0	0	0	19
Eukaryota	Fungi	Chytridiomycota	c__Rhizophlyctidomycetes	o__Rhizophlyctidales	f__Rhizophlyctidaceae	g__Rhizophlyctis	s__Rhizophlyctis_rosea	OTU695	0	0	0	0	0	0	0	0	0	0	0	0	0	0	0	0	0	0	0	0	0	9	0	0	0	0	0	0	0	0	0	0	0	0	0	0	9
Eukaryota	Fungi	Chytridiomycota	c__Rhizophlyctidomycetes	o__Rhizophlyctidales	f__Rhizophlyctidaceae	g__Rhizophlyctis	s__Rhizophlyctis_rosea	OTU822	0	0	0	0	0	0	0	0	0	0	0	0	0	0	0	0	0	0	0	0	0	1	11	0	0	0	0	0	0	0	0	0	0	0	0	0	12
Eukaryota	Fungi	Chytridiomycota	c__Rhizophlyctidomycetes	o__Rhizophlyctidales	f__Rhizophlyctidaceae	g__Rhizophlyctis	s__Rhizophlyctis_rosea	OTU837	0	0	0	0	0	0	0	0	0	0	0	0	0	0	0	0	0	0	0	0	0	4	13	2	0	0	0	0	0	0	0	0	0	0	0	0	19
Eukaryota	Fungi	Chytridiomycota	c__Spizellomycetes	o__Spizellomycetales	f__Powellomycetaceae	g__Powellomyces	s__unclassified_g__Powellomyces	OTU944	0	0	0	0	0	0	0	0	0	0	0	0	0	0	0	0	0	0	0	0	0	0	0	3	0	0	0	0	0	0	0	0	0	0	0	0	3
Eukaryota	Fungi	Chytridiomycota	c__Spizellomycetes	o__Spizellomycetales	f__Spizellomycetaceae	g__Spizellomyces	s__Spizellomyces_pseudodichotomus	OTU996	0	0	0	0	0	0	0	0	0	0	0	0	0	0	0	0	0	0	0	0	0	3	0	11	0	0	0	0	0	0	0	0	0	0	0	0	14
Eukaryota	Fungi	Chytridiomycota	c__Rhizophlyctidomycetes	o__Rhizophlyctidales	f__Rhizophlyctidaceae	g__Rhizophlyctis	s__Rhizophlyctis_rosea	OTU1028	0	0	0	0	0	0	0	0	0	0	0	0	0	0	0	0	0	0	0	0	0	0	0	2	0	0	0	0	0	0	0	0	0	0	0	0	2
Eukaryota	Fungi	Chytridiomycota	c__Spizellomycetes	o__Spizellomycetales	f__Spizellomycetaceae	g__Spizellomyces	s__Spizellomyces_acuminatus	OTU1129	0	0	0	0	0	0	0	0	0	0	0	1	0	0	0	0	0	0	0	0	0	0	0	0	0	0	1	0	0	0	2	0	0	0	0	0	4
Eukaryota	Fungi	Chytridiomycota	c__Spizellomycetes	o__Spizellomycetales	f__Spizellomycetaceae	g__Spizellomyces	s__unclassified_g__Spizellomyces	OTU1142	0	0	0	0	0	0	0	0	0	1	0	1	0	0	0	0	0	0	0	0	0	0	0	0	0	0	3	8	1	0	0	0	0	0	0	1	15
Eukaryota	Fungi	Chytridiomycota	c__Spizellomycetes	o__Spizellomycetales	f__Spizellomycetaceae	g__unclassified_f__Spizellomycetaceae	s__unclassified_f__Spizellomycetaceae	OTU1225	0	0	0	0	0	0	0	0	0	0	6	21	21	0	0	0	14	79	0	1	6	0	0	0	0	10	9	30	0	0	80	0	0	2	0	1	280
Eukaryota	Fungi	Chytridiomycota	c__Spizellomycetes	o__Spizellomycetales	f__Spizellomycetaceae	g__unclassified_f__Spizellomycetaceae	s__unclassified_f__Spizellomycetaceae	OTU1241	0	0	0	0	0	0	0	0	0	0	0	0	0	0	0	0	0	0	0	0	0	0	0	0	0	1	0	0	0	0	2	0	0	0	0	0	3
Eukaryota	Fungi	Glomeromycota	c__Glomeromycetes	o__Glomerales	f__Glomeraceae	g__Funneliformis	s__unclassified_g__Funneliformis	OTU333	0	0	0	0	0	0	3	0	4	0	0	0	0	3	0	0	0	2	0	0	0	0	0	0	0	0	0	0	0	0	0	0	0	0	0	0	12
Eukaryota	Fungi	Glomeromycota	c__Glomeromycetes	o__Glomerales	f__Glomeraceae	g__Funneliformis	s__Funneliformis_mosseae	OTU620	0	0	0	3	1	1	0	0	0	0	0	0	0	0	0	6	0	2	2	50	4	0	0	0	0	0	0	0	0	0	0	0	0	0	0	0	69
Eukaryota	Fungi	Glomeromycota	c__Glomeromycetes	o__Glomerales	f__Claroideoglomeraceae	g__Claroideoglomus	s__unclassified_g__Claroideoglomus	OTU641	0	0	0	0	0	0	0	0	0	0	0	0	0	0	0	0	0	0	0	2	0	0	0	0	0	0	0	0	0	0	0	0	0	0	0	0	2
Eukaryota	Fungi	Glomeromycota	c__Glomeromycetes	o__Glomerales	f__Glomeraceae	g__Funneliformis	s__unclassified_g__Funneliformis	OTU1046	0	0	0	0	0	0	0	1	1	8	0	0	0	0	0	0	0	0	0	0	0	0	0	0	4	0	0	0	0	0	0	0	0	0	0	0	14
Eukaryota	Fungi	Mortierellomycota	c__Mortierellomycetes	o__Mortierellales	f__Mortierellaceae	g__Mortierella	s__unclassified_g__Mortierella	OTU19	0	1	0	0	0	0	0	1	0	1	0	0	0	0	0	0	0	2	0	0	0	0	1	0	0	1	0	0	0	0	0	1	0	0	0	0	8
Eukaryota	Fungi	Mortierellomycota	c__Mortierellomycetes	o__Mortierellales	f__Mortierellaceae	g__Mortierella	s__Mortierella_alpina	OTU28	30	29	66	3	0	3	1	8	3	9	33	2	15	0	32	34	47	17	7	0	1	22	17	37	0	5	23	3	0	0	0	8	4	0	2	0	461
Eukaryota	Fungi	Mortierellomycota	c__Mortierellomycetes	o__Mortierellales	f__Mortierellaceae	g__Mortierella	s__unclassified_g__Mortierella	OTU57	0	1	0	0	2	0	0	0	0	0	3	1	0	1	3	0	7	2	0	0	0	0	0	0	0	2	1	0	0	1	4	3	0	0	2	4	37
Eukaryota	Fungi	Mortierellomycota	c__Mortierellomycetes	o__Mortierellales	f__Mortierellaceae	g__Mortierella	s__Mortierella_ambigua	OTU117	0	0	0	0	0	0	0	1	0	0	0	1	0	0	0	0	0	0	0	0	0	0	0	0	0	0	0	0	0	0	0	0	0	0	0	0	2
Eukaryota	Fungi	Mortierellomycota	c__Mortierellomycetes	o__Mortierellales	f__Mortierellaceae	g__Mortierella	s__Mortierella_gamsii	OTU178	0	4	1	17	1	0	0	0	0	46	8	44	42	1	54	4	10	64	0	13	0	105	76	36	0	0	0	7	7	5	2	0	0	26	0	6	579
Eukaryota	Fungi	Mortierellomycota	c__Mortierellomycetes	o__Mortierellales	f__Mortierellaceae	g__Mortierella	s__Mortierella_sarnyensis	OTU188	0	0	0	0	0	0	0	0	0	32	0	0	0	0	0	0	0	0	0	0	0	0	0	18	0	0	14	0	0	0	0	0	0	0	0	0	64
Eukaryota	Fungi	Mortierellomycota	c__Mortierellomycetes	o__Mortierellales	f__Mortierellaceae	g__Mortierella	s__Mortierella_hyalina	OTU217	8	0	0	12	4	5	0	0	0	0	47	68	45	13	3	2	0	29	0	0	0	6	0	0	1	1	0	0	0	6	19	11	7	0	0	0	287
Eukaryota	Fungi	Mortierellomycota	c__Mortierellomycetes	o__Mortierellales	f__Mortierellaceae	g__Mortierella	s__unclassified_g__Mortierella	OTU254	91	136	119	130	87	98	0	4	2	451	433	477	591	297	414	263	519	572	22	240	65	253	85	156	180	194	222	135	262	116	329	216	37	61	100	457	7814
Eukaryota	Fungi	Mortierellomycota	c__Mortierellomycetes	o__Mortierellales	f__Mortierellaceae	g__Mortierella	s__Mortierella_macrocystopsis	OTU307	2	3	0	0	1	0	1	0	0	1	0	0	0	3	0	0	4	1	0	0	0	0	0	0	1	1	3	0	0	9	0	0	2	1	1	0	34
Eukaryota	Fungi	Mortierellomycota	c__Mortierellomycetes	o__Mortierellales	f__Mortierellaceae	g__Mortierella	s__Mortierella_alpina	OTU315	0	0	0	0	0	1	0	0	2	4	0	8	7	11	2	0	0	0	0	1	1	7	20	8	0	1	7	0	0	3	4	0	0	0	0	0	87
Eukaryota	Fungi	Mortierellomycota	c__Mortierellomycetes	o__Mortierellales	f__Mortierellaceae	g__Mortierella	s__unclassified_g__Mortierella	OTU316	2	0	0	0	0	0	0	2	0	0	0	0	0	1	0	1	0	0	0	0	0	0	0	0	0	0	0	1	0	0	0	0	0	0	0	0	7
Eukaryota	Fungi	Mortierellomycota	c__Mortierellomycetes	o__Mortierellales	f__Mortierellaceae	g__Mortierella	s__Mortierella_parvispora	OTU317	1	0	0	0	0	0	0	0	0	0	0	0	0	6	0	0	0	0	0	0	0	0	0	0	0	0	0	0	1	0	3	0	0	0	0	2	13
Eukaryota	Fungi	Mortierellomycota	c__Mortierellomycetes	o__Mortierellales	f__Mortierellaceae	g__Mortierella	s__Mortierella_alpina	OTU421	0	0	0	0	0	0	0	1	0	0	0	0	0	0	0	0	3	0	0	0	0	0	1	0	0	0	1	0	0	0	0	0	0	0	0	0	6
Eukaryota	Fungi	Mortierellomycota	c__Mortierellomycetes	o__Mortierellales	f__Mortierellaceae	g__Mortierella	s__unclassified_g__Mortierella	OTU546	226	200	119	32	38	262	1	4	3	143	866	992	832	317	296	661	2117	1563	78	87	64	46	21	0	272	427	470	501	252	145	281	324	92	35	59	155	11981
Eukaryota	Fungi	Mortierellomycota	c__Mortierellomycetes	o__Mortierellales	f__Mortierellaceae	g__Mortierella	s__Mortierella_alpina	OTU628	35	34	36	14	54	29	21	96	52	23	58	121	24	24	67	42	59	110	105	581	315	52	56	41	44	56	38	15	22	16	18	12	9	105	13	24	2421
Eukaryota	Fungi	Mortierellomycota	c__Mortierellomycetes	o__Mortierellales	f__Mortierellaceae	g__Mortierella	s__Mortierella_elongata	OTU673	532	408	314	231	230	279	169	478	276	195	476	1304	630	329	302	741	652	923	41	455	138	2805	2703	1839	141	445	508	317	376	104	300	795	108	250	161	485	20440
Eukaryota	Fungi	Mortierellomycota	c__unclassified_p__Mortierellomycota	o__unclassified_p__Mortierellomycota	f__unclassified_p__Mortierellomycota	g__unclassified_p__Mortierellomycota	s__unclassified_p__Mortierellomycota	OTU720	0	0	0	0	0	0	0	0	0	0	0	0	0	0	0	0	0	0	0	0	0	7	0	1	0	0	0	0	0	0	0	0	0	0	0	0	8
Eukaryota	Fungi	Mortierellomycota	c__Mortierellomycetes	o__Mortierellales	f__Mortierellaceae	g__Mortierella	s__Mortierella_exigua	OTU745	0	0	0	0	0	0	0	0	0	0	0	0	0	0	0	0	0	0	0	0	0	13	6	3	0	0	0	0	0	0	0	0	0	0	0	0	22
Eukaryota	Fungi	Mortierellomycota	c__Mortierellomycetes	o__Mortierellales	f__Mortierellaceae	g__unclassified_f__Mortierellaceae	s__unclassified_f__Mortierellaceae	OTU768	0	0	0	0	0	0	19	0	0	0	0	0	0	0	0	0	0	0	0	0	0	1225	2	77	0	0	0	0	0	0	0	0	0	0	0	0	1323
Eukaryota	Fungi	Mortierellomycota	c__Mortierellomycetes	o__Mortierellales	f__Mortierellaceae	g__Mortierella	s__unclassified_g__Mortierella	OTU780	0	0	0	0	0	0	0	0	0	0	0	0	0	0	0	0	0	0	0	0	0	8	0	0	0	0	0	0	0	0	0	0	0	0	0	1	9
Eukaryota	Fungi	Mortierellomycota	c__Mortierellomycetes	o__Mortierellales	f__Mortierellaceae	g__Mortierella	s__unclassified_g__Mortierella	OTU786	0	0	0	0	0	0	0	0	0	0	0	0	0	0	0	0	0	1	0	0	0	3	0	0	0	0	0	0	0	0	0	0	0	0	0	0	4
Eukaryota	Fungi	Mortierellomycota	c__Mortierellomycetes	o__Mortierellales	f__Mortierellaceae	g__Mortierella	s__unclassified_g__Mortierella	OTU886	0	0	0	0	0	0	0	0	0	0	0	0	0	0	0	0	0	0	0	0	1	2	3	0	0	0	0	7	0	0	0	0	0	0	0	0	13
Eukaryota	Fungi	Mortierellomycota	c__Mortierellomycetes	o__Mortierellales	f__Mortierellaceae	g__Mortierella	s__Mortierella_antarctica	OTU1001	0	0	0	0	0	0	0	0	0	0	0	0	0	0	0	0	0	0	0	0	0	0	1	2	0	0	0	0	0	0	0	0	0	0	0	1	4
Eukaryota	Fungi	Mortierellomycota	c__Mortierellomycetes	o__Mortierellales	f__unclassified_o__Mortierellales	g__unclassified_o__Mortierellales	s__unclassified_o__Mortierellales	OTU1022	0	0	0	0	0	0	0	0	0	0	0	0	0	0	0	0	0	0	0	0	0	0	2	2	0	0	0	0	0	0	0	0	0	0	0	0	4
Eukaryota	Fungi	Mortierellomycota	c__Mortierellomycetes	o__Mortierellales	f__Mortierellaceae	g__Mortierella	s__Mortierella_pulchella	OTU1156	0	0	0	0	1	0	0	0	0	1	0	0	0	0	0	0	2	1	0	0	0	0	0	0	0	0	0	1	1	0	3	0	0	0	0	0	10
Eukaryota	Fungi	Mortierellomycota	c__Mortierellomycetes	o__Mortierellales	f__Mortierellaceae	g__Mortierella	s__unclassified_g__Mortierella	OTU1161	4	5	0	0	0	0	36	54	191	37	0	16	0	0	4	0	19	0	0	0	0	2	68	57	4	0	0	0	11	0	0	9	17	0	12	0	546
Eukaryota	Fungi	Mortierellomycota	c__Mortierellomycetes	o__Mortierellales	f__Mortierellaceae	g__Mortierella	s__Mortierella_parvispora	OTU1206	0	1	0	2	0	0	0	1	0	1	2	0	0	3	4	0	6	0	1	1	0	1	0	1	1	0	5	0	3	1	4	5	2	0	1	0	46
Eukaryota	Fungi	Mortierellomycota	c__Mortierellomycetes	o__Mortierellales	f__Mortierellaceae	g__Mortierella	s__unclassified_g__Mortierella	OTU1259	0	0	0	0	0	0	2	1	17	0	4	0	2	0	0	0	1	0	0	3	0	13	5	10	0	0	4	1	0	0	8	1	0	0	0	0	72
Eukaryota	Fungi	Mortierellomycota	c__Mortierellomycetes	o__Mortierellales	f__Mortierellaceae	g__Mortierella	s__unclassified_g__Mortierella	OTU1264	2	5	2	7	6	4	0	4	3	9	23	20	9	9	22	52	18	18	0	2	2	4	4	1	8	7	7	13	13	1	14	31	13	5	10	22	370
Eukaryota	Fungi	Mortierellomycota	c__Mortierellomycetes	o__Mortierellales	f__Mortierellaceae	g__Mortierella	s__Mortierella_alpina	OTU1273	0	2	0	0	0	0	0	2	0	0	0	0	0	0	0	0	0	0	0	0	0	2	0	0	0	0	0	0	0	0	1	3	0	0	0	0	10
Eukaryota	Fungi	Mortierellomycota	c__Mortierellomycetes	o__Mortierellales	f__Mortierellaceae	g__Mortierella	s__Mortierella_hyalina	OTU1331	1074	1530	1274	791	892	743	173	465	465	562	3228	3090	1460	954	717	2190	2091	2785	199	979	507	1089	1015	604	867	1302	2462	1258	847	749	2216	3737	766	4058	5913	9090	62142
Eukaryota	Fungi	Mortierellomycota	c__Mortierellomycetes	o__Mortierellales	f__Mortierellaceae	g__Mortierella	s__Mortierella_polygonia	OTU1339	0	1	0	7	20	0	1	17	25	0	0	0	1	0	0	7	0	91	2	1	0	30	38	110	9	84	0	0	0	0	0	0	0	0	134	1156	1734
Eukaryota	Fungi	Mucoromycota	c__Mucoromycetes	o__Mucorales	f__Rhizopodaceae	g__Rhizopus	s__Rhizopus_arrhizus	OTU192	1	0	0	0	0	0	0	2	0	23	0	0	0	2	16	0	0	0	8	1	2	1	0	0	0	0	0	0	0	0	0	0	0	0	1	0	57
Eukaryota	Fungi	Mucoromycota	c__Mucoromycetes	o__Mucorales	f__Mucoraceae	g__unclassified_f__Mucoraceae	s__unclassified_f__Mucoraceae	OTU342	0	0	0	0	0	0	0	0	1	0	0	0	0	0	1	0	0	0	0	0	0	0	0	0	0	2	0	0	0	0	0	0	0	0	0	0	4
Eukaryota	Fungi	Mucoromycota	c__Mucoromycetes	o__Mucorales	f__Lichtheimiaceae	g__Rhizomucor	s__Rhizomucor_pusillus	OTU401	2	0	0	0	0	0	0	0	0	0	0	0	0	0	0	1	0	0	0	1	0	0	0	0	0	0	0	0	0	0	0	0	0	0	0	0	4
Eukaryota	Fungi	Mucoromycota	c__Umbelopsidomycetes	o__Umbelopsidales	f__Umbelopsidaceae	g__Umbelopsis	s__Umbelopsis_isabellina	OTU443	0	0	0	2	2	1	0	0	0	1	5	0	1	0	5	3	8	1	0	0	0	0	0	0	0	0	1	0	2	1	0	0	2	1	0	0	36
Eukaryota	Fungi	Mucoromycota	c__Mucoromycetes	o__Mucorales	f__Mucoraceae	g__Actinomucor	s__Actinomucor_elegans	OTU1066	0	0	0	0	0	0	0	0	0	0	0	1	0	0	0	0	0	0	0	0	0	1	0	0	0	1	0	0	0	0	0	0	0	0	0	0	3
Eukaryota	Fungi	Mucoromycota	c__Umbelopsidomycetes	o__GS23	f__unclassified_o__GS23	g__unclassified_o__GS23	s__unclassified_o__GS23	OTU1204	0	0	0	0	0	0	0	0	0	0	2	1	0	0	0	0	2	2	0	0	1	0	0	2	1	5	5	3	0	0	7	0	0	0	0	3	34
Eukaryota	Fungi	Olpidiomycota	c__Olpidiomycetes	o__Olpidiales	f__unclassified_o__Olpidiales	g__unclassified_o__Olpidiales	s__unclassified_o__Olpidiales	OTU69	3834	1573	74	2961	450	772	1	3	3	23	921	930	1606	99	28	0	1970	10	47	55	5	122	77	11	40	52	125	26	3	116	4656	10180	896	113	46	65	31893
Eukaryota	Fungi	Olpidiomycota	c__Olpidiomycetes	o__Olpidiales	f__Olpidiaceae	g__Olpidium	s__unclassified_g__Olpidium	OTU389	0	0	0	0	0	0	0	0	0	0	0	0	0	4	0	4	0	0	0	0	0	0	0	0	0	0	0	0	0	0	0	0	0	0	0	0	8
Eukaryota	Fungi	Olpidiomycota	c__Olpidiomycetes	o__Olpidiales	f__Olpidiaceae	g__Olpidium	s__Olpidium_brassicae	OTU399	183	147	31	52	26	40	482	225	449	126	253	393	66	578	187	4860	304	96	225	414	54	176	56	61	99	77	113	54	46	32	203	226	273	19	151	28	10805
Eukaryota	Fungi	Olpidiomycota	c__Olpidiomycetes	o__Olpidiales	f__Olpidiaceae	g__Olpidium	s__Olpidium_brassicae	OTU615	0	0	0	0	0	0	0	4	0	0	0	0	0	0	0	0	0	0	0	3	0	0	0	0	0	0	0	0	0	0	0	0	0	0	1	0	8
Eukaryota	Fungi	Olpidiomycota	c__Olpidiomycetes	o__Olpidiales	f__Olpidiaceae	g__Olpidium	s__Olpidium_brassicae	OTU838	0	0	0	0	0	0	3	2	2	0	0	6	2	0	0	17	0	0	0	2	1	0	1	1	0	0	0	0	0	0	1	0	1	0	0	0	39
Eukaryota	Fungi	Olpidiomycota	c__Olpidiomycetes	o__Olpidiales	f__Olpidiaceae	g__Olpidium	s__unclassified_g__Olpidium	OTU1221	1	0	0	0	0	0	0	0	0	0	0	1	0	0	0	0	15	0	0	0	0	0	0	0	0	0	0	0	0	0	19	16	1	0	0	0	53
Eukaryota	Fungi	Olpidiomycota	c__Olpidiomycetes	o__Olpidiales	f__Olpidiaceae	g__Olpidium	s__Olpidium_brassicae	OTU1233	0	0	0	1	0	0	0	0	0	0	1	1	0	0	0	0	5	0	0	0	0	0	0	0	0	0	0	0	0	0	3	1	0	0	0	0	12
Eukaryota	Fungi	Rozellomycota	c__Rozellomycotina_cls_Incertae_sedis	o__GS11	f__unclassified_o__GS11	g__unclassified_o__GS11	s__unclassified_o__GS11	OTU159	0	1	0	1	0	0	0	1	3	0	0	2	0	0	0	0	0	0	0	0	0	0	0	0	0	0	0	0	0	0	0	0	0	0	0	0	8
Eukaryota	Fungi	unclassified	unclassified	o__unclassified_d__Eukaryota	f__unclassified_d__Eukaryota	g__unclassified_d__Eukaryota	s__unclassified_d__Eukaryota	OTU181	0	0	0	0	0	0	0	0	0	2	0	0	0	0	0	0	4	0	0	0	0	0	0	0	0	0	0	0	0	0	0	0	0	0	0	0	6
Eukaryota	Fungi	unclassified	unclassified	o__unclassified_d__Eukaryota	f__unclassified_d__Eukaryota	g__unclassified_d__Eukaryota	s__unclassified_d__Eukaryota	OTU505	0	0	0	0	0	0	0	0	0	0	0	0	0	0	0	1	3	0	0	1	1	0	0	0	0	0	0	1	0	0	1	0	0	0	0	0	8
Eukaryota	Fungi	unclassified	unclassified	o__unclassified_d__Eukaryota	f__unclassified_d__Eukaryota	g__unclassified_d__Eukaryota	s__unclassified_d__Eukaryota	OTU1082	0	0	0	0	0	0	0	0	0	0	0	0	0	0	0	0	0	0	0	0	0	0	0	0	0	2	0	0	0	0	0	0	0	0	0	0	2
Eukaryota	Fungi	unclassified	unclassified	o__unclassified_k__Fungi	f__unclassified_k__Fungi	g__unclassified_k__Fungi	s__unclassified_k__Fungi	OTU3	1014	444	337	405	233	404	0	1	0	22	280	296	91	99	33	176	125	128	38	103	56	3	1	0	153	124	74	57	169	193	186	382	191	306	172	248	6544
Eukaryota	Fungi	unclassified	unclassified	o__unclassified_k__Fungi	f__unclassified_k__Fungi	g__unclassified_k__Fungi	s__unclassified_k__Fungi	OTU4	4	0	0	0	0	0	0	0	0	0	5	0	0	4	0	0	0	0	0	3	0	0	0	0	0	0	0	0	0	13	5	4	1	0	0	0	39
Eukaryota	Fungi	unclassified	unclassified	o__unclassified_k__Fungi	f__unclassified_k__Fungi	g__unclassified_k__Fungi	s__unclassified_k__Fungi	OTU5	120	114	99	1	1	0	0	0	0	21	5	0	0	59	13	11	11	0	20	11	3	0	9	0	1	5	0	0	3	6	39	5	44	2	0	2	605
Eukaryota	Fungi	unclassified	unclassified	o__unclassified_k__Fungi	f__unclassified_k__Fungi	g__unclassified_k__Fungi	s__unclassified_k__Fungi	OTU6	1	0	0	0	0	0	0	0	0	1	1	2	0	0	1	0	0	1	0	0	0	0	0	0	1	2	2	0	0	0	1	0	0	0	1	0	14
Eukaryota	Fungi	unclassified	unclassified	o__unclassified_k__Fungi	f__unclassified_k__Fungi	g__unclassified_k__Fungi	s__unclassified_k__Fungi	OTU7	1	0	0	0	0	0	0	0	0	0	0	0	0	0	0	0	0	0	0	0	0	0	2	2	0	0	0	0	0	0	0	0	0	0	0	0	5
Eukaryota	Fungi	unclassified	unclassified	o__unclassified_k__Fungi	f__unclassified_k__Fungi	g__unclassified_k__Fungi	s__unclassified_k__Fungi	OTU10	24	23	22	31	15	43	0	2	1	3	22	41	12	2	1	3	46	27	45	35	26	0	1	1	15	12	8	6	18	21	23	9	2	62	10	34	646
Eukaryota	Fungi	unclassified	unclassified	o__unclassified_k__Fungi	f__unclassified_k__Fungi	g__unclassified_k__Fungi	s__unclassified_k__Fungi	OTU11	801	140	304	541	118	306	0	1	1	7	106	79	3	50	22	86	44	23	54	162	40	1	0	0	372	6	6	1	10	169	98	586	65	161	45	61	4469
Eukaryota	Fungi	unclassified	unclassified	o__unclassified_k__Fungi	f__unclassified_k__Fungi	g__unclassified_k__Fungi	s__unclassified_k__Fungi	OTU14	1	0	0	0	0	0	0	0	0	0	0	0	0	0	0	0	0	0	0	0	0	0	1	1	0	0	0	0	0	0	0	0	0	0	0	0	3
Eukaryota	Fungi	unclassified	unclassified	o__unclassified_k__Fungi	f__unclassified_k__Fungi	g__unclassified_k__Fungi	s__unclassified_k__Fungi	OTU15	0	3	0	0	0	0	0	0	0	0	0	0	0	0	0	0	0	0	0	0	0	0	0	0	0	0	0	0	0	0	0	0	0	0	0	0	3
Eukaryota	Fungi	unclassified	unclassified	o__unclassified_k__Fungi	f__unclassified_k__Fungi	g__unclassified_k__Fungi	s__unclassified_k__Fungi	OTU17	0	3	0	0	0	0	0	0	0	0	0	0	0	0	0	0	0	0	0	0	0	0	0	0	0	0	0	0	0	0	0	0	0	0	0	0	3
Eukaryota	Fungi	unclassified	unclassified	o__unclassified_k__Fungi	f__unclassified_k__Fungi	g__unclassified_k__Fungi	s__unclassified_k__Fungi	OTU20	0	6	0	0	0	0	0	0	0	0	0	0	0	0	0	0	0	0	0	0	0	0	0	0	0	0	0	0	0	0	0	0	0	0	1	0	7
Eukaryota	Fungi	unclassified	unclassified	o__unclassified_k__Fungi	f__unclassified_k__Fungi	g__unclassified_k__Fungi	s__unclassified_k__Fungi	OTU23	4	3	2	0	0	0	0	0	0	0	0	0	0	0	0	0	0	0	0	0	0	0	0	0	0	0	0	0	0	0	0	0	0	0	0	0	9
Eukaryota	Fungi	unclassified	unclassified	o__unclassified_k__Fungi	f__unclassified_k__Fungi	g__unclassified_k__Fungi	s__unclassified_k__Fungi	OTU25	0	0	2	0	0	0	0	0	0	0	0	0	0	0	0	0	0	0	0	0	0	0	0	0	0	0	0	0	0	0	0	0	0	0	0	0	2
Eukaryota	Fungi	unclassified	unclassified	o__unclassified_k__Fungi	f__unclassified_k__Fungi	g__unclassified_k__Fungi	s__unclassified_k__Fungi	OTU30	0	0	2	1	0	0	0	0	0	0	0	0	0	0	0	0	0	0	3	1	0	0	0	0	0	0	0	0	0	0	0	0	0	0	1	0	8
Eukaryota	Fungi	unclassified	unclassified	o__unclassified_k__Fungi	f__unclassified_k__Fungi	g__unclassified_k__Fungi	s__unclassified_k__Fungi	OTU32	0	1	1	0	0	0	0	0	0	0	0	0	0	0	0	0	0	0	0	0	0	0	0	11	0	0	0	0	0	0	0	0	0	0	0	0	13
Eukaryota	Fungi	unclassified	unclassified	o__unclassified_k__Fungi	f__unclassified_k__Fungi	g__unclassified_k__Fungi	s__unclassified_k__Fungi	OTU35	0	0	0	2	0	0	0	0	0	0	0	0	0	0	0	0	0	0	0	0	0	0	0	0	0	0	0	0	0	0	0	0	0	0	0	0	2
Eukaryota	Fungi	unclassified	unclassified	o__unclassified_k__Fungi	f__unclassified_k__Fungi	g__unclassified_k__Fungi	s__unclassified_k__Fungi	OTU37	0	0	0	7	0	0	0	0	0	0	0	0	0	0	0	0	0	0	0	0	0	0	0	0	0	0	0	0	0	0	0	0	0	0	0	0	7
Eukaryota	Fungi	unclassified	unclassified	o__unclassified_k__Fungi	f__unclassified_k__Fungi	g__unclassified_k__Fungi	s__unclassified_k__Fungi	OTU40	10	0	6	24	8	17	0	0	0	0	0	0	0	0	5	0	0	0	0	0	2	0	0	0	17	0	0	0	0	0	0	0	0	5	4	2	100
Eukaryota	Fungi	unclassified	unclassified	o__unclassified_k__Fungi	f__unclassified_k__Fungi	g__unclassified_k__Fungi	s__unclassified_k__Fungi	OTU43	0	0	0	5	0	0	0	0	0	0	0	0	0	0	0	0	0	0	0	0	0	0	0	0	0	0	0	0	0	0	0	0	0	0	0	0	5
Eukaryota	Fungi	unclassified	unclassified	o__unclassified_k__Fungi	f__unclassified_k__Fungi	g__unclassified_k__Fungi	s__unclassified_k__Fungi	OTU45	849	517	296	421	245	373	1	1	1	46	244	167	101	49	45	184	66	116	63	70	43	0	2	0	127	117	59	46	98	167	177	263	154	261	107	306	5782
Eukaryota	Fungi	unclassified	unclassified	o__unclassified_k__Fungi	f__unclassified_k__Fungi	g__unclassified_k__Fungi	s__unclassified_k__Fungi	OTU51	0	0	0	0	4	0	0	0	0	0	0	0	0	0	0	0	0	0	0	0	0	0	0	0	0	0	0	0	0	0	0	0	0	0	0	0	4
Eukaryota	Fungi	unclassified	unclassified	o__unclassified_k__Fungi	f__unclassified_k__Fungi	g__unclassified_k__Fungi	s__unclassified_k__Fungi	OTU60	0	0	0	0	2	0	0	0	0	0	0	1	1	0	0	0	0	0	0	0	0	0	0	0	0	0	0	0	0	0	1	0	0	0	0	0	5
Eukaryota	Fungi	unclassified	unclassified	o__unclassified_k__Fungi	f__unclassified_k__Fungi	g__unclassified_k__Fungi	s__unclassified_k__Fungi	OTU65	988	613	401	499	266	444	0	1	1	43	219	230	166	69	49	209	132	116	68	76	76	1	3	1	165	127	86	53	200	194	224	301	197	284	202	331	7035
Eukaryota	Fungi	unclassified	unclassified	o__unclassified_k__Fungi	f__unclassified_k__Fungi	g__unclassified_k__Fungi	s__unclassified_k__Fungi	OTU66	0	0	0	0	2	0	0	0	0	0	0	0	0	0	0	0	0	0	0	0	0	0	0	0	0	0	0	0	0	0	0	0	0	0	0	0	2
Eukaryota	Fungi	unclassified	unclassified	o__unclassified_k__Fungi	f__unclassified_k__Fungi	g__unclassified_k__Fungi	s__unclassified_k__Fungi	OTU70	0	0	0	0	0	1	0	0	0	0	0	0	0	0	0	0	1	0	0	0	0	0	0	0	0	0	0	0	0	0	1	0	0	0	1	0	4
Eukaryota	Fungi	unclassified	unclassified	o__unclassified_k__Fungi	f__unclassified_k__Fungi	g__unclassified_k__Fungi	s__unclassified_k__Fungi	OTU72	2	3	2	11	5	18	1	0	0	3	31	18	7	1	2	206	17	38	1	744	1	0	2	0	20	4	1	59	4	14	16	13	4	0	0	0	1248
Eukaryota	Fungi	unclassified	unclassified	o__unclassified_k__Fungi	f__unclassified_k__Fungi	g__unclassified_k__Fungi	s__unclassified_k__Fungi	OTU73	3	3	1	2	0	4	0	0	0	1	0	1	0	3	0	4	4	1	2	4	3	0	0	0	0	0	2	0	3	0	1	0	0	5	4	1	52
Eukaryota	Fungi	unclassified	unclassified	o__unclassified_k__Fungi	f__unclassified_k__Fungi	g__unclassified_k__Fungi	s__unclassified_k__Fungi	OTU74	0	0	0	0	0	733	0	0	0	0	0	0	0	0	0	0	0	0	0	0	0	0	0	0	0	0	0	2	0	0	0	0	0	0	0	0	735
Eukaryota	Fungi	unclassified	unclassified	o__unclassified_k__Fungi	f__unclassified_k__Fungi	g__unclassified_k__Fungi	s__unclassified_k__Fungi	OTU76	0	0	0	0	0	9	0	0	0	0	0	0	0	0	0	0	0	0	0	0	0	0	0	0	0	0	0	0	0	0	0	0	0	0	0	0	9
Eukaryota	Fungi	unclassified	unclassified	o__unclassified_k__Fungi	f__unclassified_k__Fungi	g__unclassified_k__Fungi	s__unclassified_k__Fungi	OTU77	8070	6124	10150	9993	17472	11963	1	0	0	40	2983	3896	6488	160	63	1796	516	329	881	2420	589	22	16	11	736	347	432	174	596	398	9995	5262	329	2110	2973	5330	112665
Eukaryota	Fungi	unclassified	unclassified	o__unclassified_k__Fungi	f__unclassified_k__Fungi	g__unclassified_k__Fungi	s__unclassified_k__Fungi	OTU80	0	0	0	0	0	0	8	3	14	0	0	1	0	0	0	0	0	0	0	0	0	1	0	0	0	0	1	0	0	0	0	0	0	0	0	0	28
Eukaryota	Fungi	unclassified	unclassified	o__unclassified_k__Fungi	f__unclassified_k__Fungi	g__unclassified_k__Fungi	s__unclassified_k__Fungi	OTU90	0	0	0	120	0	0	45	1	11	67	0	0	0	1	52	219	8	1093	0	2020	3	1	1	0	0	619	0	0	344	0	1085	385	250	0	0	34	6359
Eukaryota	Fungi	unclassified	unclassified	o__unclassified_k__Fungi	f__unclassified_k__Fungi	g__unclassified_k__Fungi	s__unclassified_k__Fungi	OTU93	0	0	0	0	0	0	7	0	0	0	1	0	0	0	0	0	0	0	0	0	0	17	10	2	0	1	0	0	0	0	0	0	0	0	0	0	38
Eukaryota	Fungi	unclassified	unclassified	o__unclassified_k__Fungi	f__unclassified_k__Fungi	g__unclassified_k__Fungi	s__unclassified_k__Fungi	OTU108	0	0	0	2	0	0	0	1	0	0	0	0	0	0	0	0	0	0	0	0	0	0	0	0	0	0	0	0	0	0	0	0	0	0	0	0	3
Eukaryota	Fungi	unclassified	unclassified	o__unclassified_k__Fungi	f__unclassified_k__Fungi	g__unclassified_k__Fungi	s__unclassified_k__Fungi	OTU113	0	0	0	0	0	0	0	8	0	0	0	0	0	0	0	0	0	0	0	0	0	0	0	0	0	0	0	0	0	0	0	0	0	0	0	0	8
Eukaryota	Fungi	unclassified	unclassified	o__unclassified_k__Fungi	f__unclassified_k__Fungi	g__unclassified_k__Fungi	s__unclassified_k__Fungi	OTU115	0	0	0	0	0	2	1	1	1	1	0	0	0	5	0	0	0	1	0	0	0	0	0	0	0	0	0	0	0	0	0	0	0	0	0	4	16
Eukaryota	Fungi	unclassified	unclassified	o__unclassified_k__Fungi	f__unclassified_k__Fungi	g__unclassified_k__Fungi	s__unclassified_k__Fungi	OTU120	0	0	0	0	0	1	0	6	0	0	0	0	0	0	0	0	0	1	0	0	0	8	4	9	0	0	0	1	0	0	0	0	1	0	0	0	31
Eukaryota	Fungi	unclassified	unclassified	o__unclassified_k__Fungi	f__unclassified_k__Fungi	g__unclassified_k__Fungi	s__unclassified_k__Fungi	OTU124	0	0	0	0	0	0	0	4	0	0	0	0	0	0	0	0	0	0	0	0	0	0	0	0	0	0	0	0	0	0	0	0	0	0	0	0	4
Eukaryota	Fungi	unclassified	unclassified	o__unclassified_k__Fungi	f__unclassified_k__Fungi	g__unclassified_k__Fungi	s__unclassified_k__Fungi	OTU160	0	0	0	0	0	0	0	1	12	0	0	0	0	0	0	4	1	0	0	0	0	3	2	7	0	0	0	0	0	0	0	0	0	0	0	0	30
Eukaryota	Fungi	unclassified	unclassified	o__unclassified_k__Fungi	f__unclassified_k__Fungi	g__unclassified_k__Fungi	s__unclassified_k__Fungi	OTU166	6	5	1	1	1	2	14	64	22	0	20	16	1	13	2	29	6	0	6	12	0	23	24	16	4	0	0	1	2	39	8	4	0	0	0	0	342
Eukaryota	Fungi	unclassified	unclassified	o__unclassified_k__Fungi	f__unclassified_k__Fungi	g__unclassified_k__Fungi	s__unclassified_k__Fungi	OTU177	4	0	0	0	0	0	0	2	1	28	0	0	2	0	0	4	3	0	2	0	0	12	1	2	0	2	0	0	0	5	0	0	6	0	0	0	74
Eukaryota	Fungi	unclassified	unclassified	o__unclassified_k__Fungi	f__unclassified_k__Fungi	g__unclassified_k__Fungi	s__unclassified_k__Fungi	OTU182	9	5	0	0	0	0	0	0	0	209	0	3	3	449	68	0	9	21	0	0	0	0	0	0	0	8	0	0	0	2	9	4	12	0	0	0	811
Eukaryota	Fungi	unclassified	unclassified	o__unclassified_k__Fungi	f__unclassified_k__Fungi	g__unclassified_k__Fungi	s__unclassified_k__Fungi	OTU184	0	0	0	0	0	0	0	0	0	2	0	0	0	0	0	0	0	0	0	0	0	0	0	0	0	0	0	0	0	0	0	0	0	0	0	0	2
Eukaryota	Fungi	unclassified	unclassified	o__unclassified_k__Fungi	f__unclassified_k__Fungi	g__unclassified_k__Fungi	s__unclassified_k__Fungi	OTU187	15	1	5	9	9	1	0	1	0	51	38	2	8	153	15	6	164	129	3	6	1	0	0	0	0	62	65	7	0	23	13	6	8	66	25	37	929
Eukaryota	Fungi	unclassified	unclassified	o__unclassified_k__Fungi	f__unclassified_k__Fungi	g__unclassified_k__Fungi	s__unclassified_k__Fungi	OTU190	0	0	0	0	0	0	0	0	0	103	0	3	0	74	12	0	0	7	0	0	0	0	0	0	0	3	0	0	14	0	8	0	0	0	0	5	229
Eukaryota	Fungi	unclassified	unclassified	o__unclassified_k__Fungi	f__unclassified_k__Fungi	g__unclassified_k__Fungi	s__unclassified_k__Fungi	OTU191	1	0	1	0	1	0	0	0	0	16	0	0	0	5	0	1	0	3	0	0	1	0	0	0	0	0	0	0	1	1	0	1	0	0	0	1	33
Eukaryota	Fungi	unclassified	unclassified	o__unclassified_k__Fungi	f__unclassified_k__Fungi	g__unclassified_k__Fungi	s__unclassified_k__Fungi	OTU193	0	0	0	0	0	0	1	0	0	19	7	0	0	0	16	0	0	0	0	14	0	0	0	0	0	0	0	0	0	0	5	7	0	2	0	0	71
Eukaryota	Fungi	unclassified	unclassified	o__unclassified_k__Fungi	f__unclassified_k__Fungi	g__unclassified_k__Fungi	s__unclassified_k__Fungi	OTU194	0	0	0	0	0	0	0	0	0	1	0	2	0	0	0	0	2	0	0	0	1	0	0	0	0	0	0	0	0	0	1	0	0	0	0	0	7
Eukaryota	Fungi	unclassified	unclassified	o__unclassified_k__Fungi	f__unclassified_k__Fungi	g__unclassified_k__Fungi	s__unclassified_k__Fungi	OTU199	7	3	0	0	0	1	0	1	0	4	3	2	0	5	3	2	5	9	4	3	4	0	0	1	3	1	1	0	1	1	2	1	0	0	0	0	67
Eukaryota	Fungi	unclassified	unclassified	o__unclassified_k__Fungi	f__unclassified_k__Fungi	g__unclassified_k__Fungi	s__unclassified_k__Fungi	OTU201	0	0	0	0	0	0	0	0	0	0	11	0	0	0	0	0	0	0	0	0	0	0	0	0	0	0	0	0	0	0	0	0	0	0	0	0	11
Eukaryota	Fungi	unclassified	unclassified	o__unclassified_k__Fungi	f__unclassified_k__Fungi	g__unclassified_k__Fungi	s__unclassified_k__Fungi	OTU206	0	0	0	0	0	0	0	0	1	0	1	0	0	0	0	9	6	7	0	25	0	1	0	0	0	0	0	0	0	0	1	0	0	2	0	0	53
Eukaryota	Fungi	unclassified	unclassified	o__unclassified_k__Fungi	f__unclassified_k__Fungi	g__unclassified_k__Fungi	s__unclassified_k__Fungi	OTU210	0	2	0	0	2	0	0	0	0	3	26	37	16	8	2	10	7	1	1	7	1	0	1	0	7	10	17	18	11	5	11	11	3	7	23	14	261
Eukaryota	Fungi	unclassified	unclassified	o__unclassified_k__Fungi	f__unclassified_k__Fungi	g__unclassified_k__Fungi	s__unclassified_k__Fungi	OTU211	0	0	0	0	0	0	0	0	0	0	7	1	6	0	0	0	1	11	1	3	0	0	0	0	0	1	0	2	0	0	6	0	0	3	0	2	44
Eukaryota	Fungi	unclassified	unclassified	o__unclassified_k__Fungi	f__unclassified_k__Fungi	g__unclassified_k__Fungi	s__unclassified_k__Fungi	OTU216	0	0	0	0	0	0	0	0	0	1	4	1	0	0	0	1	6	3	0	0	0	0	0	0	0	1	0	1	0	0	1	0	0	0	0	0	19
Eukaryota	Fungi	unclassified	unclassified	o__unclassified_k__Fungi	f__unclassified_k__Fungi	g__unclassified_k__Fungi	s__unclassified_k__Fungi	OTU220	0	0	0	0	0	0	0	0	0	0	1	0	0	0	0	0	0	0	0	0	0	0	0	0	0	0	0	0	0	0	1	0	0	0	0	0	2
Eukaryota	Fungi	unclassified	unclassified	o__unclassified_k__Fungi	f__unclassified_k__Fungi	g__unclassified_k__Fungi	s__unclassified_k__Fungi	OTU224	0	0	0	0	0	0	0	0	0	0	1	2	0	2	0	0	1	0	0	0	0	4	9	3	0	0	0	0	0	0	0	0	0	0	0	2	24
Eukaryota	Fungi	unclassified	unclassified	o__unclassified_k__Fungi	f__unclassified_k__Fungi	g__unclassified_k__Fungi	s__unclassified_k__Fungi	OTU229	0	0	0	0	0	0	0	0	0	1	6	0	0	3	1	0	1	1	0	0	0	0	0	0	0	1	1	1	0	1	1	1	1	0	0	0	20
Eukaryota	Fungi	unclassified	unclassified	o__unclassified_k__Fungi	f__unclassified_k__Fungi	g__unclassified_k__Fungi	s__unclassified_k__Fungi	OTU233	0	0	0	0	0	2	0	0	0	1	5	0	0	0	0	0	0	0	0	0	0	0	0	0	0	1	0	1	0	1	0	0	0	0	0	0	11
Eukaryota	Fungi	unclassified	unclassified	o__unclassified_k__Fungi	f__unclassified_k__Fungi	g__unclassified_k__Fungi	s__unclassified_k__Fungi	OTU234	0	0	0	0	0	0	0	0	0	0	5	0	0	0	0	0	0	0	0	0	0	0	0	0	0	0	0	0	0	0	0	0	0	0	1	0	6
Eukaryota	Fungi	unclassified	unclassified	o__unclassified_k__Fungi	f__unclassified_k__Fungi	g__unclassified_k__Fungi	s__unclassified_k__Fungi	OTU236	4	9	10	2	2	7	0	0	0	0	8	7	0	1	0	10	8	3	6	8	2	0	0	0	16	3	0	1	2	10	3	2	4	9	1	3	141
Eukaryota	Fungi	unclassified	unclassified	o__unclassified_k__Fungi	f__unclassified_k__Fungi	g__unclassified_k__Fungi	s__unclassified_k__Fungi	OTU240	0	0	0	0	0	0	0	0	0	0	0	1	0	0	0	0	1	0	0	0	0	0	0	0	0	0	0	0	0	0	0	0	0	0	0	0	2
Eukaryota	Fungi	unclassified	unclassified	o__unclassified_k__Fungi	f__unclassified_k__Fungi	g__unclassified_k__Fungi	s__unclassified_k__Fungi	OTU241	0	1	0	0	0	0	0	0	0	0	0	1	0	0	0	0	0	0	0	0	0	0	0	0	0	1	0	0	0	0	0	0	0	0	2	0	5
Eukaryota	Fungi	unclassified	unclassified	o__unclassified_k__Fungi	f__unclassified_k__Fungi	g__unclassified_k__Fungi	s__unclassified_k__Fungi	OTU244	2	0	0	0	0	0	0	0	0	1	3	8	0	2	1	1	24	0	0	1	0	0	0	0	0	2	1	0	0	0	1	2	0	2	2	2	55
Eukaryota	Fungi	unclassified	unclassified	o__unclassified_k__Fungi	f__unclassified_k__Fungi	g__unclassified_k__Fungi	s__unclassified_k__Fungi	OTU248	100	40	41	22	60	118	3	1	6	155	8730	6118	6978	151	96	2302	1268	2856	81	394	286	0	1	0	404	1095	953	1764	278	231	1161	664	162	866	745	923	39053
Eukaryota	Fungi	unclassified	unclassified	o__unclassified_k__Fungi	f__unclassified_k__Fungi	g__unclassified_k__Fungi	s__unclassified_k__Fungi	OTU250	0	0	0	0	0	0	0	0	0	0	0	6	1	0	0	0	3	0	0	0	0	0	0	0	0	0	1	1	0	0	2	0	0	0	0	0	14
Eukaryota	Fungi	unclassified	unclassified	o__unclassified_k__Fungi	f__unclassified_k__Fungi	g__unclassified_k__Fungi	s__unclassified_k__Fungi	OTU261	0	0	0	0	0	0	0	0	0	0	0	1	2	0	0	0	2	0	0	0	0	0	0	0	0	0	0	1	0	0	0	0	0	0	1	1	8
Eukaryota	Fungi	unclassified	unclassified	o__unclassified_k__Fungi	f__unclassified_k__Fungi	g__unclassified_k__Fungi	s__unclassified_k__Fungi	OTU266	1669	953	622	866	516	732	0	0	0	80	429	443	226	73	91	445	178	220	88	169	93	0	0	1	315	167	155	103	329	296	336	484	291	504	311	463	11648
Eukaryota	Fungi	unclassified	unclassified	o__unclassified_k__Fungi	f__unclassified_k__Fungi	g__unclassified_k__Fungi	s__unclassified_k__Fungi	OTU267	0	0	0	0	0	0	0	0	0	0	1	4	1	1	0	0	6	18	0	0	0	0	0	0	0	3	0	1	1	1	4	1	0	0	0	0	42
Eukaryota	Fungi	unclassified	unclassified	o__unclassified_k__Fungi	f__unclassified_k__Fungi	g__unclassified_k__Fungi	s__unclassified_k__Fungi	OTU271	0	0	0	0	1	0	0	0	0	0	1	4	0	0	0	0	0	0	0	0	0	1	1	0	0	0	0	0	0	0	0	0	0	0	0	0	8
Eukaryota	Fungi	unclassified	unclassified	o__unclassified_k__Fungi	f__unclassified_k__Fungi	g__unclassified_k__Fungi	s__unclassified_k__Fungi	OTU275	0	0	0	0	0	0	0	0	0	0	5	10	8	0	0	2	52	8	0	1	0	0	0	0	0	0	0	0	0	0	7	0	0	1	5	0	99
Eukaryota	Fungi	unclassified	unclassified	o__unclassified_k__Fungi	f__unclassified_k__Fungi	g__unclassified_k__Fungi	s__unclassified_k__Fungi	OTU282	0	0	0	0	0	0	0	0	0	0	0	4	1	0	0	0	1	3	0	5	1	0	1	0	0	0	1	0	0	0	1	0	0	0	0	1	19
Eukaryota	Fungi	unclassified	unclassified	o__unclassified_k__Fungi	f__unclassified_k__Fungi	g__unclassified_k__Fungi	s__unclassified_k__Fungi	OTU284	0	0	0	0	0	0	0	0	0	0	0	0	2	0	0	0	0	0	0	0	0	0	0	0	0	0	0	0	0	0	0	0	1	0	0	0	3
Eukaryota	Fungi	unclassified	unclassified	o__unclassified_k__Fungi	f__unclassified_k__Fungi	g__unclassified_k__Fungi	s__unclassified_k__Fungi	OTU285	0	0	0	0	0	0	0	0	0	0	0	1	1	0	0	0	0	0	0	0	0	0	0	0	0	0	0	0	0	0	1	0	0	0	0	0	3
Eukaryota	Fungi	unclassified	unclassified	o__unclassified_k__Fungi	f__unclassified_k__Fungi	g__unclassified_k__Fungi	s__unclassified_k__Fungi	OTU288	0	0	0	0	0	1	0	0	0	0	1	1	4	1	0	15	5	0	5	1	0	0	0	0	0	0	0	10	2	0	1	1	0	2	1	2	53
Eukaryota	Fungi	unclassified	unclassified	o__unclassified_k__Fungi	f__unclassified_k__Fungi	g__unclassified_k__Fungi	s__unclassified_k__Fungi	OTU290	0	0	0	0	0	0	0	0	0	0	2	2	3	0	0	0	4	3	0	0	0	0	0	0	0	6	0	1	0	0	1	0	0	0	0	8	30
Eukaryota	Fungi	unclassified	unclassified	o__unclassified_k__Fungi	f__unclassified_k__Fungi	g__unclassified_k__Fungi	s__unclassified_k__Fungi	OTU291	0	0	0	0	0	0	0	0	0	0	0	0	4	0	0	0	0	0	0	0	2	0	0	0	0	0	0	0	0	0	0	0	0	0	0	0	6
Eukaryota	Fungi	unclassified	unclassified	o__unclassified_k__Fungi	f__unclassified_k__Fungi	g__unclassified_k__Fungi	s__unclassified_k__Fungi	OTU293	0	0	0	0	0	0	0	0	0	1	5	11	3	0	0	0	0	0	0	0	0	0	0	0	0	5	3	7	0	0	0	1	0	0	1	0	37
Eukaryota	Fungi	unclassified	unclassified	o__unclassified_k__Fungi	f__unclassified_k__Fungi	g__unclassified_k__Fungi	s__unclassified_k__Fungi	OTU295	2	3	0	0	1	0	0	0	0	11	86	59	55	6	5	9	14	16	6	2	0	0	0	0	4	62	43	79	8	2	78	35	7	0	2	0	595
Eukaryota	Fungi	unclassified	unclassified	o__unclassified_k__Fungi	f__unclassified_k__Fungi	g__unclassified_k__Fungi	s__unclassified_k__Fungi	OTU296	0	0	0	0	0	0	0	0	0	0	0	0	11	0	0	0	0	0	0	0	0	0	0	0	0	0	0	0	0	0	0	0	0	1	0	0	12
Eukaryota	Fungi	unclassified	unclassified	o__unclassified_k__Fungi	f__unclassified_k__Fungi	g__unclassified_k__Fungi	s__unclassified_k__Fungi	OTU297	0	0	0	0	3	0	0	0	0	2	15	0	1	0	1	0	0	0	0	0	0	0	1	0	0	0	0	0	2	0	3	0	4	0	0	5	37
Eukaryota	Fungi	unclassified	unclassified	o__unclassified_k__Fungi	f__unclassified_k__Fungi	g__unclassified_k__Fungi	s__unclassified_k__Fungi	OTU300	0	0	0	4	2	0	0	0	0	0	21	48	21	0	0	1	2	0	0	0	0	2	0	3	0	0	0	0	0	0	0	0	0	0	2	1	107
Eukaryota	Fungi	unclassified	unclassified	o__unclassified_k__Fungi	f__unclassified_k__Fungi	g__unclassified_k__Fungi	s__unclassified_k__Fungi	OTU302	0	0	0	0	0	0	0	0	0	0	0	3	1	0	0	0	5	2	0	0	0	0	0	0	0	0	0	0	0	0	0	0	0	0	0	0	11
Eukaryota	Fungi	unclassified	unclassified	o__unclassified_k__Fungi	f__unclassified_k__Fungi	g__unclassified_k__Fungi	s__unclassified_k__Fungi	OTU303	0	0	0	0	0	0	0	0	0	0	0	0	1	0	0	0	1	0	0	0	0	0	0	0	0	0	0	2	0	0	0	0	0	0	0	0	4
Eukaryota	Fungi	unclassified	unclassified	o__unclassified_k__Fungi	f__unclassified_k__Fungi	g__unclassified_k__Fungi	s__unclassified_k__Fungi	OTU308	0	0	0	0	0	0	0	0	0	117	1	0	3	468	18	109	0	18	0	0	0	0	0	0	2	4	3	0	0	11	3	2	4	0	0	0	763
Eukaryota	Fungi	unclassified	unclassified	o__unclassified_k__Fungi	f__unclassified_k__Fungi	g__unclassified_k__Fungi	s__unclassified_k__Fungi	OTU310	0	0	0	0	0	0	0	0	0	76	1	0	1	797	24	11	4	38	0	0	0	0	0	0	0	0	1	0	0	0	0	0	6	0	0	0	959
Eukaryota	Fungi	unclassified	unclassified	o__unclassified_k__Fungi	f__unclassified_k__Fungi	g__unclassified_k__Fungi	s__unclassified_k__Fungi	OTU312	0	0	1	0	3	1	0	1	0	9	101	36	23	9	11	11	45	8	0	5	0	0	0	0	10	32	29	28	5	4	21	18	4	7	31	7	460
Eukaryota	Fungi	unclassified	unclassified	o__unclassified_k__Fungi	f__unclassified_k__Fungi	g__unclassified_k__Fungi	s__unclassified_k__Fungi	OTU313	0	0	0	3	0	0	0	0	0	293	25	0	0	636	23	130	0	44	0	0	0	0	0	0	30	4	14	0	0	4	5	31	16	0	0	0	1258
Eukaryota	Fungi	unclassified	unclassified	o__unclassified_k__Fungi	f__unclassified_k__Fungi	g__unclassified_k__Fungi	s__unclassified_k__Fungi	OTU314	0	0	0	0	0	0	0	0	0	0	0	0	0	4	1	0	0	0	0	0	0	0	0	0	0	0	0	0	0	0	0	0	0	0	0	0	5
Eukaryota	Fungi	unclassified	unclassified	o__unclassified_k__Fungi	f__unclassified_k__Fungi	g__unclassified_k__Fungi	s__unclassified_k__Fungi	OTU318	0	0	0	2	0	1	0	0	0	4	0	0	0	8	0	0	0	3	0	0	0	0	0	0	1	11	0	2	0	0	3	0	0	0	0	0	35
Eukaryota	Fungi	unclassified	unclassified	o__unclassified_k__Fungi	f__unclassified_k__Fungi	g__unclassified_k__Fungi	s__unclassified_k__Fungi	OTU320	0	0	0	0	0	0	0	0	0	0	0	0	0	4	0	0	0	0	0	0	0	0	0	0	0	0	0	0	0	0	0	0	0	0	0	0	4
Eukaryota	Fungi	unclassified	unclassified	o__unclassified_k__Fungi	f__unclassified_k__Fungi	g__unclassified_k__Fungi	s__unclassified_k__Fungi	OTU321	2	0	0	0	0	0	0	0	0	3	0	0	0	34	0	0	8	0	0	0	0	0	0	0	0	0	0	0	1	0	0	0	0	0	0	0	48
Eukaryota	Fungi	unclassified	unclassified	o__unclassified_k__Fungi	f__unclassified_k__Fungi	g__unclassified_k__Fungi	s__unclassified_k__Fungi	OTU322	0	0	0	0	0	0	0	0	0	0	0	0	0	2	0	0	0	0	0	0	0	0	0	0	0	1	0	0	0	0	0	0	0	0	0	0	3
Eukaryota	Fungi	unclassified	unclassified	o__unclassified_k__Fungi	f__unclassified_k__Fungi	g__unclassified_k__Fungi	s__unclassified_k__Fungi	OTU323	0	0	1	0	0	0	0	0	0	0	0	0	0	31	0	0	0	0	0	0	0	0	0	0	0	0	0	0	0	0	0	0	0	0	0	0	32
Eukaryota	Fungi	unclassified	unclassified	o__unclassified_k__Fungi	f__unclassified_k__Fungi	g__unclassified_k__Fungi	s__unclassified_k__Fungi	OTU324	33	20	0	0	2	0	0	0	0	381	0	0	10	1345	141	0	12	68	3	0	0	0	0	0	52	5	1	0	0	34	21	34	16	0	0	1	2179
Eukaryota	Fungi	unclassified	unclassified	o__unclassified_k__Fungi	f__unclassified_k__Fungi	g__unclassified_k__Fungi	s__unclassified_k__Fungi	OTU325	23303	30497	25720	12552	13192	16365	23	11	23	35883	9364	9070	13115	25681	17178	13000	2257	18323	40731	30679	29423	18	7	16	20059	28408	27566	25620	29305	22547	878	1075	400	37252	26894	28036	614471
Eukaryota	Fungi	unclassified	unclassified	o__unclassified_k__Fungi	f__unclassified_k__Fungi	g__unclassified_k__Fungi	s__unclassified_k__Fungi	OTU327	0	0	0	0	0	0	0	0	0	0	0	0	0	4	0	0	0	0	1	0	1	0	0	0	1	0	0	0	0	0	0	0	0	1	3	0	11
Eukaryota	Fungi	unclassified	unclassified	o__unclassified_k__Fungi	f__unclassified_k__Fungi	g__unclassified_k__Fungi	s__unclassified_k__Fungi	OTU328	0	0	0	0	0	0	0	0	0	2	3	0	0	9	0	0	0	0	0	0	0	0	0	0	0	0	0	1	0	0	0	0	0	0	0	0	15
Eukaryota	Fungi	unclassified	unclassified	o__unclassified_k__Fungi	f__unclassified_k__Fungi	g__unclassified_k__Fungi	s__unclassified_k__Fungi	OTU330	0	0	0	0	0	0	0	0	0	100	0	0	0	146	31	0	0	0	0	0	0	0	0	0	0	0	0	0	0	0	0	0	0	0	0	0	277
Eukaryota	Fungi	unclassified	unclassified	o__unclassified_k__Fungi	f__unclassified_k__Fungi	g__unclassified_k__Fungi	s__unclassified_k__Fungi	OTU332	0	0	0	0	0	0	0	0	0	0	0	0	0	24	1	0	0	7	0	0	0	0	0	0	0	0	0	0	0	0	0	11	0	0	0	0	43
Eukaryota	Fungi	unclassified	unclassified	o__unclassified_k__Fungi	f__unclassified_k__Fungi	g__unclassified_k__Fungi	s__unclassified_k__Fungi	OTU336	0	0	0	0	0	0	0	0	0	0	0	0	0	12	0	0	0	0	0	0	0	0	0	0	0	0	0	0	0	0	0	0	0	0	0	0	12
Eukaryota	Fungi	unclassified	unclassified	o__unclassified_k__Fungi	f__unclassified_k__Fungi	g__unclassified_k__Fungi	s__unclassified_k__Fungi	OTU337	0	0	0	0	0	0	0	0	0	0	0	0	0	35	0	0	0	0	0	0	0	0	0	0	0	0	0	0	0	0	0	0	0	0	14	0	49
Eukaryota	Fungi	unclassified	unclassified	o__unclassified_k__Fungi	f__unclassified_k__Fungi	g__unclassified_k__Fungi	s__unclassified_k__Fungi	OTU338	0	0	0	0	0	0	0	0	0	3	0	0	0	4	0	0	0	0	0	0	0	0	0	0	0	0	0	0	0	0	0	0	0	0	0	0	7
Eukaryota	Fungi	unclassified	unclassified	o__unclassified_k__Fungi	f__unclassified_k__Fungi	g__unclassified_k__Fungi	s__unclassified_k__Fungi	OTU339	1	0	0	0	0	0	0	0	0	2	5	7	2	2	5	2	3	0	1	2	2	0	0	0	5	13	12	10	3	1	8	6	0	2	2	0	96
Eukaryota	Fungi	unclassified	unclassified	o__unclassified_k__Fungi	f__unclassified_k__Fungi	g__unclassified_k__Fungi	s__unclassified_k__Fungi	OTU340	2	0	2	0	0	0	0	0	0	0	0	0	0	7	0	3	0	0	0	0	0	0	0	0	3	0	0	0	0	0	0	0	0	0	0	0	17
Eukaryota	Fungi	unclassified	unclassified	o__unclassified_k__Fungi	f__unclassified_k__Fungi	g__unclassified_k__Fungi	s__unclassified_k__Fungi	OTU341	0	0	0	0	0	0	0	0	0	1	0	0	0	3	0	0	0	0	0	0	0	0	0	0	0	0	0	0	0	0	0	0	0	0	0	0	4
Eukaryota	Fungi	unclassified	unclassified	o__unclassified_k__Fungi	f__unclassified_k__Fungi	g__unclassified_k__Fungi	s__unclassified_k__Fungi	OTU349	0	4	0	0	0	0	0	0	0	77	0	7	0	195	78	0	8	18	0	0	0	0	0	0	0	1	0	0	0	0	14	0	0	0	0	0	402
Eukaryota	Fungi	unclassified	unclassified	o__unclassified_k__Fungi	f__unclassified_k__Fungi	g__unclassified_k__Fungi	s__unclassified_k__Fungi	OTU354	0	0	0	0	0	0	0	0	0	0	0	0	0	0	0	4	0	0	0	0	0	0	0	0	0	0	0	0	0	0	0	0	0	0	0	0	4
Eukaryota	Fungi	unclassified	unclassified	o__unclassified_k__Fungi	f__unclassified_k__Fungi	g__unclassified_k__Fungi	s__unclassified_k__Fungi	OTU358	0	0	0	0	0	0	1	3	2	0	0	0	0	0	0	1	0	0	2	0	0	0	0	0	0	0	0	0	0	0	0	0	0	0	0	0	9
Eukaryota	Fungi	unclassified	unclassified	o__unclassified_k__Fungi	f__unclassified_k__Fungi	g__unclassified_k__Fungi	s__unclassified_k__Fungi	OTU359	0	0	0	0	0	0	0	0	0	0	0	0	0	0	0	31	0	0	0	0	0	0	0	0	0	0	0	0	0	0	0	0	0	0	0	0	31
Eukaryota	Fungi	unclassified	unclassified	o__unclassified_k__Fungi	f__unclassified_k__Fungi	g__unclassified_k__Fungi	s__unclassified_k__Fungi	OTU364	0	0	0	0	0	2	0	0	0	0	0	1	0	0	1	10	1	0	0	0	0	0	0	0	0	0	1	1	0	0	1	0	0	0	1	0	19
Eukaryota	Fungi	unclassified	unclassified	o__unclassified_k__Fungi	f__unclassified_k__Fungi	g__unclassified_k__Fungi	s__unclassified_k__Fungi	OTU365	0	0	0	0	0	0	0	1	0	0	1	3	2	0	1	2	8	2	0	0	0	0	1	0	0	0	2	0	0	0	4	1	0	0	0	1	29
Eukaryota	Fungi	unclassified	unclassified	o__unclassified_k__Fungi	f__unclassified_k__Fungi	g__unclassified_k__Fungi	s__unclassified_k__Fungi	OTU367	0	0	0	0	0	1	0	0	0	7	7	11	2	6	6	12	10	17	0	0	0	0	0	0	0	3	6	0	0	0	0	0	0	0	1	0	89
Eukaryota	Fungi	unclassified	unclassified	o__unclassified_k__Fungi	f__unclassified_k__Fungi	g__unclassified_k__Fungi	s__unclassified_k__Fungi	OTU368	0	0	0	0	0	0	0	0	0	0	0	0	0	0	0	9	0	0	0	0	0	0	0	0	0	0	0	0	0	0	0	0	0	0	0	0	9
Eukaryota	Fungi	unclassified	unclassified	o__unclassified_k__Fungi	f__unclassified_k__Fungi	g__unclassified_k__Fungi	s__unclassified_k__Fungi	OTU370	0	0	0	0	0	0	0	0	0	0	0	0	0	0	0	60	0	0	0	0	0	0	0	0	0	1	0	0	0	0	0	0	0	0	0	0	61
Eukaryota	Fungi	unclassified	unclassified	o__unclassified_k__Fungi	f__unclassified_k__Fungi	g__unclassified_k__Fungi	s__unclassified_k__Fungi	OTU372	0	0	0	0	0	0	0	0	0	0	0	0	0	0	0	8	0	0	0	0	0	0	0	0	0	0	0	0	0	0	0	0	0	0	0	0	8
Eukaryota	Fungi	unclassified	unclassified	o__unclassified_k__Fungi	f__unclassified_k__Fungi	g__unclassified_k__Fungi	s__unclassified_k__Fungi	OTU373	0	0	0	0	0	4	0	0	0	0	1	0	0	0	12	64	0	0	0	0	0	0	0	0	0	0	0	0	0	0	0	0	3	0	0	0	84
Eukaryota	Fungi	unclassified	unclassified	o__unclassified_k__Fungi	f__unclassified_k__Fungi	g__unclassified_k__Fungi	s__unclassified_k__Fungi	OTU374	1	0	0	4	0	0	0	0	0	0	0	0	0	0	0	17	0	0	0	0	1	0	0	0	0	0	0	0	0	0	0	0	0	0	0	0	23
Eukaryota	Fungi	unclassified	unclassified	o__unclassified_k__Fungi	f__unclassified_k__Fungi	g__unclassified_k__Fungi	s__unclassified_k__Fungi	OTU375	0	0	0	0	0	0	0	0	0	0	0	0	2	0	0	106	4	3	0	0	0	0	0	0	0	0	0	0	0	0	0	0	0	0	0	0	115
Eukaryota	Fungi	unclassified	unclassified	o__unclassified_k__Fungi	f__unclassified_k__Fungi	g__unclassified_k__Fungi	s__unclassified_k__Fungi	OTU376	0	0	0	0	0	0	0	0	0	0	0	0	0	0	0	2	0	0	0	0	0	0	0	0	0	0	0	0	0	0	0	0	0	0	0	0	2
Eukaryota	Fungi	unclassified	unclassified	o__unclassified_k__Fungi	f__unclassified_k__Fungi	g__unclassified_k__Fungi	s__unclassified_k__Fungi	OTU377	0	0	0	0	0	0	0	0	0	0	0	0	0	0	0	2	2	0	0	0	0	0	0	0	0	0	1	0	0	0	0	0	0	0	1	0	6
Eukaryota	Fungi	unclassified	unclassified	o__unclassified_k__Fungi	f__unclassified_k__Fungi	g__unclassified_k__Fungi	s__unclassified_k__Fungi	OTU378	0	0	0	0	0	0	0	0	0	0	0	0	0	0	0	1	0	0	0	0	0	0	0	0	0	0	0	0	0	0	1	0	0	0	0	0	2
Eukaryota	Fungi	unclassified	unclassified	o__unclassified_k__Fungi	f__unclassified_k__Fungi	g__unclassified_k__Fungi	s__unclassified_k__Fungi	OTU379	0	0	0	0	0	0	0	0	0	0	0	0	0	0	0	14	0	0	0	0	0	0	0	0	0	0	0	0	0	0	0	0	0	0	0	0	14
Eukaryota	Fungi	unclassified	unclassified	o__unclassified_k__Fungi	f__unclassified_k__Fungi	g__unclassified_k__Fungi	s__unclassified_k__Fungi	OTU380	0	0	0	0	0	0	0	0	0	0	0	0	0	0	0	6	0	0	0	0	0	0	0	0	0	0	0	0	0	0	0	0	0	0	0	0	6
Eukaryota	Fungi	unclassified	unclassified	o__unclassified_k__Fungi	f__unclassified_k__Fungi	g__unclassified_k__Fungi	s__unclassified_k__Fungi	OTU381	3	3	1	0	2	5	0	0	0	8	23	12	8	24	8	48	170	46	0	0	1	0	0	0	1	15	23	21	8	0	3	1	1	4	2	3	444
Eukaryota	Fungi	unclassified	unclassified	o__unclassified_k__Fungi	f__unclassified_k__Fungi	g__unclassified_k__Fungi	s__unclassified_k__Fungi	OTU383	0	0	0	0	0	0	0	0	0	3	0	0	0	0	0	1	0	0	0	0	1	100	7	3	0	0	0	1	0	0	0	0	0	100	9	0	225
Eukaryota	Fungi	unclassified	unclassified	o__unclassified_k__Fungi	f__unclassified_k__Fungi	g__unclassified_k__Fungi	s__unclassified_k__Fungi	OTU384	25	7	5	8	8	19	1	0	0	16	52	41	28	108	32	168	113	119	9	38	2	0	0	0	35	54	47	34	5	47	39	30	39	16	13	14	1172
Eukaryota	Fungi	unclassified	unclassified	o__unclassified_k__Fungi	f__unclassified_k__Fungi	g__unclassified_k__Fungi	s__unclassified_k__Fungi	OTU386	0	0	0	0	0	0	0	0	0	0	0	0	0	0	0	34	0	5	0	0	0	0	0	0	0	3	0	0	0	0	1	80	3	0	0	0	126
Eukaryota	Fungi	unclassified	unclassified	o__unclassified_k__Fungi	f__unclassified_k__Fungi	g__unclassified_k__Fungi	s__unclassified_k__Fungi	OTU390	2	0	0	0	0	0	0	0	0	0	0	0	0	0	0	5	0	1	0	0	0	0	0	0	0	2	0	0	0	0	0	0	0	0	0	0	10
Eukaryota	Fungi	unclassified	unclassified	o__unclassified_k__Fungi	f__unclassified_k__Fungi	g__unclassified_k__Fungi	s__unclassified_k__Fungi	OTU392	0	0	0	0	0	0	0	0	0	0	0	0	0	0	0	92	0	0	0	0	0	0	0	0	0	0	0	0	0	0	0	0	0	0	0	0	92
Eukaryota	Fungi	unclassified	unclassified	o__unclassified_k__Fungi	f__unclassified_k__Fungi	g__unclassified_k__Fungi	s__unclassified_k__Fungi	OTU393	0	0	0	0	0	0	0	0	0	0	0	0	0	0	0	26	0	0	0	0	0	0	0	0	0	0	0	0	0	0	0	0	0	0	5	6	37
Eukaryota	Fungi	unclassified	unclassified	o__unclassified_k__Fungi	f__unclassified_k__Fungi	g__unclassified_k__Fungi	s__unclassified_k__Fungi	OTU394	0	0	0	0	0	0	0	0	0	0	0	1	0	0	1	9	1	0	0	0	0	0	0	0	0	0	2	0	0	0	0	1	2	0	0	0	17
Eukaryota	Fungi	unclassified	unclassified	o__unclassified_k__Fungi	f__unclassified_k__Fungi	g__unclassified_k__Fungi	s__unclassified_k__Fungi	OTU398	0	0	0	0	0	0	0	0	0	0	0	0	0	0	0	9	0	0	0	0	0	0	0	0	0	0	0	0	0	0	0	0	0	0	0	0	9
Eukaryota	Fungi	unclassified	unclassified	o__unclassified_k__Fungi	f__unclassified_k__Fungi	g__unclassified_k__Fungi	s__unclassified_k__Fungi	OTU400	0	0	0	1	1	0	0	0	0	3	0	0	0	0	0	14	5	3	1	3	0	0	0	0	2	0	0	0	2	0	0	2	0	0	0	0	37
Eukaryota	Fungi	unclassified	unclassified	o__unclassified_k__Fungi	f__unclassified_k__Fungi	g__unclassified_k__Fungi	s__unclassified_k__Fungi	OTU404	0	0	0	0	0	0	0	0	0	0	0	0	0	0	0	5	0	0	0	0	0	0	0	0	0	0	0	0	0	0	0	0	0	0	0	0	5
Eukaryota	Fungi	unclassified	unclassified	o__unclassified_k__Fungi	f__unclassified_k__Fungi	g__unclassified_k__Fungi	s__unclassified_k__Fungi	OTU405	0	0	0	0	0	0	0	0	0	0	0	0	0	0	0	8	0	0	0	0	0	0	0	0	0	0	0	0	0	0	0	0	0	0	0	0	8
Eukaryota	Fungi	unclassified	unclassified	o__unclassified_k__Fungi	f__unclassified_k__Fungi	g__unclassified_k__Fungi	s__unclassified_k__Fungi	OTU406	0	0	0	0	0	0	0	0	0	0	0	0	0	0	2	0	0	0	0	0	0	0	0	0	0	0	0	0	0	0	0	0	0	0	0	0	2
Eukaryota	Fungi	unclassified	unclassified	o__unclassified_k__Fungi	f__unclassified_k__Fungi	g__unclassified_k__Fungi	s__unclassified_k__Fungi	OTU407	0	0	0	0	0	0	0	0	0	0	0	0	0	0	3	0	0	0	0	0	0	0	0	0	0	0	0	0	0	0	0	0	0	0	0	0	3
Eukaryota	Fungi	unclassified	unclassified	o__unclassified_k__Fungi	f__unclassified_k__Fungi	g__unclassified_k__Fungi	s__unclassified_k__Fungi	OTU410	0	0	0	0	0	0	0	0	0	0	0	0	0	0	8	0	2	8	0	0	0	0	0	0	0	0	0	0	2	0	0	0	0	0	0	0	20
Eukaryota	Fungi	unclassified	unclassified	o__unclassified_k__Fungi	f__unclassified_k__Fungi	g__unclassified_k__Fungi	s__unclassified_k__Fungi	OTU412	0	0	0	0	0	0	0	0	0	0	0	5	8	0	9	0	1	8	0	0	0	0	0	0	6	10	1	0	0	2	3	18	0	0	0	0	71
Eukaryota	Fungi	unclassified	unclassified	o__unclassified_k__Fungi	f__unclassified_k__Fungi	g__unclassified_k__Fungi	s__unclassified_k__Fungi	OTU413	6	3	1	0	1	0	0	0	0	44	61	31	15	72	67	57	25	3	6	2	1	0	0	0	61	43	50	34	44	28	29	107	24	6	8	5	834
Eukaryota	Fungi	unclassified	unclassified	o__unclassified_k__Fungi	f__unclassified_k__Fungi	g__unclassified_k__Fungi	s__unclassified_k__Fungi	OTU417	0	0	0	0	0	0	0	0	0	0	0	1	0	0	0	0	1	0	0	0	0	0	0	0	0	0	0	0	0	0	0	0	0	0	0	0	2
Eukaryota	Fungi	unclassified	unclassified	o__unclassified_k__Fungi	f__unclassified_k__Fungi	g__unclassified_k__Fungi	s__unclassified_k__Fungi	OTU419	0	0	0	0	0	0	0	0	0	0	5	0	0	0	0	0	5	7	0	0	0	0	0	0	0	0	0	2	0	0	4	1	1	0	0	1	26
Eukaryota	Fungi	unclassified	unclassified	o__unclassified_k__Fungi	f__unclassified_k__Fungi	g__unclassified_k__Fungi	s__unclassified_k__Fungi	OTU424	1	0	0	0	0	0	0	0	0	0	5	2	0	0	0	0	4	0	0	0	0	0	0	0	0	0	0	1	0	0	0	0	0	0	0	0	13
Eukaryota	Fungi	unclassified	unclassified	o__unclassified_k__Fungi	f__unclassified_k__Fungi	g__unclassified_k__Fungi	s__unclassified_k__Fungi	OTU431	0	0	0	0	0	0	0	0	0	0	1	0	0	0	0	0	3	0	0	0	0	0	0	0	0	0	0	0	0	0	0	0	0	0	0	0	4
Eukaryota	Fungi	unclassified	unclassified	o__unclassified_k__Fungi	f__unclassified_k__Fungi	g__unclassified_k__Fungi	s__unclassified_k__Fungi	OTU435	7	10	6	1	0	11	0	0	0	0	2	7	0	5	1	21	19	22	12	13	11	0	0	0	5	0	1	0	6	3	11	7	6	20	15	11	233
Eukaryota	Fungi	unclassified	unclassified	o__unclassified_k__Fungi	f__unclassified_k__Fungi	g__unclassified_k__Fungi	s__unclassified_k__Fungi	OTU436	0	0	0	0	0	0	0	0	0	0	0	0	0	0	0	0	2	0	0	0	0	0	0	0	0	0	0	0	0	0	0	0	0	0	0	0	2
Eukaryota	Fungi	unclassified	unclassified	o__unclassified_k__Fungi	f__unclassified_k__Fungi	g__unclassified_k__Fungi	s__unclassified_k__Fungi	OTU439	0	0	0	0	0	0	0	0	0	0	0	1	0	0	0	0	1	0	0	0	0	0	0	0	0	0	0	0	0	0	0	0	0	0	0	0	2
Eukaryota	Fungi	unclassified	unclassified	o__unclassified_k__Fungi	f__unclassified_k__Fungi	g__unclassified_k__Fungi	s__unclassified_k__Fungi	OTU440	14	25	31	10	6	19	4	15	14	11	18	44	22	41	34	37	50	39	39	11	11	1	2	0	52	10	28	21	41	32	21	17	16	10	8	8	762
Eukaryota	Fungi	unclassified	unclassified	o__unclassified_k__Fungi	f__unclassified_k__Fungi	g__unclassified_k__Fungi	s__unclassified_k__Fungi	OTU442	0	0	0	0	0	0	0	0	0	0	0	0	0	0	0	0	39	3	0	0	0	0	0	0	0	0	0	0	0	0	13	0	0	0	0	0	55
Eukaryota	Fungi	unclassified	unclassified	o__unclassified_k__Fungi	f__unclassified_k__Fungi	g__unclassified_k__Fungi	s__unclassified_k__Fungi	OTU446	0	0	0	0	0	0	0	0	0	0	0	0	0	0	0	0	3	0	0	0	0	0	0	0	0	0	0	0	0	0	1	0	0	0	0	0	4
Eukaryota	Fungi	unclassified	unclassified	o__unclassified_k__Fungi	f__unclassified_k__Fungi	g__unclassified_k__Fungi	s__unclassified_k__Fungi	OTU447	0	0	0	0	1	0	0	0	0	0	1	2	2	0	0	0	5	0	0	0	2	0	0	0	0	4	2	3	0	0	9	0	0	0	0	1	32
Eukaryota	Fungi	unclassified	unclassified	o__unclassified_k__Fungi	f__unclassified_k__Fungi	g__unclassified_k__Fungi	s__unclassified_k__Fungi	OTU449	0	0	0	0	1	0	0	0	0	0	5	12	3	0	2	0	10	13	0	0	0	0	0	0	0	8	3	2	1	0	6	4	0	1	1	0	72
Eukaryota	Fungi	unclassified	unclassified	o__unclassified_k__Fungi	f__unclassified_k__Fungi	g__unclassified_k__Fungi	s__unclassified_k__Fungi	OTU451	0	0	0	0	0	0	0	0	0	0	0	0	0	0	0	0	3	3	0	0	0	0	0	0	0	0	0	0	0	0	0	0	0	0	0	0	6
Eukaryota	Fungi	unclassified	unclassified	o__unclassified_k__Fungi	f__unclassified_k__Fungi	g__unclassified_k__Fungi	s__unclassified_k__Fungi	OTU452	0	0	0	0	0	0	0	0	0	0	0	0	0	0	0	0	5	0	0	0	0	0	0	0	0	0	0	0	0	0	0	0	0	0	0	0	5
Eukaryota	Fungi	unclassified	unclassified	o__unclassified_k__Fungi	f__unclassified_k__Fungi	g__unclassified_k__Fungi	s__unclassified_k__Fungi	OTU455	0	0	0	0	0	0	0	0	0	0	0	0	0	0	0	0	1	0	0	0	0	0	0	0	0	0	0	0	0	0	0	0	0	0	3	0	4
Eukaryota	Fungi	unclassified	unclassified	o__unclassified_k__Fungi	f__unclassified_k__Fungi	g__unclassified_k__Fungi	s__unclassified_k__Fungi	OTU459	0	0	0	0	0	0	0	0	0	0	0	0	0	0	0	0	3	0	0	0	0	0	0	0	0	1	0	0	0	0	0	0	0	0	0	0	4
Eukaryota	Fungi	unclassified	unclassified	o__unclassified_k__Fungi	f__unclassified_k__Fungi	g__unclassified_k__Fungi	s__unclassified_k__Fungi	OTU461	0	0	0	0	0	0	0	0	0	0	0	0	0	0	0	0	16	0	0	0	0	0	0	0	0	0	0	0	0	0	0	0	0	0	0	0	16
Eukaryota	Fungi	unclassified	unclassified	o__unclassified_k__Fungi	f__unclassified_k__Fungi	g__unclassified_k__Fungi	s__unclassified_k__Fungi	OTU464	0	0	0	0	0	0	0	0	0	0	0	0	0	0	0	0	2	0	0	0	0	0	0	0	0	0	0	0	0	0	0	0	0	0	0	0	2
Eukaryota	Fungi	unclassified	unclassified	o__unclassified_k__Fungi	f__unclassified_k__Fungi	g__unclassified_k__Fungi	s__unclassified_k__Fungi	OTU468	5	5	5	0	5	5	0	0	0	22	12	3	1	12	27	93	228	258	0	3	5	0	0	0	15	10	16	10	38	15	6	5	0	3	5	7	819
Eukaryota	Fungi	unclassified	unclassified	o__unclassified_k__Fungi	f__unclassified_k__Fungi	g__unclassified_k__Fungi	s__unclassified_k__Fungi	OTU469	0	0	0	0	0	0	0	0	0	0	0	0	0	0	0	0	1	0	0	0	0	0	0	0	0	0	0	0	0	0	1	0	0	0	0	0	2
Eukaryota	Fungi	unclassified	unclassified	o__unclassified_k__Fungi	f__unclassified_k__Fungi	g__unclassified_k__Fungi	s__unclassified_k__Fungi	OTU472	0	0	0	0	0	0	0	0	0	0	0	0	0	0	0	0	2	0	0	0	0	0	0	0	0	0	0	0	0	0	1	0	0	0	0	0	3
Eukaryota	Fungi	unclassified	unclassified	o__unclassified_k__Fungi	f__unclassified_k__Fungi	g__unclassified_k__Fungi	s__unclassified_k__Fungi	OTU477	0	0	0	0	0	0	0	0	0	0	0	0	0	0	0	0	3	1	0	0	0	0	0	0	0	0	1	1	0	0	0	0	0	1	0	0	7
Eukaryota	Fungi	unclassified	unclassified	o__unclassified_k__Fungi	f__unclassified_k__Fungi	g__unclassified_k__Fungi	s__unclassified_k__Fungi	OTU492	0	0	0	0	0	1	0	0	0	0	0	0	0	0	0	0	8	0	0	0	0	1	0	0	0	6	0	3	6	0	0	0	0	0	0	0	25
Eukaryota	Fungi	unclassified	unclassified	o__unclassified_k__Fungi	f__unclassified_k__Fungi	g__unclassified_k__Fungi	s__unclassified_k__Fungi	OTU494	0	0	0	0	0	0	0	0	0	0	0	0	1	0	0	0	3	0	0	0	0	0	0	0	0	0	0	0	0	0	0	0	0	0	0	0	4
Eukaryota	Fungi	unclassified	unclassified	o__unclassified_k__Fungi	f__unclassified_k__Fungi	g__unclassified_k__Fungi	s__unclassified_k__Fungi	OTU496	0	0	0	0	0	0	0	0	0	0	1	0	0	0	0	0	2	2	0	0	0	0	0	0	0	1	0	1	0	1	0	0	0	0	0	0	8
Eukaryota	Fungi	unclassified	unclassified	o__unclassified_k__Fungi	f__unclassified_k__Fungi	g__unclassified_k__Fungi	s__unclassified_k__Fungi	OTU497	0	0	0	0	0	0	0	0	0	0	0	0	0	0	0	0	2	0	0	0	0	0	0	0	0	0	0	0	0	0	0	0	0	0	0	0	2
Eukaryota	Fungi	unclassified	unclassified	o__unclassified_k__Fungi	f__unclassified_k__Fungi	g__unclassified_k__Fungi	s__unclassified_k__Fungi	OTU498	0	0	0	0	0	0	0	0	0	0	0	0	0	0	0	0	9	0	0	0	0	0	0	0	0	0	0	0	0	0	0	0	0	0	0	0	9
Eukaryota	Fungi	unclassified	unclassified	o__unclassified_k__Fungi	f__unclassified_k__Fungi	g__unclassified_k__Fungi	s__unclassified_k__Fungi	OTU499	0	0	0	0	0	0	0	0	1	1	0	3	0	1	3	1	46	8	0	0	0	0	0	0	0	4	1	1	0	0	7	1	0	0	1	0	79
Eukaryota	Fungi	unclassified	unclassified	o__unclassified_k__Fungi	f__unclassified_k__Fungi	g__unclassified_k__Fungi	s__unclassified_k__Fungi	OTU500	0	0	0	0	0	0	0	0	0	0	0	0	0	0	0	0	2	0	0	0	0	0	0	0	0	0	0	0	0	0	0	0	0	0	0	0	2
Eukaryota	Fungi	unclassified	unclassified	o__unclassified_k__Fungi	f__unclassified_k__Fungi	g__unclassified_k__Fungi	s__unclassified_k__Fungi	OTU506	0	1	0	0	1	0	0	0	0	0	0	0	0	0	0	0	9	0	0	0	0	0	0	0	0	0	0	0	0	0	0	0	0	0	0	0	11
Eukaryota	Fungi	unclassified	unclassified	o__unclassified_k__Fungi	f__unclassified_k__Fungi	g__unclassified_k__Fungi	s__unclassified_k__Fungi	OTU514	0	0	0	0	0	0	0	0	0	1	0	0	0	1	0	0	3	0	0	0	0	0	0	0	0	1	1	0	0	0	0	0	0	0	0	0	7
Eukaryota	Fungi	unclassified	unclassified	o__unclassified_k__Fungi	f__unclassified_k__Fungi	g__unclassified_k__Fungi	s__unclassified_k__Fungi	OTU519	0	0	0	0	0	0	0	0	0	0	0	0	0	0	0	0	5	0	0	0	0	0	0	0	0	0	0	0	0	0	0	0	0	0	0	0	5
Eukaryota	Fungi	unclassified	unclassified	o__unclassified_k__Fungi	f__unclassified_k__Fungi	g__unclassified_k__Fungi	s__unclassified_k__Fungi	OTU524	0	0	0	0	0	0	0	0	0	0	0	0	0	0	0	0	3	2	0	0	0	0	0	0	0	0	0	0	0	0	0	0	0	0	0	0	5
Eukaryota	Fungi	unclassified	unclassified	o__unclassified_k__Fungi	f__unclassified_k__Fungi	g__unclassified_k__Fungi	s__unclassified_k__Fungi	OTU526	0	0	0	0	0	0	10	1	8	0	0	19	3	0	0	0	4	5	0	0	0	4	10	7	0	0	0	0	0	0	0	0	0	0	0	0	71
Eukaryota	Fungi	unclassified	unclassified	o__unclassified_k__Fungi	f__unclassified_k__Fungi	g__unclassified_k__Fungi	s__unclassified_k__Fungi	OTU527	0	0	0	0	0	0	0	0	0	2	0	0	0	0	0	0	1	0	0	0	0	0	0	0	0	0	0	0	0	0	0	0	0	0	0	0	3
Eukaryota	Fungi	unclassified	unclassified	o__unclassified_k__Fungi	f__unclassified_k__Fungi	g__unclassified_k__Fungi	s__unclassified_k__Fungi	OTU528	0	0	0	0	0	0	0	0	0	0	0	0	0	0	0	0	3	1	0	0	0	0	0	0	0	1	0	0	0	0	0	0	0	0	0	0	5
Eukaryota	Fungi	unclassified	unclassified	o__unclassified_k__Fungi	f__unclassified_k__Fungi	g__unclassified_k__Fungi	s__unclassified_k__Fungi	OTU529	0	0	0	0	0	0	0	0	0	0	0	0	0	0	0	0	2	1	0	0	0	0	0	0	0	0	0	0	0	0	0	0	0	0	0	0	3
Eukaryota	Fungi	unclassified	unclassified	o__unclassified_k__Fungi	f__unclassified_k__Fungi	g__unclassified_k__Fungi	s__unclassified_k__Fungi	OTU531	0	0	0	0	0	0	0	0	0	0	0	0	0	0	0	0	3	0	0	0	0	0	0	0	0	0	0	0	0	0	0	0	0	0	0	0	3
Eukaryota	Fungi	unclassified	unclassified	o__unclassified_k__Fungi	f__unclassified_k__Fungi	g__unclassified_k__Fungi	s__unclassified_k__Fungi	OTU533	0	0	0	0	0	0	0	0	0	0	0	1	2	0	1	0	7	0	0	0	0	0	0	0	0	1	0	0	0	0	1	0	0	0	0	0	13
Eukaryota	Fungi	unclassified	unclassified	o__unclassified_k__Fungi	f__unclassified_k__Fungi	g__unclassified_k__Fungi	s__unclassified_k__Fungi	OTU535	0	0	0	0	0	0	0	0	0	0	0	1	0	0	0	0	5	0	0	0	0	0	0	0	0	0	0	0	0	0	0	0	0	0	0	0	6
Eukaryota	Fungi	unclassified	unclassified	o__unclassified_k__Fungi	f__unclassified_k__Fungi	g__unclassified_k__Fungi	s__unclassified_k__Fungi	OTU540	0	0	0	0	0	0	0	0	0	0	0	0	0	0	2	0	0	0	0	0	0	0	0	0	0	0	0	0	0	0	0	0	0	0	0	0	2
Eukaryota	Fungi	unclassified	unclassified	o__unclassified_k__Fungi	f__unclassified_k__Fungi	g__unclassified_k__Fungi	s__unclassified_k__Fungi	OTU542	0	0	0	0	0	0	0	0	0	4	1	0	3	1	5	171	0	1	0	0	0	0	0	0	0	0	3	2	4	0	0	0	0	0	0	0	195
Eukaryota	Fungi	unclassified	unclassified	o__unclassified_k__Fungi	f__unclassified_k__Fungi	g__unclassified_k__Fungi	s__unclassified_k__Fungi	OTU543	0	0	0	0	0	1	0	0	0	0	0	0	0	0	0	0	3	2	0	0	0	0	0	0	0	0	0	0	0	0	0	0	0	0	0	3	9
Eukaryota	Fungi	unclassified	unclassified	o__unclassified_k__Fungi	f__unclassified_k__Fungi	g__unclassified_k__Fungi	s__unclassified_k__Fungi	OTU545	0	0	0	0	0	0	0	0	2	0	7	0	0	0	1	1	0	1	0	0	0	0	0	0	0	2	1	1	0	0	0	0	1	1	0	0	18
Eukaryota	Fungi	unclassified	unclassified	o__unclassified_k__Fungi	f__unclassified_k__Fungi	g__unclassified_k__Fungi	s__unclassified_k__Fungi	OTU547	0	0	1	3	1	8	0	0	0	2	0	0	0	13	2	20	16	27	0	0	2	0	0	0	0	8	8	14	1	2	0	0	0	9	2	4	143
Eukaryota	Fungi	unclassified	unclassified	o__unclassified_k__Fungi	f__unclassified_k__Fungi	g__unclassified_k__Fungi	s__unclassified_k__Fungi	OTU555	0	0	1	0	0	1	0	0	0	0	1	1	0	0	0	2	3	2	0	0	0	0	0	0	0	0	0	0	0	0	3	0	0	2	0	1	17
Eukaryota	Fungi	unclassified	unclassified	o__unclassified_k__Fungi	f__unclassified_k__Fungi	g__unclassified_k__Fungi	s__unclassified_k__Fungi	OTU556	0	0	0	0	0	0	0	0	0	0	0	0	0	0	0	0	0	2	0	0	0	0	0	0	0	0	0	0	0	0	0	0	0	0	0	0	2
Eukaryota	Fungi	unclassified	unclassified	o__unclassified_k__Fungi	f__unclassified_k__Fungi	g__unclassified_k__Fungi	s__unclassified_k__Fungi	OTU561	0	0	0	0	0	0	0	0	0	0	0	0	0	0	0	0	0	7	0	0	0	0	1	0	0	0	4	0	0	0	1	15	1	0	0	0	29
Eukaryota	Fungi	unclassified	unclassified	o__unclassified_k__Fungi	f__unclassified_k__Fungi	g__unclassified_k__Fungi	s__unclassified_k__Fungi	OTU568	0	0	0	0	0	0	0	0	0	0	2	2	1	0	0	1	2	7	0	0	0	0	0	0	0	0	1	1	1	0	1	0	0	0	0	0	19
Eukaryota	Fungi	unclassified	unclassified	o__unclassified_k__Fungi	f__unclassified_k__Fungi	g__unclassified_k__Fungi	s__unclassified_k__Fungi	OTU569	0	0	0	0	0	0	0	0	0	0	0	0	0	0	0	0	5	1	0	0	0	0	0	0	0	0	0	0	0	0	0	0	0	0	0	0	6
Eukaryota	Fungi	unclassified	unclassified	o__unclassified_k__Fungi	f__unclassified_k__Fungi	g__unclassified_k__Fungi	s__unclassified_k__Fungi	OTU574	0	0	0	0	0	5	0	0	0	0	0	0	0	0	3	0	0	6	0	0	0	0	0	0	0	0	0	0	0	0	0	0	0	0	0	0	14
Eukaryota	Fungi	unclassified	unclassified	o__unclassified_k__Fungi	f__unclassified_k__Fungi	g__unclassified_k__Fungi	s__unclassified_k__Fungi	OTU575	0	0	0	1	0	0	0	0	0	0	0	0	0	0	0	0	0	1	4	1	0	0	0	0	0	0	2	0	0	0	0	0	0	1	0	0	10
Eukaryota	Fungi	unclassified	unclassified	o__unclassified_k__Fungi	f__unclassified_k__Fungi	g__unclassified_k__Fungi	s__unclassified_k__Fungi	OTU576	0	0	1	0	3	3	0	5	1	0	1	0	49	0	0	0	0	30	0	1	1	0	0	8	0	0	0	0	1	0	2	0	0	0	11	2	119
Eukaryota	Fungi	unclassified	unclassified	o__unclassified_k__Fungi	f__unclassified_k__Fungi	g__unclassified_k__Fungi	s__unclassified_k__Fungi	OTU577	8	0	0	0	0	0	0	0	0	0	0	0	2	0	0	0	0	4	0	0	0	0	0	0	0	0	0	0	0	0	2	0	0	0	0	0	16
Eukaryota	Fungi	unclassified	unclassified	o__unclassified_k__Fungi	f__unclassified_k__Fungi	g__unclassified_k__Fungi	s__unclassified_k__Fungi	OTU583	0	0	0	0	0	0	0	0	0	0	0	1	0	0	0	0	0	1	0	2	0	0	0	0	0	0	0	1	0	0	0	0	0	0	0	0	5
Eukaryota	Fungi	unclassified	unclassified	o__unclassified_k__Fungi	f__unclassified_k__Fungi	g__unclassified_k__Fungi	s__unclassified_k__Fungi	OTU585	38	5	19	45	62	28	0	2	3	281	219	21	31	511	106	41	1454	634	20	9	8	0	0	0	3	263	243	36	3	76	61	19	23	277	113	99	4753
Eukaryota	Fungi	unclassified	unclassified	o__unclassified_k__Fungi	f__unclassified_k__Fungi	g__unclassified_k__Fungi	s__unclassified_k__Fungi	OTU586	0	2	0	0	1	2	1	0	0	0	16	11	3	0	1	1	127	46	0	10	5	0	0	0	0	2	8	8	1	0	39	0	0	3	36	7	330
Eukaryota	Fungi	unclassified	unclassified	o__unclassified_k__Fungi	f__unclassified_k__Fungi	g__unclassified_k__Fungi	s__unclassified_k__Fungi	OTU587	0	0	0	0	0	0	0	0	0	0	0	0	0	0	0	0	0	14	0	0	0	0	0	0	0	0	0	0	0	0	0	0	0	0	0	0	14
Eukaryota	Fungi	unclassified	unclassified	o__unclassified_k__Fungi	f__unclassified_k__Fungi	g__unclassified_k__Fungi	s__unclassified_k__Fungi	OTU592	0	0	0	0	0	0	0	0	0	0	0	0	0	0	3	0	0	0	0	0	0	0	0	0	0	0	0	0	0	0	0	0	0	0	0	0	3
Eukaryota	Fungi	unclassified	unclassified	o__unclassified_k__Fungi	f__unclassified_k__Fungi	g__unclassified_k__Fungi	s__unclassified_k__Fungi	OTU593	0	0	0	0	0	0	0	0	0	0	0	1	0	0	8	0	0	0	0	0	0	0	0	0	0	0	0	0	0	0	0	0	0	0	0	0	9
Eukaryota	Fungi	unclassified	unclassified	o__unclassified_k__Fungi	f__unclassified_k__Fungi	g__unclassified_k__Fungi	s__unclassified_k__Fungi	OTU594	0	0	0	0	0	0	0	0	0	0	0	0	0	0	2	0	0	0	0	0	0	0	0	0	0	1	0	0	0	0	0	0	0	0	1	0	4
Eukaryota	Fungi	unclassified	unclassified	o__unclassified_k__Fungi	f__unclassified_k__Fungi	g__unclassified_k__Fungi	s__unclassified_k__Fungi	OTU595	0	0	0	0	0	0	0	0	0	0	0	0	0	0	11	0	0	0	0	0	0	0	0	0	0	0	5	0	0	0	0	0	0	0	0	0	16
Eukaryota	Fungi	unclassified	unclassified	o__unclassified_k__Fungi	f__unclassified_k__Fungi	g__unclassified_k__Fungi	s__unclassified_k__Fungi	OTU600	0	0	0	0	0	0	0	0	0	0	5	1	3	0	0	0	0	7	1	0	2	0	1	0	0	3	1	0	0	0	3	1	0	0	0	0	28
Eukaryota	Fungi	unclassified	unclassified	o__unclassified_k__Fungi	f__unclassified_k__Fungi	g__unclassified_k__Fungi	s__unclassified_k__Fungi	OTU603	0	0	0	0	0	0	0	0	0	0	0	0	0	0	0	0	0	0	2	0	0	0	0	0	0	0	0	0	0	0	0	0	0	0	0	0	2
Eukaryota	Fungi	unclassified	unclassified	o__unclassified_k__Fungi	f__unclassified_k__Fungi	g__unclassified_k__Fungi	s__unclassified_k__Fungi	OTU605	0	0	0	0	0	0	0	0	0	0	0	0	0	0	0	0	0	0	3	0	0	0	0	0	0	0	0	0	0	0	0	0	0	0	0	0	3
Eukaryota	Fungi	unclassified	unclassified	o__unclassified_k__Fungi	f__unclassified_k__Fungi	g__unclassified_k__Fungi	s__unclassified_k__Fungi	OTU606	0	0	0	0	0	0	0	0	0	0	0	0	0	0	0	0	0	0	2	0	0	0	0	0	0	0	0	0	0	0	0	0	0	0	0	0	2
Eukaryota	Fungi	unclassified	unclassified	o__unclassified_k__Fungi	f__unclassified_k__Fungi	g__unclassified_k__Fungi	s__unclassified_k__Fungi	OTU607	0	0	0	0	0	0	0	0	0	0	0	0	0	0	0	0	0	0	6	0	0	0	0	0	0	0	0	0	5	0	0	0	0	0	0	0	11
Eukaryota	Fungi	unclassified	unclassified	o__unclassified_k__Fungi	f__unclassified_k__Fungi	g__unclassified_k__Fungi	s__unclassified_k__Fungi	OTU608	0	0	0	0	0	0	0	0	0	0	0	3	1	0	0	0	3	1	18	0	0	0	0	0	0	0	0	0	0	0	1	0	0	0	0	0	27
Eukaryota	Fungi	unclassified	unclassified	o__unclassified_k__Fungi	f__unclassified_k__Fungi	g__unclassified_k__Fungi	s__unclassified_k__Fungi	OTU609	0	0	0	0	0	0	0	0	0	0	0	0	0	0	0	0	0	0	2	0	0	0	0	0	0	0	0	0	0	0	0	0	0	0	0	0	2
Eukaryota	Fungi	unclassified	unclassified	o__unclassified_k__Fungi	f__unclassified_k__Fungi	g__unclassified_k__Fungi	s__unclassified_k__Fungi	OTU610	0	0	0	0	0	0	0	0	0	0	0	0	0	0	0	0	0	0	5	0	0	0	0	0	0	0	0	0	0	0	0	0	0	0	0	0	5
Eukaryota	Fungi	unclassified	unclassified	o__unclassified_k__Fungi	f__unclassified_k__Fungi	g__unclassified_k__Fungi	s__unclassified_k__Fungi	OTU611	0	0	0	0	0	1	0	0	0	0	0	0	0	1	0	0	0	0	1	0	0	0	0	0	0	0	0	0	0	0	0	0	0	0	0	0	3
Eukaryota	Fungi	unclassified	unclassified	o__unclassified_k__Fungi	f__unclassified_k__Fungi	g__unclassified_k__Fungi	s__unclassified_k__Fungi	OTU616	0	0	0	0	0	3	0	0	0	0	0	0	0	0	0	0	0	0	0	1	0	0	0	0	0	0	0	0	0	0	0	0	0	0	0	1	5
Eukaryota	Fungi	unclassified	unclassified	o__unclassified_k__Fungi	f__unclassified_k__Fungi	g__unclassified_k__Fungi	s__unclassified_k__Fungi	OTU618	5	1	0	0	2	1	0	0	0	1	0	1	1	10	0	2	0	2	0	9	3	0	0	1	3	0	0	0	6	0	1	0	0	0	0	7	56
Eukaryota	Fungi	unclassified	unclassified	o__unclassified_k__Fungi	f__unclassified_k__Fungi	g__unclassified_k__Fungi	s__unclassified_k__Fungi	OTU621	0	0	0	0	0	0	0	0	0	0	1	1	2	0	0	0	4	2	0	2	0	0	0	0	0	1	0	0	1	0	1	1	0	1	0	1	18
Eukaryota	Fungi	unclassified	unclassified	o__unclassified_k__Fungi	f__unclassified_k__Fungi	g__unclassified_k__Fungi	s__unclassified_k__Fungi	OTU627	2	3	2	1	1	0	0	0	0	4	2	2	4	4	6	4	23	5	0	45	0	0	0	0	0	7	7	3	0	0	2	3	4	0	0	0	134
Eukaryota	Fungi	unclassified	unclassified	o__unclassified_k__Fungi	f__unclassified_k__Fungi	g__unclassified_k__Fungi	s__unclassified_k__Fungi	OTU629	0	0	0	0	0	0	0	0	0	1	9	0	2	0	3	3	8	4	0	27	0	1	0	0	0	1	2	0	1	0	3	0	0	0	2	0	67
Eukaryota	Fungi	unclassified	unclassified	o__unclassified_k__Fungi	f__unclassified_k__Fungi	g__unclassified_k__Fungi	s__unclassified_k__Fungi	OTU632	0	0	0	0	0	0	0	0	0	0	0	0	0	0	0	0	0	0	0	5	0	0	0	0	0	0	0	0	0	0	0	0	0	0	0	0	5
Eukaryota	Fungi	unclassified	unclassified	o__unclassified_k__Fungi	f__unclassified_k__Fungi	g__unclassified_k__Fungi	s__unclassified_k__Fungi	OTU638	0	0	0	0	0	0	0	0	0	0	0	2	0	0	0	0	1	2	0	3	0	0	0	0	0	1	1	0	0	0	0	1	0	0	0	0	11
Eukaryota	Fungi	unclassified	unclassified	o__unclassified_k__Fungi	f__unclassified_k__Fungi	g__unclassified_k__Fungi	s__unclassified_k__Fungi	OTU639	0	0	0	0	0	0	0	0	0	0	0	0	0	0	0	0	0	0	0	5	0	0	0	0	0	0	0	0	0	0	0	0	0	0	0	0	5
Eukaryota	Fungi	unclassified	unclassified	o__unclassified_k__Fungi	f__unclassified_k__Fungi	g__unclassified_k__Fungi	s__unclassified_k__Fungi	OTU643	0	0	0	0	0	0	0	0	0	0	0	0	0	0	0	0	0	0	0	0	14	0	0	0	0	0	0	0	0	0	0	0	0	0	0	0	14
Eukaryota	Fungi	unclassified	unclassified	o__unclassified_k__Fungi	f__unclassified_k__Fungi	g__unclassified_k__Fungi	s__unclassified_k__Fungi	OTU647	0	0	0	0	0	0	0	0	0	0	0	1	0	0	0	0	0	0	0	0	1	0	0	0	0	0	0	0	0	0	1	0	0	0	0	0	3
Eukaryota	Fungi	unclassified	unclassified	o__unclassified_k__Fungi	f__unclassified_k__Fungi	g__unclassified_k__Fungi	s__unclassified_k__Fungi	OTU648	0	0	0	0	0	0	0	0	0	1	0	0	0	0	0	0	0	0	0	0	1	0	0	0	0	0	0	1	0	1	0	0	0	0	0	0	4
Eukaryota	Fungi	unclassified	unclassified	o__unclassified_k__Fungi	f__unclassified_k__Fungi	g__unclassified_k__Fungi	s__unclassified_k__Fungi	OTU651	0	0	0	0	1	0	0	0	0	0	0	0	0	0	0	0	0	0	0	0	2	0	0	0	0	0	0	0	0	0	0	0	0	0	0	0	3
Eukaryota	Fungi	unclassified	unclassified	o__unclassified_k__Fungi	f__unclassified_k__Fungi	g__unclassified_k__Fungi	s__unclassified_k__Fungi	OTU652	0	0	0	0	0	0	0	0	0	0	1	2	0	0	0	0	2	1	0	0	1	0	0	0	0	0	1	0	0	0	2	0	0	0	0	0	10
Eukaryota	Fungi	unclassified	unclassified	o__unclassified_k__Fungi	f__unclassified_k__Fungi	g__unclassified_k__Fungi	s__unclassified_k__Fungi	OTU654	0	0	0	0	0	0	0	0	0	0	0	0	0	0	0	0	0	0	0	0	237	0	0	0	0	0	0	0	0	0	0	0	0	0	0	0	237
Eukaryota	Fungi	unclassified	unclassified	o__unclassified_k__Fungi	f__unclassified_k__Fungi	g__unclassified_k__Fungi	s__unclassified_k__Fungi	OTU655	0	0	0	0	0	0	0	0	0	0	4	1	0	0	0	0	0	0	0	0	1	0	1	3	0	3	1	0	0	0	1	0	0	0	0	0	15
Eukaryota	Fungi	unclassified	unclassified	o__unclassified_k__Fungi	f__unclassified_k__Fungi	g__unclassified_k__Fungi	s__unclassified_k__Fungi	OTU657	0	0	0	0	0	0	0	0	0	0	0	2	1	0	0	0	0	0	0	0	1	0	0	0	0	0	0	0	0	0	0	0	0	1	3	0	8
Eukaryota	Fungi	unclassified	unclassified	o__unclassified_k__Fungi	f__unclassified_k__Fungi	g__unclassified_k__Fungi	s__unclassified_k__Fungi	OTU658	3	0	0	0	0	0	0	0	0	0	0	0	0	0	0	0	1	0	0	0	35	0	0	0	0	0	0	0	0	0	0	0	0	0	1	11	51
Eukaryota	Fungi	unclassified	unclassified	o__unclassified_k__Fungi	f__unclassified_k__Fungi	g__unclassified_k__Fungi	s__unclassified_k__Fungi	OTU670	0	0	0	0	0	0	0	0	0	0	0	0	0	0	0	0	0	0	0	0	0	2	0	0	0	0	0	0	0	0	0	0	0	0	0	0	2
Eukaryota	Fungi	unclassified	unclassified	o__unclassified_k__Fungi	f__unclassified_k__Fungi	g__unclassified_k__Fungi	s__unclassified_k__Fungi	OTU678	0	0	0	0	0	0	0	0	0	0	0	0	0	0	0	0	0	0	0	0	0	2	0	1	0	0	0	0	0	0	0	0	0	0	0	0	3
Eukaryota	Fungi	unclassified	unclassified	o__unclassified_k__Fungi	f__unclassified_k__Fungi	g__unclassified_k__Fungi	s__unclassified_k__Fungi	OTU679	0	0	0	0	0	0	0	0	0	0	0	0	0	0	0	0	0	0	0	0	0	14	0	2	0	0	0	0	0	0	0	0	0	0	0	0	16
Eukaryota	Fungi	unclassified	unclassified	o__unclassified_k__Fungi	f__unclassified_k__Fungi	g__unclassified_k__Fungi	s__unclassified_k__Fungi	OTU680	0	0	0	0	0	0	3	0	8	0	0	0	0	0	0	0	30	0	0	0	2	28	0	2	0	0	0	0	0	0	0	0	0	0	0	0	73
Eukaryota	Fungi	unclassified	unclassified	o__unclassified_k__Fungi	f__unclassified_k__Fungi	g__unclassified_k__Fungi	s__unclassified_k__Fungi	OTU683	0	0	0	0	0	0	0	0	0	0	0	0	0	0	0	0	0	0	0	0	0	8	0	11	0	0	0	0	0	0	0	0	0	0	0	0	19
Eukaryota	Fungi	unclassified	unclassified	o__unclassified_k__Fungi	f__unclassified_k__Fungi	g__unclassified_k__Fungi	s__unclassified_k__Fungi	OTU688	0	0	0	0	0	0	0	0	0	0	0	0	0	0	0	0	0	0	0	0	0	4	0	0	0	0	0	0	0	0	0	0	0	0	0	0	4
Eukaryota	Fungi	unclassified	unclassified	o__unclassified_k__Fungi	f__unclassified_k__Fungi	g__unclassified_k__Fungi	s__unclassified_k__Fungi	OTU691	0	0	0	0	0	0	0	0	0	0	0	0	0	0	0	0	0	0	0	0	0	2	3	0	0	0	0	0	0	0	0	0	0	0	0	0	5
Eukaryota	Fungi	unclassified	unclassified	o__unclassified_k__Fungi	f__unclassified_k__Fungi	g__unclassified_k__Fungi	s__unclassified_k__Fungi	OTU708	0	0	0	0	0	0	0	0	0	0	0	0	0	0	0	0	0	0	0	0	0	5	2	0	0	0	0	0	0	0	0	0	0	0	0	0	7
Eukaryota	Fungi	unclassified	unclassified	o__unclassified_k__Fungi	f__unclassified_k__Fungi	g__unclassified_k__Fungi	s__unclassified_k__Fungi	OTU709	0	0	0	0	0	0	0	0	0	0	0	0	0	0	0	0	0	0	0	0	0	4	2	0	0	0	0	0	0	0	0	0	0	0	0	0	6
Eukaryota	Fungi	unclassified	unclassified	o__unclassified_k__Fungi	f__unclassified_k__Fungi	g__unclassified_k__Fungi	s__unclassified_k__Fungi	OTU712	0	0	0	0	0	0	0	0	0	0	0	0	0	0	0	0	0	0	0	0	0	4	0	0	0	0	0	0	0	0	0	0	0	0	0	0	4
Eukaryota	Fungi	unclassified	unclassified	o__unclassified_k__Fungi	f__unclassified_k__Fungi	g__unclassified_k__Fungi	s__unclassified_k__Fungi	OTU722	0	0	0	0	0	0	1	1	0	0	1	0	0	0	0	0	2	0	0	0	0	6	4	1	0	2	0	0	0	0	0	0	0	0	0	0	18
Eukaryota	Fungi	unclassified	unclassified	o__unclassified_k__Fungi	f__unclassified_k__Fungi	g__unclassified_k__Fungi	s__unclassified_k__Fungi	OTU725	0	0	0	0	0	0	0	0	0	0	0	0	0	0	0	0	3	0	0	0	0	106	0	10	0	0	0	0	0	0	0	0	0	1	0	0	120
Eukaryota	Fungi	unclassified	unclassified	o__unclassified_k__Fungi	f__unclassified_k__Fungi	g__unclassified_k__Fungi	s__unclassified_k__Fungi	OTU727	0	0	0	0	0	0	3	5	8	0	0	0	0	0	0	0	0	0	0	0	0	745	72	23	0	0	0	0	0	0	0	0	0	0	0	0	856
Eukaryota	Fungi	unclassified	unclassified	o__unclassified_k__Fungi	f__unclassified_k__Fungi	g__unclassified_k__Fungi	s__unclassified_k__Fungi	OTU738	0	0	0	0	0	0	0	0	0	0	0	0	0	0	0	0	0	0	0	0	0	11	0	0	0	0	0	0	0	0	0	0	0	0	0	0	11
Eukaryota	Fungi	unclassified	unclassified	o__unclassified_k__Fungi	f__unclassified_k__Fungi	g__unclassified_k__Fungi	s__unclassified_k__Fungi	OTU744	0	0	0	0	0	0	0	0	0	0	0	0	0	0	0	0	0	0	0	0	0	5	1	0	0	0	0	0	0	0	0	0	0	0	0	0	6
Eukaryota	Fungi	unclassified	unclassified	o__unclassified_k__Fungi	f__unclassified_k__Fungi	g__unclassified_k__Fungi	s__unclassified_k__Fungi	OTU746	0	0	0	0	0	0	0	0	0	0	0	0	0	0	0	0	0	0	0	0	0	2	0	0	0	0	0	0	0	0	0	0	0	0	0	0	2
Eukaryota	Fungi	unclassified	unclassified	o__unclassified_k__Fungi	f__unclassified_k__Fungi	g__unclassified_k__Fungi	s__unclassified_k__Fungi	OTU750	0	0	0	0	0	0	0	0	0	0	0	0	0	0	0	1	0	0	0	0	0	1	0	0	0	0	0	0	0	0	0	0	0	0	0	0	2
Eukaryota	Fungi	unclassified	unclassified	o__unclassified_k__Fungi	f__unclassified_k__Fungi	g__unclassified_k__Fungi	s__unclassified_k__Fungi	OTU752	0	0	0	0	0	0	0	0	0	0	0	0	0	0	0	0	0	0	0	0	0	80	64	21	0	0	0	0	0	0	0	0	0	0	0	0	165
Eukaryota	Fungi	unclassified	unclassified	o__unclassified_k__Fungi	f__unclassified_k__Fungi	g__unclassified_k__Fungi	s__unclassified_k__Fungi	OTU754	0	0	0	0	0	0	0	0	0	0	0	0	0	0	0	0	0	0	0	0	0	2	0	0	0	0	0	0	0	0	0	0	0	0	0	0	2
Eukaryota	Fungi	unclassified	unclassified	o__unclassified_k__Fungi	f__unclassified_k__Fungi	g__unclassified_k__Fungi	s__unclassified_k__Fungi	OTU758	0	0	0	0	0	0	0	2	0	0	0	0	2	0	0	0	0	1	0	0	0	2	2	0	0	0	0	0	0	0	3	0	0	6	0	0	18
Eukaryota	Fungi	unclassified	unclassified	o__unclassified_k__Fungi	f__unclassified_k__Fungi	g__unclassified_k__Fungi	s__unclassified_k__Fungi	OTU761	0	0	0	0	0	0	0	0	0	0	0	0	1	0	0	0	0	0	0	0	0	51	21	20	0	0	0	0	0	0	0	0	0	0	0	0	93
Eukaryota	Fungi	unclassified	unclassified	o__unclassified_k__Fungi	f__unclassified_k__Fungi	g__unclassified_k__Fungi	s__unclassified_k__Fungi	OTU763	1	2	3	0	0	0	3	0	15	0	0	0	0	0	0	0	0	0	0	33	1	88	44	25	0	0	0	0	0	0	0	1	0	0	0	0	216
Eukaryota	Fungi	unclassified	unclassified	o__unclassified_k__Fungi	f__unclassified_k__Fungi	g__unclassified_k__Fungi	s__unclassified_k__Fungi	OTU771	0	0	0	0	0	0	0	0	0	0	0	0	0	0	0	0	0	0	0	0	0	3	0	0	0	0	0	0	0	0	0	0	0	0	0	0	3
Eukaryota	Fungi	unclassified	unclassified	o__unclassified_k__Fungi	f__unclassified_k__Fungi	g__unclassified_k__Fungi	s__unclassified_k__Fungi	OTU772	0	0	0	0	0	0	3	1	4	0	0	0	0	0	0	0	2	0	0	0	0	7	0	1	0	0	0	0	0	0	0	0	0	0	0	0	18
Eukaryota	Fungi	unclassified	unclassified	o__unclassified_k__Fungi	f__unclassified_k__Fungi	g__unclassified_k__Fungi	s__unclassified_k__Fungi	OTU783	0	0	0	0	0	0	0	0	0	0	0	0	0	0	0	0	0	0	0	0	0	3	0	0	0	0	0	0	0	0	0	0	0	0	0	0	3
Eukaryota	Fungi	unclassified	unclassified	o__unclassified_k__Fungi	f__unclassified_k__Fungi	g__unclassified_k__Fungi	s__unclassified_k__Fungi	OTU784	0	0	0	0	0	0	14	64	34	0	0	0	0	4	0	0	0	0	0	0	0	4857	407	117	0	0	0	0	0	0	1	0	1	0	0	0	5499
Eukaryota	Fungi	unclassified	unclassified	o__unclassified_k__Fungi	f__unclassified_k__Fungi	g__unclassified_k__Fungi	s__unclassified_k__Fungi	OTU785	0	0	0	0	0	0	0	0	0	0	0	0	0	0	0	0	0	0	0	0	0	8	0	0	0	0	0	0	0	0	0	0	0	0	0	0	8
Eukaryota	Fungi	unclassified	unclassified	o__unclassified_k__Fungi	f__unclassified_k__Fungi	g__unclassified_k__Fungi	s__unclassified_k__Fungi	OTU788	0	0	0	0	0	0	0	0	0	0	0	0	0	0	0	0	0	0	0	0	0	3	0	0	0	0	0	0	0	0	0	0	0	0	0	0	3
Eukaryota	Fungi	unclassified	unclassified	o__unclassified_k__Fungi	f__unclassified_k__Fungi	g__unclassified_k__Fungi	s__unclassified_k__Fungi	OTU802	0	0	0	0	0	0	0	0	0	0	0	0	0	0	0	0	0	0	0	0	0	93	1408	88	0	0	0	0	0	0	0	0	0	0	0	0	1589
Eukaryota	Fungi	unclassified	unclassified	o__unclassified_k__Fungi	f__unclassified_k__Fungi	g__unclassified_k__Fungi	s__unclassified_k__Fungi	OTU804	0	0	0	0	0	0	0	0	0	0	0	0	0	0	0	0	0	0	0	0	0	0	2	0	0	0	0	0	0	0	0	0	0	0	0	0	2
Eukaryota	Fungi	unclassified	unclassified	o__unclassified_k__Fungi	f__unclassified_k__Fungi	g__unclassified_k__Fungi	s__unclassified_k__Fungi	OTU810	0	0	0	0	0	0	0	0	0	0	0	0	0	0	0	0	0	0	0	0	0	0	2	0	0	0	0	0	0	0	0	0	0	0	0	0	2
Eukaryota	Fungi	unclassified	unclassified	o__unclassified_k__Fungi	f__unclassified_k__Fungi	g__unclassified_k__Fungi	s__unclassified_k__Fungi	OTU813	0	0	0	3	18	0	0	0	0	0	0	0	5	0	0	0	0	0	0	0	0	1	21	1	0	0	0	0	0	0	0	0	0	1	0	0	50
Eukaryota	Fungi	unclassified	unclassified	o__unclassified_k__Fungi	f__unclassified_k__Fungi	g__unclassified_k__Fungi	s__unclassified_k__Fungi	OTU816	0	0	0	0	0	0	0	0	0	0	0	0	0	0	0	0	0	0	0	0	0	1	1	0	0	0	0	0	0	0	0	0	0	0	0	0	2
Eukaryota	Fungi	unclassified	unclassified	o__unclassified_k__Fungi	f__unclassified_k__Fungi	g__unclassified_k__Fungi	s__unclassified_k__Fungi	OTU820	0	0	0	0	0	0	0	0	0	0	0	0	3	0	0	0	0	0	0	0	0	33	21	9	0	0	0	0	0	0	15	0	1	0	2	4	88
Eukaryota	Fungi	unclassified	unclassified	o__unclassified_k__Fungi	f__unclassified_k__Fungi	g__unclassified_k__Fungi	s__unclassified_k__Fungi	OTU821	0	0	0	0	0	0	0	1	1	0	0	0	0	0	0	0	0	0	0	0	0	0	3	0	0	0	0	0	0	0	0	3	0	0	0	0	8
Eukaryota	Fungi	unclassified	unclassified	o__unclassified_k__Fungi	f__unclassified_k__Fungi	g__unclassified_k__Fungi	s__unclassified_k__Fungi	OTU827	0	0	0	0	0	0	0	0	0	0	0	0	0	0	0	0	0	0	0	0	0	1	2	0	0	0	0	0	0	0	0	0	0	0	0	0	3
Eukaryota	Fungi	unclassified	unclassified	o__unclassified_k__Fungi	f__unclassified_k__Fungi	g__unclassified_k__Fungi	s__unclassified_k__Fungi	OTU831	0	0	0	0	0	0	0	0	0	0	0	0	0	0	0	0	0	0	0	0	0	0	7	2	0	0	0	0	0	0	0	0	0	0	0	0	9
Eukaryota	Fungi	unclassified	unclassified	o__unclassified_k__Fungi	f__unclassified_k__Fungi	g__unclassified_k__Fungi	s__unclassified_k__Fungi	OTU840	0	0	0	0	0	0	0	0	0	0	0	0	0	0	0	0	0	0	0	0	0	0	2	0	0	0	0	0	0	0	0	0	0	0	0	0	2
Eukaryota	Fungi	unclassified	unclassified	o__unclassified_k__Fungi	f__unclassified_k__Fungi	g__unclassified_k__Fungi	s__unclassified_k__Fungi	OTU842	0	0	0	0	0	0	0	0	0	0	0	0	0	0	0	0	0	0	0	0	0	1	9	0	0	0	0	0	0	0	0	0	0	0	0	0	10
Eukaryota	Fungi	unclassified	unclassified	o__unclassified_k__Fungi	f__unclassified_k__Fungi	g__unclassified_k__Fungi	s__unclassified_k__Fungi	OTU855	0	0	0	0	0	0	0	0	0	0	0	0	0	0	0	0	0	0	0	0	0	46	64	22	0	0	0	0	0	0	0	0	0	0	0	0	132
Eukaryota	Fungi	unclassified	unclassified	o__unclassified_k__Fungi	f__unclassified_k__Fungi	g__unclassified_k__Fungi	s__unclassified_k__Fungi	OTU878	0	0	0	0	0	0	0	0	0	0	0	0	0	0	0	0	3	0	0	0	0	2	2	2	0	0	0	0	0	0	0	0	0	0	0	0	9
Eukaryota	Fungi	unclassified	unclassified	o__unclassified_k__Fungi	f__unclassified_k__Fungi	g__unclassified_k__Fungi	s__unclassified_k__Fungi	OTU883	0	2	0	0	0	0	0	0	1	0	0	0	0	0	0	0	3	2	1	0	0	0	9	0	0	0	0	0	0	0	1	0	0	0	0	0	19
Eukaryota	Fungi	unclassified	unclassified	o__unclassified_k__Fungi	f__unclassified_k__Fungi	g__unclassified_k__Fungi	s__unclassified_k__Fungi	OTU889	0	0	0	0	0	0	0	0	0	0	0	0	0	0	0	0	0	0	0	0	0	0	2	0	0	0	0	0	0	0	0	0	0	0	0	0	2
Eukaryota	Fungi	unclassified	unclassified	o__unclassified_k__Fungi	f__unclassified_k__Fungi	g__unclassified_k__Fungi	s__unclassified_k__Fungi	OTU895	0	0	0	0	0	0	0	0	0	0	0	0	0	0	0	0	0	0	0	0	0	0	2	0	0	0	0	0	0	0	0	0	0	0	0	0	2
Eukaryota	Fungi	unclassified	unclassified	o__unclassified_k__Fungi	f__unclassified_k__Fungi	g__unclassified_k__Fungi	s__unclassified_k__Fungi	OTU910	0	0	0	0	0	0	0	0	0	0	0	0	0	0	0	0	0	0	0	0	0	0	6	2	0	0	0	0	0	0	0	0	0	0	0	0	8
Eukaryota	Fungi	unclassified	unclassified	o__unclassified_k__Fungi	f__unclassified_k__Fungi	g__unclassified_k__Fungi	s__unclassified_k__Fungi	OTU915	0	0	0	0	0	0	0	0	0	0	0	0	0	0	0	0	0	0	0	0	0	0	8	0	0	0	0	0	0	0	0	0	0	0	0	0	8
Eukaryota	Fungi	unclassified	unclassified	o__unclassified_k__Fungi	f__unclassified_k__Fungi	g__unclassified_k__Fungi	s__unclassified_k__Fungi	OTU916	0	0	0	0	0	0	0	0	0	0	0	0	0	0	0	0	0	0	0	0	0	13	25	7	0	0	0	0	0	0	0	0	0	0	0	0	45
Eukaryota	Fungi	unclassified	unclassified	o__unclassified_k__Fungi	f__unclassified_k__Fungi	g__unclassified_k__Fungi	s__unclassified_k__Fungi	OTU918	0	0	0	0	0	0	0	0	0	0	0	0	0	0	0	0	0	0	0	0	0	1	6	0	0	0	0	0	0	0	0	0	0	0	0	0	7
Eukaryota	Fungi	unclassified	unclassified	o__unclassified_k__Fungi	f__unclassified_k__Fungi	g__unclassified_k__Fungi	s__unclassified_k__Fungi	OTU925	0	0	0	0	0	0	0	0	0	0	0	0	0	0	0	0	3	1	0	0	1	9	6	4	0	0	0	0	0	0	0	0	0	0	0	0	24
Eukaryota	Fungi	unclassified	unclassified	o__unclassified_k__Fungi	f__unclassified_k__Fungi	g__unclassified_k__Fungi	s__unclassified_k__Fungi	OTU931	0	0	0	0	0	0	0	0	0	0	0	0	0	0	0	0	0	0	0	0	0	2	1	2	0	0	0	0	1	0	0	0	0	0	0	0	6
Eukaryota	Fungi	unclassified	unclassified	o__unclassified_k__Fungi	f__unclassified_k__Fungi	g__unclassified_k__Fungi	s__unclassified_k__Fungi	OTU932	0	0	0	0	0	0	0	0	0	0	0	0	0	0	0	0	0	0	0	0	0	38	45	21	0	0	0	0	0	0	0	0	62	0	0	0	166
Eukaryota	Fungi	unclassified	unclassified	o__unclassified_k__Fungi	f__unclassified_k__Fungi	g__unclassified_k__Fungi	s__unclassified_k__Fungi	OTU956	0	0	0	0	0	0	0	0	0	0	0	0	0	0	0	0	0	0	0	0	0	0	0	43	0	0	0	0	0	0	0	0	0	0	0	0	43
Eukaryota	Fungi	unclassified	unclassified	o__unclassified_k__Fungi	f__unclassified_k__Fungi	g__unclassified_k__Fungi	s__unclassified_k__Fungi	OTU960	0	0	0	0	0	0	0	0	0	0	0	0	0	0	0	0	0	0	0	0	0	0	0	3	0	0	0	0	0	0	0	0	0	0	0	0	3
Eukaryota	Fungi	unclassified	unclassified	o__unclassified_k__Fungi	f__unclassified_k__Fungi	g__unclassified_k__Fungi	s__unclassified_k__Fungi	OTU962	0	0	0	0	1	0	0	2	0	0	14	0	0	0	0	0	0	0	0	0	0	2	5	1	0	2	1	0	0	0	0	0	0	0	0	0	28
Eukaryota	Fungi	unclassified	unclassified	o__unclassified_k__Fungi	f__unclassified_k__Fungi	g__unclassified_k__Fungi	s__unclassified_k__Fungi	OTU967	0	0	0	0	0	0	0	0	0	0	0	0	0	0	0	0	0	0	0	0	0	0	0	4	0	0	0	0	0	0	0	0	0	0	0	0	4
Eukaryota	Fungi	unclassified	unclassified	o__unclassified_k__Fungi	f__unclassified_k__Fungi	g__unclassified_k__Fungi	s__unclassified_k__Fungi	OTU972	0	0	0	0	0	0	0	0	0	0	0	0	0	0	0	0	0	0	0	0	0	0	0	541	0	0	0	0	0	0	0	0	0	0	0	0	541
Eukaryota	Fungi	unclassified	unclassified	o__unclassified_k__Fungi	f__unclassified_k__Fungi	g__unclassified_k__Fungi	s__unclassified_k__Fungi	OTU983	0	0	0	0	0	0	0	0	0	6	1	3	2	0	4	0	7	9	0	1	3	3	0	1	4	0	3	5	3	1	6	1	1	9	1	4	78
Eukaryota	Fungi	unclassified	unclassified	o__unclassified_k__Fungi	f__unclassified_k__Fungi	g__unclassified_k__Fungi	s__unclassified_k__Fungi	OTU993	0	0	1	0	0	0	0	0	0	0	0	0	0	0	0	0	0	0	0	0	0	0	0	3	0	0	0	0	0	0	0	0	0	0	0	0	4
Eukaryota	Fungi	unclassified	unclassified	o__unclassified_k__Fungi	f__unclassified_k__Fungi	g__unclassified_k__Fungi	s__unclassified_k__Fungi	OTU997	0	0	0	0	0	0	0	0	0	0	0	0	0	0	0	0	0	0	0	0	0	0	0	2	0	0	0	0	0	0	0	0	0	0	0	0	2
Eukaryota	Fungi	unclassified	unclassified	o__unclassified_k__Fungi	f__unclassified_k__Fungi	g__unclassified_k__Fungi	s__unclassified_k__Fungi	OTU998	0	0	9	0	0	0	0	0	0	0	0	0	0	0	0	0	0	0	0	0	0	6	7	10	0	0	0	0	0	0	0	0	0	0	0	0	32
Eukaryota	Fungi	unclassified	unclassified	o__unclassified_k__Fungi	f__unclassified_k__Fungi	g__unclassified_k__Fungi	s__unclassified_k__Fungi	OTU1000	0	0	0	0	1	0	0	0	0	0	0	0	0	0	0	0	0	0	0	0	0	0	0	4	0	0	0	0	0	0	0	0	0	0	0	0	5
Eukaryota	Fungi	unclassified	unclassified	o__unclassified_k__Fungi	f__unclassified_k__Fungi	g__unclassified_k__Fungi	s__unclassified_k__Fungi	OTU1007	0	0	0	0	0	0	0	0	0	0	0	0	0	0	0	0	0	0	0	0	0	0	0	4	0	0	0	0	0	0	0	0	0	0	0	0	4
Eukaryota	Fungi	unclassified	unclassified	o__unclassified_k__Fungi	f__unclassified_k__Fungi	g__unclassified_k__Fungi	s__unclassified_k__Fungi	OTU1016	0	0	0	0	0	0	0	0	0	0	0	0	0	0	0	0	0	0	0	0	0	1	2	2	0	0	0	0	0	0	0	0	0	0	0	0	5
Eukaryota	Fungi	unclassified	unclassified	o__unclassified_k__Fungi	f__unclassified_k__Fungi	g__unclassified_k__Fungi	s__unclassified_k__Fungi	OTU1017	0	0	0	0	0	0	0	0	0	0	0	0	0	0	0	0	0	0	0	0	0	0	0	5	0	0	0	0	0	0	0	0	0	0	0	0	5
Eukaryota	Fungi	unclassified	unclassified	o__unclassified_k__Fungi	f__unclassified_k__Fungi	g__unclassified_k__Fungi	s__unclassified_k__Fungi	OTU1026	0	0	0	0	0	0	0	0	0	0	0	0	0	0	0	0	0	0	0	0	0	0	5	3	0	0	0	0	0	0	0	0	0	0	0	0	8
Eukaryota	Fungi	unclassified	unclassified	o__unclassified_k__Fungi	f__unclassified_k__Fungi	g__unclassified_k__Fungi	s__unclassified_k__Fungi	OTU1027	0	0	0	0	0	0	0	0	0	0	0	0	0	0	0	0	1	1	0	0	0	1	0	1	0	0	0	0	0	0	0	0	0	0	0	0	4
Eukaryota	Fungi	unclassified	unclassified	o__unclassified_k__Fungi	f__unclassified_k__Fungi	g__unclassified_k__Fungi	s__unclassified_k__Fungi	OTU1031	0	0	0	0	0	0	0	0	0	2	0	0	0	0	1	0	0	0	0	0	0	0	0	0	3	0	4	0	2	0	0	0	1	2	0	0	15
Eukaryota	Fungi	unclassified	unclassified	o__unclassified_k__Fungi	f__unclassified_k__Fungi	g__unclassified_k__Fungi	s__unclassified_k__Fungi	OTU1032	0	0	0	0	0	0	0	0	0	0	0	0	0	0	0	0	0	0	0	1	0	0	0	0	1	0	0	0	0	0	0	0	0	0	0	0	2
Eukaryota	Fungi	unclassified	unclassified	o__unclassified_k__Fungi	f__unclassified_k__Fungi	g__unclassified_k__Fungi	s__unclassified_k__Fungi	OTU1040	0	0	0	0	0	0	0	0	0	0	0	0	0	0	0	0	0	0	0	0	0	0	0	0	3	0	0	0	0	0	0	0	0	0	0	0	3
Eukaryota	Fungi	unclassified	unclassified	o__unclassified_k__Fungi	f__unclassified_k__Fungi	g__unclassified_k__Fungi	s__unclassified_k__Fungi	OTU1043	5	2	0	2	0	0	1	0	0	0	7	4	0	0	0	54	0	0	0	6	6	0	0	0	18	0	5	0	0	2	2	0	2	1	3	1	121
Eukaryota	Fungi	unclassified	unclassified	o__unclassified_k__Fungi	f__unclassified_k__Fungi	g__unclassified_k__Fungi	s__unclassified_k__Fungi	OTU1045	0	0	0	0	0	0	1	4	0	0	1	0	1	0	0	0	0	0	0	1	0	0	0	0	1	1	0	0	0	0	2	2	0	0	0	0	14
Eukaryota	Fungi	unclassified	unclassified	o__unclassified_k__Fungi	f__unclassified_k__Fungi	g__unclassified_k__Fungi	s__unclassified_k__Fungi	OTU1050	0	0	2	2	0	0	0	0	0	0	0	0	0	0	0	0	9	4	0	1	0	0	0	0	1	0	0	0	0	3	1	0	2	2	0	0	27
Eukaryota	Fungi	unclassified	unclassified	o__unclassified_k__Fungi	f__unclassified_k__Fungi	g__unclassified_k__Fungi	s__unclassified_k__Fungi	OTU1051	0	0	0	0	0	0	0	0	0	0	0	0	0	0	0	1	1	0	0	0	0	0	0	0	1	0	0	0	0	0	0	0	0	0	0	0	3
Eukaryota	Fungi	unclassified	unclassified	o__unclassified_k__Fungi	f__unclassified_k__Fungi	g__unclassified_k__Fungi	s__unclassified_k__Fungi	OTU1058	0	0	0	0	0	0	0	0	0	0	0	1	1	0	0	0	0	0	0	0	0	0	0	0	0	1	0	0	0	0	0	0	0	0	0	0	3
Eukaryota	Fungi	unclassified	unclassified	o__unclassified_k__Fungi	f__unclassified_k__Fungi	g__unclassified_k__Fungi	s__unclassified_k__Fungi	OTU1060	0	0	0	0	0	0	0	0	0	0	0	0	0	0	0	0	0	0	0	0	0	0	0	0	0	5	6	2	0	0	0	0	0	0	0	0	13
Eukaryota	Fungi	unclassified	unclassified	o__unclassified_k__Fungi	f__unclassified_k__Fungi	g__unclassified_k__Fungi	s__unclassified_k__Fungi	OTU1062	0	0	0	0	1	0	0	0	0	22	4	4	4	11	19	5	4	16	1	0	4	0	0	0	0	1	1	0	3	0	0	2	0	5	1	7	115
Eukaryota	Fungi	unclassified	unclassified	o__unclassified_k__Fungi	f__unclassified_k__Fungi	g__unclassified_k__Fungi	s__unclassified_k__Fungi	OTU1063	0	0	0	0	0	0	0	0	0	1	0	0	0	0	1	0	0	0	0	0	0	0	0	0	0	2	0	0	0	0	0	0	0	0	0	0	4
Eukaryota	Fungi	unclassified	unclassified	o__unclassified_k__Fungi	f__unclassified_k__Fungi	g__unclassified_k__Fungi	s__unclassified_k__Fungi	OTU1064	0	1	0	0	0	0	0	0	0	134	853	672	439	175	144	0	1	1	117	44	32	2	2	0	1	161	147	148	0	0	721	318	57	327	417	546	5460
Eukaryota	Fungi	unclassified	unclassified	o__unclassified_k__Fungi	f__unclassified_k__Fungi	g__unclassified_k__Fungi	s__unclassified_k__Fungi	OTU1065	0	0	0	0	0	0	0	0	0	0	0	1	0	1	0	0	0	0	0	0	0	0	0	0	0	3	2	2	1	0	8	2	0	1	0	0	21
Eukaryota	Fungi	unclassified	unclassified	o__unclassified_k__Fungi	f__unclassified_k__Fungi	g__unclassified_k__Fungi	s__unclassified_k__Fungi	OTU1069	0	0	0	0	1	0	0	0	0	0	0	0	1	0	1	0	5	0	0	0	0	0	0	0	0	1	0	0	0	0	0	0	1	0	0	0	10
Eukaryota	Fungi	unclassified	unclassified	o__unclassified_k__Fungi	f__unclassified_k__Fungi	g__unclassified_k__Fungi	s__unclassified_k__Fungi	OTU1072	0	0	0	0	0	0	0	0	0	0	0	0	0	0	0	0	0	0	0	0	0	0	0	0	0	4	0	0	0	0	0	0	0	0	0	0	4
Eukaryota	Fungi	unclassified	unclassified	o__unclassified_k__Fungi	f__unclassified_k__Fungi	g__unclassified_k__Fungi	s__unclassified_k__Fungi	OTU1075	5	21	19	3	10	17	0	0	0	0	0	0	0	4	4	0	0	0	0	1	0	0	0	0	0	1443	636	822	0	0	5	1	0	1	3	12	3007
Eukaryota	Fungi	unclassified	unclassified	o__unclassified_k__Fungi	f__unclassified_k__Fungi	g__unclassified_k__Fungi	s__unclassified_k__Fungi	OTU1076	0	0	0	0	0	0	0	0	0	0	0	1	1	0	0	0	2	0	0	0	0	0	0	0	0	3	0	1	0	0	2	0	0	0	1	0	11
Eukaryota	Fungi	unclassified	unclassified	o__unclassified_k__Fungi	f__unclassified_k__Fungi	g__unclassified_k__Fungi	s__unclassified_k__Fungi	OTU1077	0	2	5	2	4	3	0	0	0	0	5	3	7	0	0	0	0	0	1	4	3	0	0	0	0	21	24	20	0	0	11	0	0	11	10	8	144
Eukaryota	Fungi	unclassified	unclassified	o__unclassified_k__Fungi	f__unclassified_k__Fungi	g__unclassified_k__Fungi	s__unclassified_k__Fungi	OTU1084	2	1	2	0	2	1	0	0	0	3	12	10	6	3	2	8	0	7	3	1	1	0	0	0	7	6	4	7	7	3	8	8	0	6	4	6	130
Eukaryota	Fungi	unclassified	unclassified	o__unclassified_k__Fungi	f__unclassified_k__Fungi	g__unclassified_k__Fungi	s__unclassified_k__Fungi	OTU1085	0	0	0	0	0	0	0	0	0	2	1	0	0	0	0	0	0	0	0	0	0	0	0	8	0	3	0	0	0	0	0	8	0	0	0	0	22
Eukaryota	Fungi	unclassified	unclassified	o__unclassified_k__Fungi	f__unclassified_k__Fungi	g__unclassified_k__Fungi	s__unclassified_k__Fungi	OTU1088	0	1	0	4	0	2	0	0	0	3	23	11	3	0	15	0	0	2	23	5	0	0	0	0	5	45	30	33	12	17	20	0	0	0	0	1	255
Eukaryota	Fungi	unclassified	unclassified	o__unclassified_k__Fungi	f__unclassified_k__Fungi	g__unclassified_k__Fungi	s__unclassified_k__Fungi	OTU1090	7	5	4	7	9	12	0	0	1	68	22	25	10	65	3	101	249	97	3	2	9	0	0	1	5	45	67	77	19	12	9	3	2	20	6	12	977
Eukaryota	Fungi	unclassified	unclassified	o__unclassified_k__Fungi	f__unclassified_k__Fungi	g__unclassified_k__Fungi	s__unclassified_k__Fungi	OTU1092	0	0	0	0	0	0	0	0	0	0	0	1	0	0	0	1	1	0	0	0	0	0	0	0	0	1	0	0	0	0	0	0	0	0	0	0	4
Eukaryota	Fungi	unclassified	unclassified	o__unclassified_k__Fungi	f__unclassified_k__Fungi	g__unclassified_k__Fungi	s__unclassified_k__Fungi	OTU1095	14	19	18	4	3	8	0	0	0	12	4	8	2	22	56	4	14	85	4	3	4	1	2	2	0	71	58	49	0	0	3	3	1	59	34	75	642
Eukaryota	Fungi	unclassified	unclassified	o__unclassified_k__Fungi	f__unclassified_k__Fungi	g__unclassified_k__Fungi	s__unclassified_k__Fungi	OTU1099	0	0	0	0	0	0	0	0	0	0	0	2	3	0	1	0	0	0	0	0	0	0	1	0	0	8	7	1	1	0	3	1	1	0	1	0	30
Eukaryota	Fungi	unclassified	unclassified	o__unclassified_k__Fungi	f__unclassified_k__Fungi	g__unclassified_k__Fungi	s__unclassified_k__Fungi	OTU1100	0	0	0	0	0	0	0	0	0	0	0	0	0	0	0	0	1	0	1	1	0	0	0	0	0	1	0	0	0	0	0	0	0	0	0	0	4
Eukaryota	Fungi	unclassified	unclassified	o__unclassified_k__Fungi	f__unclassified_k__Fungi	g__unclassified_k__Fungi	s__unclassified_k__Fungi	OTU1102	0	2	1	0	0	1	1	0	0	1	17	10	7	0	1	2	6	14	0	1	0	0	0	0	3	5	15	9	7	6	24	5	6	1	6	3	154
Eukaryota	Fungi	unclassified	unclassified	o__unclassified_k__Fungi	f__unclassified_k__Fungi	g__unclassified_k__Fungi	s__unclassified_k__Fungi	OTU1104	0	1	0	0	0	0	0	0	0	0	0	32	5	0	1	0	24	6	0	4	0	2	0	0	0	25	16	22	0	0	15	1	0	0	0	1	155
Eukaryota	Fungi	unclassified	unclassified	o__unclassified_k__Fungi	f__unclassified_k__Fungi	g__unclassified_k__Fungi	s__unclassified_k__Fungi	OTU1105	0	0	0	0	0	0	0	3	0	0	0	0	0	0	0	0	2	0	0	0	1	0	0	1	0	0	1	0	0	0	0	0	0	0	0	0	8
Eukaryota	Fungi	unclassified	unclassified	o__unclassified_k__Fungi	f__unclassified_k__Fungi	g__unclassified_k__Fungi	s__unclassified_k__Fungi	OTU1111	15	10	4	22	4	8	17	10	13	16	22	24	14	37	1	212	8	16	15	10	4	8	7	8	38	16	14	2	23	5	2	26	12	2	0	0	645
Eukaryota	Fungi	unclassified	unclassified	o__unclassified_k__Fungi	f__unclassified_k__Fungi	g__unclassified_k__Fungi	s__unclassified_k__Fungi	OTU1113	0	0	0	0	0	0	0	0	0	0	0	0	0	0	1	0	0	0	0	0	0	10	0	0	0	0	6	0	0	0	0	0	0	0	0	3	20
Eukaryota	Fungi	unclassified	unclassified	o__unclassified_k__Fungi	f__unclassified_k__Fungi	g__unclassified_k__Fungi	s__unclassified_k__Fungi	OTU1115	0	0	0	1	5	8	0	0	0	3	0	0	0	1	0	0	0	0	0	0	0	0	0	0	0	0	3	3	0	0	0	0	0	0	0	0	24
Eukaryota	Fungi	unclassified	unclassified	o__unclassified_k__Fungi	f__unclassified_k__Fungi	g__unclassified_k__Fungi	s__unclassified_k__Fungi	OTU1117	0	0	0	0	0	0	0	0	0	0	0	2	0	0	0	0	0	0	0	0	0	0	0	0	0	1	1	0	1	0	0	0	0	0	1	0	6
Eukaryota	Fungi	unclassified	unclassified	o__unclassified_k__Fungi	f__unclassified_k__Fungi	g__unclassified_k__Fungi	s__unclassified_k__Fungi	OTU1119	0	0	0	0	0	0	0	0	0	0	0	0	0	0	0	0	0	0	0	2	0	0	0	1	0	0	1	4	0	0	0	1	3	0	0	0	12
Eukaryota	Fungi	unclassified	unclassified	o__unclassified_k__Fungi	f__unclassified_k__Fungi	g__unclassified_k__Fungi	s__unclassified_k__Fungi	OTU1120	0	0	0	0	0	0	0	0	0	0	0	0	0	0	0	0	0	0	0	0	0	0	0	0	0	0	6	0	0	0	0	0	0	0	0	0	6
Eukaryota	Fungi	unclassified	unclassified	o__unclassified_k__Fungi	f__unclassified_k__Fungi	g__unclassified_k__Fungi	s__unclassified_k__Fungi	OTU1123	0	0	0	0	0	0	0	0	0	0	0	0	0	0	0	0	0	0	0	0	0	0	0	0	0	0	8	0	0	0	0	0	0	0	0	0	8
Eukaryota	Fungi	unclassified	unclassified	o__unclassified_k__Fungi	f__unclassified_k__Fungi	g__unclassified_k__Fungi	s__unclassified_k__Fungi	OTU1124	0	0	0	0	0	0	0	0	0	0	0	0	1	1	0	0	0	0	0	0	0	0	0	0	0	0	2	0	0	0	0	0	0	0	0	1	5
Eukaryota	Fungi	unclassified	unclassified	o__unclassified_k__Fungi	f__unclassified_k__Fungi	g__unclassified_k__Fungi	s__unclassified_k__Fungi	OTU1125	0	0	0	0	0	0	0	0	0	2	0	0	0	71	20	0	0	0	0	0	0	0	0	0	0	31	14	13	0	0	12	4	18	0	0	0	185
Eukaryota	Fungi	unclassified	unclassified	o__unclassified_k__Fungi	f__unclassified_k__Fungi	g__unclassified_k__Fungi	s__unclassified_k__Fungi	OTU1131	0	0	0	0	0	0	0	0	0	0	0	0	0	0	0	0	0	0	0	0	0	0	0	0	0	0	4	0	0	0	0	0	0	0	0	0	4
Eukaryota	Fungi	unclassified	unclassified	o__unclassified_k__Fungi	f__unclassified_k__Fungi	g__unclassified_k__Fungi	s__unclassified_k__Fungi	OTU1135	0	1	1	0	0	0	0	0	0	0	3	5	2	0	1	1	7	1	1	2	1	0	0	0	2	1	0	2	1	3	0	3	0	1	3	0	42
Eukaryota	Fungi	unclassified	unclassified	o__unclassified_k__Fungi	f__unclassified_k__Fungi	g__unclassified_k__Fungi	s__unclassified_k__Fungi	OTU1138	0	0	0	0	0	0	0	0	0	0	0	0	0	0	0	0	5	1	0	0	0	0	0	0	0	1	1	1	0	0	1	0	0	0	0	1	11
Eukaryota	Fungi	unclassified	unclassified	o__unclassified_k__Fungi	f__unclassified_k__Fungi	g__unclassified_k__Fungi	s__unclassified_k__Fungi	OTU1140	0	71	5	0	13	50	0	0	0	0	0	0	0	2	3	0	0	0	0	0	0	0	0	7	0	3	0	40	0	0	0	0	0	0	0	0	194
Eukaryota	Fungi	unclassified	unclassified	o__unclassified_k__Fungi	f__unclassified_k__Fungi	g__unclassified_k__Fungi	s__unclassified_k__Fungi	OTU1144	0	7	4	0	0	0	0	0	0	0	11	16	6	0	0	0	0	0	1	0	0	0	0	0	0	0	0	2	3	0	22	2	0	0	1	2	77
Eukaryota	Fungi	unclassified	unclassified	o__unclassified_k__Fungi	f__unclassified_k__Fungi	g__unclassified_k__Fungi	s__unclassified_k__Fungi	OTU1148	0	0	0	0	0	0	0	0	0	0	0	0	1	0	0	0	0	0	0	0	0	0	0	0	0	1	2	1	0	0	0	0	0	0	0	0	5
Eukaryota	Fungi	unclassified	unclassified	o__unclassified_k__Fungi	f__unclassified_k__Fungi	g__unclassified_k__Fungi	s__unclassified_k__Fungi	OTU1150	4	0	0	1	2	0	16	506	76	10	29	92	30	6	3	19	227	150	6	8	7	6	2	1	5	24	48	32	12	10	54	8	2	14	71	15	1496
Eukaryota	Fungi	unclassified	unclassified	o__unclassified_k__Fungi	f__unclassified_k__Fungi	g__unclassified_k__Fungi	s__unclassified_k__Fungi	OTU1154	1	0	2	1	1	0	0	0	0	8	17	25	1	8	8	13	3	3	0	1	0	0	0	0	0	26	36	35	1	0	106	18	44	1	0	0	359
Eukaryota	Fungi	unclassified	unclassified	o__unclassified_k__Fungi	f__unclassified_k__Fungi	g__unclassified_k__Fungi	s__unclassified_k__Fungi	OTU1155	0	0	0	0	0	0	0	0	0	0	0	0	1	0	0	0	0	0	0	0	1	0	0	0	0	0	0	2	0	0	0	0	0	1	0	0	5
Eukaryota	Fungi	unclassified	unclassified	o__unclassified_k__Fungi	f__unclassified_k__Fungi	g__unclassified_k__Fungi	s__unclassified_k__Fungi	OTU1159	0	0	0	0	0	0	0	0	0	1	0	0	1	0	0	2	1	1	0	0	0	0	0	0	0	0	0	0	1	0	1	1	0	0	0	0	9
Eukaryota	Fungi	unclassified	unclassified	o__unclassified_k__Fungi	f__unclassified_k__Fungi	g__unclassified_k__Fungi	s__unclassified_k__Fungi	OTU1160	0	0	0	0	0	0	0	0	0	0	0	0	0	0	0	0	1	0	0	0	0	0	0	0	0	0	0	0	1	0	0	1	1	0	0	0	4
Eukaryota	Fungi	unclassified	unclassified	o__unclassified_k__Fungi	f__unclassified_k__Fungi	g__unclassified_k__Fungi	s__unclassified_k__Fungi	OTU1165	0	0	0	0	0	0	0	0	0	0	0	0	0	0	0	0	0	0	0	0	0	0	0	0	0	0	0	0	10	0	0	0	0	2	2	2	16
Eukaryota	Fungi	unclassified	unclassified	o__unclassified_k__Fungi	f__unclassified_k__Fungi	g__unclassified_k__Fungi	s__unclassified_k__Fungi	OTU1167	0	0	0	0	0	0	0	0	0	0	5	0	0	0	4	0	3	4	0	0	1	0	0	0	9	0	0	1	11	0	0	1	0	0	0	0	39
Eukaryota	Fungi	unclassified	unclassified	o__unclassified_k__Fungi	f__unclassified_k__Fungi	g__unclassified_k__Fungi	s__unclassified_k__Fungi	OTU1172	2	0	0	0	0	0	0	0	0	0	0	0	0	0	0	0	0	0	0	0	0	0	0	0	0	0	0	0	6	0	0	0	0	0	0	0	8
Eukaryota	Fungi	unclassified	unclassified	o__unclassified_k__Fungi	f__unclassified_k__Fungi	g__unclassified_k__Fungi	s__unclassified_k__Fungi	OTU1173	0	0	0	0	1	0	0	0	0	0	0	0	0	0	0	0	0	0	0	2	0	0	0	0	0	0	0	1	10	0	0	0	0	6	2	15	37
Eukaryota	Fungi	unclassified	unclassified	o__unclassified_k__Fungi	f__unclassified_k__Fungi	g__unclassified_k__Fungi	s__unclassified_k__Fungi	OTU1174	0	0	0	0	0	0	0	0	0	0	0	0	0	0	0	0	0	0	0	0	0	0	0	0	0	0	0	0	6	0	0	0	0	0	2	4	12
Eukaryota	Fungi	unclassified	unclassified	o__unclassified_k__Fungi	f__unclassified_k__Fungi	g__unclassified_k__Fungi	s__unclassified_k__Fungi	OTU1181	0	0	0	0	0	0	0	0	0	0	1	0	0	0	1	0	0	0	0	0	0	1	0	0	4	0	0	0	2	0	0	0	0	0	0	0	9
Eukaryota	Fungi	unclassified	unclassified	o__unclassified_k__Fungi	f__unclassified_k__Fungi	g__unclassified_k__Fungi	s__unclassified_k__Fungi	OTU1182	0	0	0	0	0	0	0	0	0	0	0	0	0	0	0	0	0	0	0	0	0	0	0	0	0	0	0	0	4	0	0	0	0	0	0	0	4
Eukaryota	Fungi	unclassified	unclassified	o__unclassified_k__Fungi	f__unclassified_k__Fungi	g__unclassified_k__Fungi	s__unclassified_k__Fungi	OTU1183	0	0	0	0	0	0	0	0	0	0	0	0	0	0	0	0	0	0	0	0	0	0	0	0	0	4	0	0	4	1	0	0	0	0	0	0	9
Eukaryota	Fungi	unclassified	unclassified	o__unclassified_k__Fungi	f__unclassified_k__Fungi	g__unclassified_k__Fungi	s__unclassified_k__Fungi	OTU1184	0	0	0	0	0	0	0	0	0	0	0	0	0	0	0	0	0	0	0	0	0	0	0	0	0	4	0	0	1	0	0	0	0	0	0	0	5
Eukaryota	Fungi	unclassified	unclassified	o__unclassified_k__Fungi	f__unclassified_k__Fungi	g__unclassified_k__Fungi	s__unclassified_k__Fungi	OTU1186	0	0	0	0	0	0	0	0	0	0	0	0	0	0	0	0	0	0	0	0	0	0	0	0	1	0	0	0	0	5	0	0	0	0	0	0	6
Eukaryota	Fungi	unclassified	unclassified	o__unclassified_k__Fungi	f__unclassified_k__Fungi	g__unclassified_k__Fungi	s__unclassified_k__Fungi	OTU1190	0	0	0	0	0	0	0	0	0	0	2	3	0	0	0	0	0	0	10	3	6	0	0	0	2	0	0	0	1	1	180	140	34	0	0	0	382
Eukaryota	Fungi	unclassified	unclassified	o__unclassified_k__Fungi	f__unclassified_k__Fungi	g__unclassified_k__Fungi	s__unclassified_k__Fungi	OTU1192	0	0	0	0	0	0	0	0	0	0	0	2	0	0	0	0	1	2	0	0	0	0	0	0	0	0	0	0	0	0	1	0	0	0	0	0	6
Eukaryota	Fungi	unclassified	unclassified	o__unclassified_k__Fungi	f__unclassified_k__Fungi	g__unclassified_k__Fungi	s__unclassified_k__Fungi	OTU1196	0	0	0	4	2	2	0	0	0	0	0	0	0	0	1	0	0	1	0	0	0	0	0	0	0	0	2	0	0	0	4	0	0	0	0	0	16
Eukaryota	Fungi	unclassified	unclassified	o__unclassified_k__Fungi	f__unclassified_k__Fungi	g__unclassified_k__Fungi	s__unclassified_k__Fungi	OTU1198	2	0	0	20	18	39	0	0	0	0	0	0	0	1	0	1	0	1	0	0	0	0	0	0	0	1	0	0	0	0	123	44	10	0	0	0	260
Eukaryota	Fungi	unclassified	unclassified	o__unclassified_k__Fungi	f__unclassified_k__Fungi	g__unclassified_k__Fungi	s__unclassified_k__Fungi	OTU1199	0	0	0	0	0	0	0	0	0	0	0	0	0	0	0	0	0	0	0	0	0	0	0	0	0	0	0	0	0	0	2	0	0	0	0	0	2
Eukaryota	Fungi	unclassified	unclassified	o__unclassified_k__Fungi	f__unclassified_k__Fungi	g__unclassified_k__Fungi	s__unclassified_k__Fungi	OTU1207	0	0	0	0	0	0	0	0	0	0	0	0	0	0	0	0	1	0	0	0	0	0	0	0	0	0	0	0	0	0	3	0	0	0	0	0	4
Eukaryota	Fungi	unclassified	unclassified	o__unclassified_k__Fungi	f__unclassified_k__Fungi	g__unclassified_k__Fungi	s__unclassified_k__Fungi	OTU1209	34	35	62	13	20	6	0	0	0	0	17	12	0	0	0	42	10	30	842	483	187	11	12	0	142	0	0	0	201	251	3375	2681	810	21	22	29	9348
Eukaryota	Fungi	unclassified	unclassified	o__unclassified_k__Fungi	f__unclassified_k__Fungi	g__unclassified_k__Fungi	s__unclassified_k__Fungi	OTU1218	0	0	0	0	0	0	0	0	0	0	0	0	0	0	0	0	0	0	0	0	0	0	0	0	0	0	0	0	0	0	3	0	0	0	0	0	3
Eukaryota	Fungi	unclassified	unclassified	o__unclassified_k__Fungi	f__unclassified_k__Fungi	g__unclassified_k__Fungi	s__unclassified_k__Fungi	OTU1219	0	0	0	0	0	0	0	0	0	0	0	0	0	0	0	0	0	0	0	0	0	0	0	0	0	0	0	0	0	0	5	7	0	0	0	0	12
Eukaryota	Fungi	unclassified	unclassified	o__unclassified_k__Fungi	f__unclassified_k__Fungi	g__unclassified_k__Fungi	s__unclassified_k__Fungi	OTU1220	0	0	0	0	0	0	0	0	0	0	0	0	0	0	0	1	0	0	0	0	0	0	0	0	0	0	0	1	0	1	1	0	0	0	0	0	4
Eukaryota	Fungi	unclassified	unclassified	o__unclassified_k__Fungi	f__unclassified_k__Fungi	g__unclassified_k__Fungi	s__unclassified_k__Fungi	OTU1222	0	0	0	0	0	0	0	0	0	0	0	2	0	0	0	0	0	1	0	0	0	0	0	0	0	0	0	0	0	0	3	0	0	0	0	0	6
Eukaryota	Fungi	unclassified	unclassified	o__unclassified_k__Fungi	f__unclassified_k__Fungi	g__unclassified_k__Fungi	s__unclassified_k__Fungi	OTU1224	0	0	0	0	0	0	0	0	0	0	1	1	0	0	0	0	9	0	0	0	0	0	0	0	0	0	0	0	0	1	7	0	0	0	0	0	19
Eukaryota	Fungi	unclassified	unclassified	o__unclassified_k__Fungi	f__unclassified_k__Fungi	g__unclassified_k__Fungi	s__unclassified_k__Fungi	OTU1227	0	0	0	0	0	0	0	0	0	0	6	3	2	0	1	0	3	9	0	0	0	0	0	0	0	5	4	0	0	0	4	3	0	0	0	1	41
Eukaryota	Fungi	unclassified	unclassified	o__unclassified_k__Fungi	f__unclassified_k__Fungi	g__unclassified_k__Fungi	s__unclassified_k__Fungi	OTU1228	0	0	0	0	0	0	0	0	0	0	0	0	0	0	0	0	0	0	5	0	0	0	0	0	0	0	0	0	0	0	11	0	0	0	0	0	16
Eukaryota	Fungi	unclassified	unclassified	o__unclassified_k__Fungi	f__unclassified_k__Fungi	g__unclassified_k__Fungi	s__unclassified_k__Fungi	OTU1230	0	0	0	0	0	0	0	0	0	0	0	4	3	0	0	0	0	0	0	0	0	0	0	0	0	0	1	0	0	1	4	0	0	0	1	3	17
Eukaryota	Fungi	unclassified	unclassified	o__unclassified_k__Fungi	f__unclassified_k__Fungi	g__unclassified_k__Fungi	s__unclassified_k__Fungi	OTU1231	0	0	0	0	0	0	0	0	0	0	0	0	0	0	0	0	0	0	0	0	0	0	0	0	0	0	0	0	0	0	2	0	0	0	0	0	2
Eukaryota	Fungi	unclassified	unclassified	o__unclassified_k__Fungi	f__unclassified_k__Fungi	g__unclassified_k__Fungi	s__unclassified_k__Fungi	OTU1236	0	0	0	0	0	0	0	0	0	0	0	0	0	0	0	0	0	0	0	0	0	0	0	0	0	0	0	0	0	0	7	0	0	0	0	0	7
Eukaryota	Fungi	unclassified	unclassified	o__unclassified_k__Fungi	f__unclassified_k__Fungi	g__unclassified_k__Fungi	s__unclassified_k__Fungi	OTU1238	0	0	1	0	0	0	0	0	0	6	103	125	103	4	5	0	0	0	21	3	5	1	0	0	0	26	25	37	0	1	208	7	2	28	53	76	840
Eukaryota	Fungi	unclassified	unclassified	o__unclassified_k__Fungi	f__unclassified_k__Fungi	g__unclassified_k__Fungi	s__unclassified_k__Fungi	OTU1239	0	0	0	0	0	0	0	0	0	1	0	0	1	0	0	0	0	0	0	0	0	0	0	0	0	0	1	0	0	0	1	0	0	0	0	0	4
Eukaryota	Fungi	unclassified	unclassified	o__unclassified_k__Fungi	f__unclassified_k__Fungi	g__unclassified_k__Fungi	s__unclassified_k__Fungi	OTU1240	0	0	0	0	0	0	0	0	0	0	0	0	0	0	0	0	0	1	0	0	0	0	0	0	0	0	0	0	0	0	15	0	0	0	0	0	16
Eukaryota	Fungi	unclassified	unclassified	o__unclassified_k__Fungi	f__unclassified_k__Fungi	g__unclassified_k__Fungi	s__unclassified_k__Fungi	OTU1243	0	0	0	0	0	1	0	0	0	0	1	6	4	0	0	0	7	0	0	0	0	0	0	1	0	1	0	1	0	0	7	0	0	0	1	0	30
Eukaryota	Fungi	unclassified	unclassified	o__unclassified_k__Fungi	f__unclassified_k__Fungi	g__unclassified_k__Fungi	s__unclassified_k__Fungi	OTU1244	0	0	0	0	0	0	0	0	0	0	13	17	6	0	0	0	0	2	0	0	0	0	0	0	0	1	1	2	0	0	13	0	0	0	0	1	56
Eukaryota	Fungi	unclassified	unclassified	o__unclassified_k__Fungi	f__unclassified_k__Fungi	g__unclassified_k__Fungi	s__unclassified_k__Fungi	OTU1245	0	0	0	0	0	0	0	0	0	0	0	0	0	0	0	0	1	0	0	0	0	0	0	0	0	0	0	0	0	0	1	0	0	0	0	0	2
Eukaryota	Fungi	unclassified	unclassified	o__unclassified_k__Fungi	f__unclassified_k__Fungi	g__unclassified_k__Fungi	s__unclassified_k__Fungi	OTU1246	0	0	0	0	1	0	4	11	0	10	28	20	12	4	19	18	55	15	0	4	3	9	7	0	1	13	21	10	7	1	54	33	2	1	14	8	385
Eukaryota	Fungi	unclassified	unclassified	o__unclassified_k__Fungi	f__unclassified_k__Fungi	g__unclassified_k__Fungi	s__unclassified_k__Fungi	OTU1249	0	0	2	0	0	0	0	0	0	0	0	3	1	0	0	2	2	0	0	1	1	0	0	0	0	0	3	0	0	1	0	2	0	0	0	0	18
Eukaryota	Fungi	unclassified	unclassified	o__unclassified_k__Fungi	f__unclassified_k__Fungi	g__unclassified_k__Fungi	s__unclassified_k__Fungi	OTU1250	44	33	22	4	5	10	0	0	0	0	0	0	1	0	0	0	2	0	0	12	12	0	1	0	0	0	0	0	20	38	6	288	58	22	0	0	578
Eukaryota	Fungi	unclassified	unclassified	o__unclassified_k__Fungi	f__unclassified_k__Fungi	g__unclassified_k__Fungi	s__unclassified_k__Fungi	OTU1251	0	0	0	0	0	0	0	0	0	0	0	0	0	0	0	0	0	0	0	0	0	0	0	0	0	0	0	0	0	0	0	14	0	0	0	0	14
Eukaryota	Fungi	unclassified	unclassified	o__unclassified_k__Fungi	f__unclassified_k__Fungi	g__unclassified_k__Fungi	s__unclassified_k__Fungi	OTU1253	0	0	0	0	0	0	0	0	0	0	0	0	0	0	0	22	0	5	0	0	0	0	0	0	0	0	4	0	0	0	0	2	0	0	0	0	33
Eukaryota	Fungi	unclassified	unclassified	o__unclassified_k__Fungi	f__unclassified_k__Fungi	g__unclassified_k__Fungi	s__unclassified_k__Fungi	OTU1257	0	0	0	0	0	0	0	0	0	0	0	0	0	0	0	0	0	0	0	0	0	0	1	0	0	0	0	0	0	0	0	38	0	0	0	0	39
Eukaryota	Fungi	unclassified	unclassified	o__unclassified_k__Fungi	f__unclassified_k__Fungi	g__unclassified_k__Fungi	s__unclassified_k__Fungi	OTU1258	0	0	0	0	0	0	0	0	0	0	0	0	0	0	0	0	0	0	0	0	0	0	0	0	0	0	0	0	0	0	0	5	0	0	0	0	5
Eukaryota	Fungi	unclassified	unclassified	o__unclassified_k__Fungi	f__unclassified_k__Fungi	g__unclassified_k__Fungi	s__unclassified_k__Fungi	OTU1263	221	49	17	12	27	55	1	0	0	0	46	0	3	0	0	137	7	43	111	8	18	0	5	0	0	3	0	0	10	328	78	3096	46	36	11	55	4423
Eukaryota	Fungi	unclassified	unclassified	o__unclassified_k__Fungi	f__unclassified_k__Fungi	g__unclassified_k__Fungi	s__unclassified_k__Fungi	OTU1267	0	0	0	0	0	0	0	0	0	0	0	0	0	0	0	0	1	0	0	0	0	0	1	0	0	0	0	0	0	0	0	12	0	0	0	0	14
Eukaryota	Fungi	unclassified	unclassified	o__unclassified_k__Fungi	f__unclassified_k__Fungi	g__unclassified_k__Fungi	s__unclassified_k__Fungi	OTU1270	0	0	0	0	0	0	0	0	0	13	0	0	0	0	0	36	2	2	0	0	0	0	0	0	0	0	0	0	0	0	0	17	0	0	0	0	70
Eukaryota	Fungi	unclassified	unclassified	o__unclassified_k__Fungi	f__unclassified_k__Fungi	g__unclassified_k__Fungi	s__unclassified_k__Fungi	OTU1272	0	0	1	0	0	0	0	0	0	0	1	0	0	0	0	0	0	0	0	0	0	0	0	0	0	0	0	0	0	0	0	2	0	0	0	0	4
Eukaryota	Fungi	unclassified	unclassified	o__unclassified_k__Fungi	f__unclassified_k__Fungi	g__unclassified_k__Fungi	s__unclassified_k__Fungi	OTU1274	0	0	0	0	0	0	0	0	0	0	0	0	0	0	0	0	2	0	0	0	0	0	0	0	0	1	0	0	0	0	0	2	0	2	1	0	8
Eukaryota	Fungi	unclassified	unclassified	o__unclassified_k__Fungi	f__unclassified_k__Fungi	g__unclassified_k__Fungi	s__unclassified_k__Fungi	OTU1276	0	0	0	0	0	0	0	0	0	0	2	3	1	0	0	0	4	4	0	0	0	1	0	0	0	4	1	1	0	0	0	30	1	0	0	0	52
Eukaryota	Fungi	unclassified	unclassified	o__unclassified_k__Fungi	f__unclassified_k__Fungi	g__unclassified_k__Fungi	s__unclassified_k__Fungi	OTU1277	0	0	0	0	0	0	0	0	0	0	0	0	0	0	0	0	0	0	0	0	0	0	1	0	0	0	0	0	0	0	0	36	0	0	0	0	37
Eukaryota	Fungi	unclassified	unclassified	o__unclassified_k__Fungi	f__unclassified_k__Fungi	g__unclassified_k__Fungi	s__unclassified_k__Fungi	OTU1278	0	0	0	0	2	1	0	0	0	0	2	1	1	0	0	0	2	0	6	4	8	2	0	0	3	0	0	0	3	1	274	275	40	2	1	0	628
Eukaryota	Fungi	unclassified	unclassified	o__unclassified_k__Fungi	f__unclassified_k__Fungi	g__unclassified_k__Fungi	s__unclassified_k__Fungi	OTU1279	0	0	0	0	0	0	0	3	0	0	0	0	0	0	0	0	0	0	0	0	0	0	0	0	0	0	0	0	0	1	0	0	0	0	0	0	4
Eukaryota	Fungi	unclassified	unclassified	o__unclassified_k__Fungi	f__unclassified_k__Fungi	g__unclassified_k__Fungi	s__unclassified_k__Fungi	OTU1280	2602	1532	994	1276	847	1067	1	2	2	112	740	463	312	195	93	705	325	372	162	281	157	2	2	2	481	238	213	105	412	500	535	884	639	786	416	844	18299
Eukaryota	Fungi	unclassified	unclassified	o__unclassified_k__Fungi	f__unclassified_k__Fungi	g__unclassified_k__Fungi	s__unclassified_k__Fungi	OTU1281	0	0	1	1	0	0	0	0	0	0	0	0	0	0	0	0	0	1	1	0	0	0	0	0	0	0	0	0	0	0	0	0	6	0	0	1	11
Eukaryota	Fungi	unclassified	unclassified	o__unclassified_k__Fungi	f__unclassified_k__Fungi	g__unclassified_k__Fungi	s__unclassified_k__Fungi	OTU1284	0	0	0	0	0	0	0	0	0	0	0	0	0	0	0	0	0	0	0	0	0	0	0	0	0	0	0	0	0	0	0	0	3	0	0	0	3
Eukaryota	Fungi	unclassified	unclassified	o__unclassified_k__Fungi	f__unclassified_k__Fungi	g__unclassified_k__Fungi	s__unclassified_k__Fungi	OTU1288	0	0	0	0	0	0	0	0	0	19	143	8	8	0	3	0	0	0	0	0	3	0	0	0	21	2	0	0	26	14	0	5	0	0	6	2	260
Eukaryota	Fungi	unclassified	unclassified	o__unclassified_k__Fungi	f__unclassified_k__Fungi	g__unclassified_k__Fungi	s__unclassified_k__Fungi	OTU1290	0	0	0	0	0	0	0	0	0	0	0	1	0	0	0	4	6	0	0	0	0	0	0	0	5	0	0	1	0	3	5	3	0	0	0	0	28
Eukaryota	Fungi	unclassified	unclassified	o__unclassified_k__Fungi	f__unclassified_k__Fungi	g__unclassified_k__Fungi	s__unclassified_k__Fungi	OTU1291	0	1	0	0	0	0	0	0	0	0	0	0	0	0	0	0	0	0	0	0	0	0	0	0	0	0	0	0	0	3	4	0	0	0	0	0	8
Eukaryota	Fungi	unclassified	unclassified	o__unclassified_k__Fungi	f__unclassified_k__Fungi	g__unclassified_k__Fungi	s__unclassified_k__Fungi	OTU1294	0	0	0	0	0	0	0	0	0	0	0	0	0	0	0	0	0	0	0	0	0	0	0	1	0	0	0	0	0	4	0	0	0	0	0	0	5
Eukaryota	Fungi	unclassified	unclassified	o__unclassified_k__Fungi	f__unclassified_k__Fungi	g__unclassified_k__Fungi	s__unclassified_k__Fungi	OTU1296	0	171	0	35	7	14	2	0	0	0	4	0	0	0	0	107	3	1	15	38	0	0	0	4	13	0	0	0	6	0	9	23	0	12	16	7	487
Eukaryota	Fungi	unclassified	unclassified	o__unclassified_k__Fungi	f__unclassified_k__Fungi	g__unclassified_k__Fungi	s__unclassified_k__Fungi	OTU1297	0	0	0	0	0	0	0	0	0	0	0	0	0	0	0	0	0	0	0	0	0	0	0	0	0	0	0	0	0	0	0	0	0	2	0	0	2
Eukaryota	Fungi	unclassified	unclassified	o__unclassified_k__Fungi	f__unclassified_k__Fungi	g__unclassified_k__Fungi	s__unclassified_k__Fungi	OTU1299	0	0	0	0	1	0	0	0	0	0	0	1	1	0	0	1	2	0	0	0	0	0	0	0	0	0	0	1	0	0	0	0	0	1	0	0	8
Eukaryota	Fungi	unclassified	unclassified	o__unclassified_k__Fungi	f__unclassified_k__Fungi	g__unclassified_k__Fungi	s__unclassified_k__Fungi	OTU1302	0	0	0	0	0	0	0	0	0	0	0	0	0	0	0	0	0	0	0	0	0	0	0	0	0	0	0	0	0	0	0	0	0	4	0	0	4
Eukaryota	Fungi	unclassified	unclassified	o__unclassified_k__Fungi	f__unclassified_k__Fungi	g__unclassified_k__Fungi	s__unclassified_k__Fungi	OTU1305	0	0	0	0	0	0	0	0	0	0	0	0	0	0	0	0	0	0	0	0	1	0	0	0	0	0	0	0	4	0	1	0	0	3	1	3	13
Eukaryota	Fungi	unclassified	unclassified	o__unclassified_k__Fungi	f__unclassified_k__Fungi	g__unclassified_k__Fungi	s__unclassified_k__Fungi	OTU1306	0	0	0	1	0	0	0	0	0	0	0	0	2	0	0	0	0	1	0	1	0	0	0	0	0	0	0	0	5	0	0	0	0	12	3	8	33
Eukaryota	Fungi	unclassified	unclassified	o__unclassified_k__Fungi	f__unclassified_k__Fungi	g__unclassified_k__Fungi	s__unclassified_k__Fungi	OTU1308	0	0	0	0	0	0	0	0	0	0	0	0	0	0	0	0	0	0	0	0	0	0	0	0	0	0	0	0	2	0	0	0	0	7	0	3	12
Eukaryota	Fungi	unclassified	unclassified	o__unclassified_k__Fungi	f__unclassified_k__Fungi	g__unclassified_k__Fungi	s__unclassified_k__Fungi	OTU1310	0	0	0	0	0	0	0	0	0	0	0	0	0	0	0	0	0	0	0	0	0	0	0	0	0	0	0	0	0	0	0	0	0	3	0	0	3
Eukaryota	Fungi	unclassified	unclassified	o__unclassified_k__Fungi	f__unclassified_k__Fungi	g__unclassified_k__Fungi	s__unclassified_k__Fungi	OTU1311	1	0	0	0	0	0	0	0	0	0	8	0	0	0	0	7	4	0	0	0	0	0	0	0	0	0	0	0	2	0	0	0	0	1	0	0	23
Eukaryota	Fungi	unclassified	unclassified	o__unclassified_k__Fungi	f__unclassified_k__Fungi	g__unclassified_k__Fungi	s__unclassified_k__Fungi	OTU1313	129	41	77	24	21	24	1	0	0	0	12	13	9	11	1	145	47	28	53	45	42	3	3	0	49	9	4	6	40	25	49	93	40	207	79	27	1357
Eukaryota	Fungi	unclassified	unclassified	o__unclassified_k__Fungi	f__unclassified_k__Fungi	g__unclassified_k__Fungi	s__unclassified_k__Fungi	OTU1316	0	0	0	0	0	0	0	0	0	0	0	0	0	0	0	0	0	0	0	0	0	0	0	0	0	0	0	0	4	1	1	0	0	13	1	11	31
Eukaryota	Fungi	unclassified	unclassified	o__unclassified_k__Fungi	f__unclassified_k__Fungi	g__unclassified_k__Fungi	s__unclassified_k__Fungi	OTU1320	2	2	5	0	0	1	0	0	0	0	0	0	1	0	0	4	1	1	1	0	2	0	0	0	0	0	0	0	1	0	2	2	0	12	4	2	43
Eukaryota	Fungi	unclassified	unclassified	o__unclassified_k__Fungi	f__unclassified_k__Fungi	g__unclassified_k__Fungi	s__unclassified_k__Fungi	OTU1321	0	0	0	0	1	0	0	0	0	0	0	0	2	0	0	0	0	0	0	1	0	0	0	0	0	0	0	0	2	0	0	0	0	23	7	11	47
Eukaryota	Fungi	unclassified	unclassified	o__unclassified_k__Fungi	f__unclassified_k__Fungi	g__unclassified_k__Fungi	s__unclassified_k__Fungi	OTU1324	0	0	0	0	0	0	0	0	0	0	0	1	0	0	0	0	0	0	0	0	0	0	0	0	0	0	0	0	0	0	0	0	0	0	1	0	2
Eukaryota	Fungi	unclassified	unclassified	o__unclassified_k__Fungi	f__unclassified_k__Fungi	g__unclassified_k__Fungi	s__unclassified_k__Fungi	OTU1327	0	0	0	0	0	0	0	0	0	0	0	0	0	0	0	0	0	0	0	0	3	0	0	0	0	0	0	0	0	0	0	0	0	0	2	0	5
Eukaryota	Fungi	unclassified	unclassified	o__unclassified_k__Fungi	f__unclassified_k__Fungi	g__unclassified_k__Fungi	s__unclassified_k__Fungi	OTU1328	0	1	0	0	0	0	0	0	0	74	318	206	115	93	51	0	0	2	85	26	7	2	0	0	1	56	63	47	2	0	356	179	44	235	243	268	2474
Eukaryota	Fungi	unclassified	unclassified	o__unclassified_k__Fungi	f__unclassified_k__Fungi	g__unclassified_k__Fungi	s__unclassified_k__Fungi	OTU1330	0	0	0	0	0	0	1	0	0	0	0	1	0	0	1	0	6	1	0	0	0	0	0	0	0	0	0	0	1	0	3	0	0	0	0	1	15
Eukaryota	Fungi	unclassified	unclassified	o__unclassified_k__Fungi	f__unclassified_k__Fungi	g__unclassified_k__Fungi	s__unclassified_k__Fungi	OTU1332	0	0	0	0	0	0	0	0	0	0	0	0	0	0	0	0	0	0	0	1	0	0	0	0	0	0	0	0	4	0	0	0	0	4	1	5	15
Eukaryota	Fungi	unclassified	unclassified	o__unclassified_k__Fungi	f__unclassified_k__Fungi	g__unclassified_k__Fungi	s__unclassified_k__Fungi	OTU1334	0	0	0	0	0	0	0	0	0	1	1	10	14	1	2	253	1	3	8	5	6	0	0	0	6	2	9	7	10	6	0	4	0	3	5	2	359
Eukaryota	Fungi	unclassified	unclassified	o__unclassified_k__Fungi	f__unclassified_k__Fungi	g__unclassified_k__Fungi	s__unclassified_k__Fungi	OTU1336	0	0	0	0	0	0	0	0	0	0	0	0	0	0	0	0	0	0	0	0	0	0	0	0	0	0	0	0	0	0	0	0	0	0	0	5	5
Eukaryota	Fungi	unclassified	unclassified	o__unclassified_k__Fungi	f__unclassified_k__Fungi	g__unclassified_k__Fungi	s__unclassified_k__Fungi	OTU1340	0	3	0	0	0	0	0	0	0	0	0	0	0	0	0	0	0	0	0	0	0	0	0	0	0	0	0	0	2	0	0	0	0	0	0	2	7
Eukaryota	Fungi	unclassified	unclassified	o__unclassified_k__Fungi	f__unclassified_k__Fungi	g__unclassified_k__Fungi	s__unclassified_k__Fungi	OTU1345	0	0	0	0	0	0	0	0	0	0	0	0	0	0	0	0	0	0	0	0	3	0	1	3	1	0	0	3	3	0	0	2	0	2	10	10	38
Eukaryota	Fungi	unclassified	unclassified	o__unclassified_k__Fungi	f__unclassified_k__Fungi	g__unclassified_k__Fungi	s__unclassified_k__Fungi	OTU1346	0	0	1	0	0	1	0	0	0	3	2	7	0	0	0	20	1	0	0	0	0	0	0	0	0	2	0	0	0	0	1	1	3	1	0	1	44
Eukaryota	Fungi	unclassified	unclassified	o__unclassified_k__Fungi	f__unclassified_k__Fungi	g__unclassified_k__Fungi	s__unclassified_k__Fungi	OTU1347	0	0	0	0	0	0	0	0	0	0	0	0	0	0	0	0	0	0	0	0	0	0	0	0	0	0	0	0	0	0	0	0	0	0	0	4	4
Eukaryota	Fungi	unclassified	unclassified	o__unclassified_k__Fungi	f__unclassified_k__Fungi	g__unclassified_k__Fungi	s__unclassified_k__Fungi	OTU1349	0	0	0	0	0	0	0	0	0	0	0	0	0	0	0	0	0	0	0	0	0	0	0	0	0	0	0	0	0	0	0	0	0	0	0	4	4
																																													2028447
